# Supplementary material for: Post-decision biases reveal a self-consistency principle in perceptual inference
Source: eLife. 2018 May 22;7:e33334. doi: 10.7554/eLife.33334 (PMC5963926; doi:10.7554/eLife.33334)
Supplement: Source data 1. [file elife-33334-data1.txt]

    

%  Column 1: stimulus orientation relative to the discrimination boundary (deg)

%  Column 2: stimulus noise (deg)

%  Column 3: discrimination boundary orientation (deg)

%  Column 4: subject's discrimination judgment (CW/CCW)

%  Column 5: subject's estimate (in absolute scale, NOT relative to the discrimination boundary, 0 deg: horizontal)

%  Column 6: trial order


Experiment: 1,    Subject: 1 

   -21      0       0.00     -1     15.13995        609 

   -21      0       4.62     -1     22.76225        452 

   -21      0       9.23     -1     36.41201       1582 

   -21      0      13.85     -1     36.41201       1517 

   -21      0      18.46     -1     34.90535       1515 

   -21      0      23.08     -1     50.22177       1463 

   -21      0      27.69     -1     42.93467        123 

   -21      0      32.31     -1     52.67355        448 

   -21      0      36.92     -1     58.82089       1539 

   -21      0      41.54     -1     60.90581        872 

   -21      0      46.15     -1     66.14457       1605 

   -21      0      50.77     -1     73.19879       1103 

   -21      0      55.38     -1     75.27959        772 

   -21      0      60.00     -1     85.29309       1643 

   -21      0      64.62     -1     88.42847       1373 

   -21      0      69.23     -1     90.22556         99 

   -21      0      73.85     -1    100.00868        746 

   -21      0      78.46     -1    100.44388        174 

   -21      0      83.08     -1    106.80282        333 

   -21      0      87.69     -1    113.68917       1438 

   -21      0      92.31     -1    117.21122       1792 

   -21      0      96.92     -1    129.46323        635 

   -21      0     101.54     -1    129.77945       1054 

   -21      0     106.15     -1    128.94593       1347 

   -21      0     110.77     -1    136.44653       1216 

   -21      0     115.38     -1    137.90586        556 

   -21      0     120.00     -1    142.19610       1451 

   -21      0     124.62     -1    147.49729        971 

   -21      0     129.23     -1    149.17487       1271 

   -21      0     133.85     -1    146.70877       1032 

   -21      0     138.46     -1    154.61483        396 

   -21      0     143.08     -1    158.78157        932 

   -21      0     147.69     -1    166.97193       1611 

   -21      0     152.31     -1    162.78626       1009 

   -21      0     156.92     -1    176.18511        699 

   -21      0     161.54     -1      2.91752       1285 

   -21      0     166.15     -1      2.46914       1534 

   -21      0     170.77     -1     11.30892        294 

   -21      0     175.38     -1     15.13995        244 

   -21      0     180.00     -1     22.37908       1047 

   -21      6       0.00     -1     22.92365        281 

   -21      6       4.62     -1     23.89886        692 

   -21      6       9.23     -1     27.55955         32 

   -21      6      13.85     -1     30.18075       1178 

   -21      6      18.46     -1     41.51534        643 

   -21      6      23.08     -1     42.93467        361 

   -21      6      27.69     -1     48.24640       1723 

   -21      6      32.31     -1     50.22177       1560 

   -21      6      36.92     -1     56.02081        408 

   -21      6      41.54     -1     60.90581         40 

   -21      6      46.15     -1     66.14457         22 

   -21      6      50.77     -1     66.91277        460 

   -21      6      55.38     -1     71.97149        960 

   -21      6      60.00     -1     80.42940        860 

   -21      6      64.62     -1     78.69108        261 

   -21      6      69.23     -1     86.18685       1759 

   -21      6      73.85     -1     99.57230       1064 

   -21      6      78.46     -1    107.62284       1207 

   -21      6      83.08     -1    108.43547        303 

   -21      6      87.69     -1    108.83895        653 

   -21      6      92.31     -1    112.15241       1107 

   -21      6      96.92     -1    118.49596        175 

   -21      6     101.54     -1    118.49596       1128 

   -21      6     106.15     -1    123.51824        545 

   -21      6     110.77     -1    127.40551       1026 

   -21      6     115.38     -1    135.85936         34 

   -21      6     120.00     -1    142.84327       1242 

   -21      6     124.62     -1    138.17977        758 

   -21      6     129.23     -1    139.85837       1233 

   -21      6     133.85     -1    153.52454       1187 

   -21      6     138.46     -1    161.96991        773 

   -21      6     143.08     -1    162.37716       1569 

   -21      6     147.69     -1    163.19718        646 

   -21      6     152.31     -1    168.25797        152 

   -21      6     156.92     -1    173.95513       1435 

   -21      6     161.54     -1    175.29135        796 

   -21      6     166.15     -1      2.46914       1783 

   -21      6     170.77     -1     13.45221        678 

   -21      6     175.38     -1     17.21214        343 

   -21      6     180.00     -1     19.63854        744 

   -21     18       0.00     -1     18.83738       1724 

   -21     18       4.62     -1     23.52215         92 

   -21     18       9.23     -1     30.74886        705 

   -21     18      13.85     -1     27.55955       1140 

   -21     18      18.46     -1     37.50530       1240 

   -21     18      23.08     -1     30.03156        600 

   -21     18      27.69     -1     41.82129       1448 

   -21     18      32.31     -1     47.32658       1449 

   -21     18      36.92     -1     55.67511        723 

   -21     18      41.54     -1     56.95089       1615 

   -21     18      46.15     -1     55.67511       1625 

   -21     18      50.77     -1     68.63044        865 

   -21     18      55.38     -1     70.21822        301 

   -21     18      60.00     -1     88.42847        170 

   -21     18      64.62     -1     77.82956        999 

   -21     18      69.23     -1     84.84704       1368 

   -21     18      73.85     -1     89.77619        325 

   -21     18      78.46     -1     96.04487       1678 

   -21     18      83.08     -1    104.30089       1704 

   -21     18      87.69     -1    114.99228       1649 

   -21     18      92.31     -1    102.60081        784 

   -21     18      96.92     -1    111.21843        756 

   -21     18     101.54     -1    110.97726        682 

   -21     18     106.15     -1    124.43433        520 

   -21     18     110.77     -1    125.00915        983 

   -21     18     115.38     -1    138.71892       1389 

   -21     18     120.00     -1    136.15150       1052 

   -21     18     124.62     -1    138.17977        440 

   -21     18     129.23     -1    137.02473       1531 

   -21     18     133.85     -1    140.42671        409 

   -21     18     138.46     -1    164.02436       1248 

   -21     18     143.08     -1    159.96230       1387 

   -21     18     147.69     -1    165.69911        304 

   -21     18     152.31     -1    175.73797        742 

   -21     18     156.92     -1    166.54614       1300 

   -21     18     161.54     -1      1.12241        797 

   -21     18     166.15     -1      1.12241       1753 

   -21     18     170.77     -1      2.02046        905 

   -21     18     175.38     -1     17.62125       1513 

   -21     18     180.00     -1     18.83738         91 

   -18      0       0.00     -1     19.63854        146 

   -18      0       4.62     -1     23.68769       1736 

   -18      0       9.23     -1     30.74886        894 

   -18      0      13.85     -1     29.30145       1440 

   -18      0      18.46     -1     31.31984        119 

   -18      0      23.08     -1     41.24467        763 

   -18      0      27.69     -1     44.10599        190 

   -18      0      32.31     -1     43.81385        672 

   -18      0      36.92     -1     53.25588       1088 

   -18      0      41.54     -1     63.52889       1474 

   -18      0      46.15     -1     63.52889        319 

   -18      0      50.77     -1     66.31231        625 

   -18      0      55.38     -1     71.97149        112 

   -18      0      60.00     -1     79.12381       1217 

   -18      0      64.62     -1     85.29309       1369 

   -18      0      69.23     -1     86.63446        127 

   -18      0      73.85     -1     95.60012        241 

   -18      0      78.46     -1    102.17211        816 

   -18      0      83.08     -1    102.60081        824 

   -18      0      87.69     -1    105.55946       1503 

   -18      0      92.31     -1    123.63201       1049 

   -18      0      96.92     -1    117.21122       1023 

   -18      0     101.54     -1    125.34640        798 

   -18      0     106.15     -1    128.94593       1700 

   -18      0     110.77     -1    129.77945        762 

   -18      0     115.38     -1    140.11722        592 

   -18      0     120.00     -1    140.68226       1675 

   -18      0     124.62     -1    147.84250       1664 

   -18      0     129.23     -1    151.02268        423 

   -18      0     133.85     -1    153.88573        475 

   -18      0     138.46     -1    154.98272        838 

   -18      0     143.08     -1    154.24916       1641 

   -18      0     147.69     -1    160.75950       1598 

   -18      0     152.31     -1    169.99132        871 

   -18      0     156.92     -1    173.95513        749 

   -18      0     161.54     -1      2.46914        532 

   -18      0     166.15     -1      2.46914        402 

   -18      0     170.77     -1     10.87619       1230 

   -18      0     175.38     -1     13.45221       1375 

   -18      0     180.00     -1     22.37908        165 

   -18      6       0.00     -1     19.63854        306 

   -18      6       4.62     -1     24.81715         35 

   -18      6       9.23     -1     23.64253          6 

   -18      6      13.85     -1     34.43524       1457 

   -18      6      18.46     -1     42.09521        948 

   -18      6      23.08     -1     39.14512        881 

   -18      6      27.69     -1     42.93467        265 

   -18      6      32.31     -1     49.95826       1127 

   -18      6      36.92     -1     56.25336       1123 

   -18      6      41.54     -1     60.33440        720 

   -18      6      46.15     -1     60.90581        834 

   -18      6      50.77     -1     71.16262       1470 

   -18      6      55.38     -1     72.37875       1138 

   -18      6      60.00     -1     80.86690        752 

   -18      6      64.62     -1     77.82956        732 

   -18      6      69.23     -1     83.95686        789 

   -18      6      73.85     -1     95.60012        840 

   -18      6      78.46     -1     94.70865        419 

   -18      6      83.08     -1    108.03009        673 

   -18      6      87.69     -1    105.97564        518 

   -18      6      92.31     -1    115.36618        944 

   -18      6      96.92     -1    112.92514        336 

   -18      6     101.54     -1    124.66910        121 

   -18      6     106.15     -1    128.94593        271 

   -18      6     110.77     -1    125.92142       1065 

   -18      6     115.38     -1    135.85936        390 

   -18      6     120.00     -1    132.97527       1121 

   -18      6     124.62     -1    135.57008       1459 

   -18      6     129.23     -1    136.44653        877 

   -18      6     133.85     -1    150.67447        767 

   -18      6     138.46     -1    154.98272       1431 

   -18      6     143.08     -1    157.23627        519 

   -18      6     147.69     -1    166.97193       1689 

   -18      6     152.31     -1    163.60989        851 

   -18      6     156.92     -1    172.18397       1688 

   -18      6     161.54     -1    174.39988        804 

   -18      6     166.15     -1      1.57153        228 

   -18      6     170.77     -1      8.25491        160 

   -18      6     175.38     -1     12.59914        593 

   -18      6     180.00     -1     19.63854        841 

   -18     18       0.00     -1     21.99379       1493 

   -18     18       4.62     -1      9.13310       1782 

   -18     18       9.23     -1     30.03156       1624 

   -18     18      13.85     -1     28.46410       1351 

   -18     18      18.46     -1     32.02840        236 

   -18     18      23.08     -1     36.41201        805 

   -18     18      27.69     -1     46.17628        710 

   -18     18      32.31     -1     55.67511         55 

   -18     18      36.92     -1     46.46245       1508 

   -18     18      41.54     -1     59.54633        506 

   -18     18      46.15     -1     55.67511        488 

   -18     18      50.77     -1     62.21318        963 

   -18     18      55.38     -1     80.86690        376 

   -18     18      60.00     -1     79.55781        636 

   -18     18      64.62     -1     80.86690       1228 

   -18     18      69.23     -1     83.95686       1222 

   -18     18      73.85     -1     92.47089       1445 

   -18     18      78.46     -1     87.08248       1329 

   -18     18      83.08     -1    108.03009        649 

   -18     18      87.69     -1    103.45386       1595 

   -18     18      92.31     -1    101.31060        148 

   -18     18      96.92     -1    109.24050        661 

   -18     18     101.54     -1    117.02376       1155 

   -18     18     106.15     -1    115.36618        931 

   -18     18     110.77     -1    137.02473        869 

   -18     18     115.38     -1    137.90586       1098 

   -18     18     120.00     -1    136.15150        879 

   -18     18     124.62     -1    139.02415          3 

   -18     18     129.23     -1    136.15150        790 

   -18     18     133.85     -1    150.13108        358 

   -18     18     138.46     -1    153.88573         96 

   -18     18     143.08     -1    158.78157        870 

   -18     18     147.69     -1    170.42770       1639 

   -18     18     152.31     -1    171.74338        166 

   -18     18     156.92     -1    174.39988        802 

   -18     18     161.54     -1    175.29135        320 

   -18     18     166.15     -1    177.97779       1270 

   -18     18     170.77     -1      9.57060       1715 

   -18     18     175.38     -1      2.91752        691 

   -18     18     180.00     -1     18.83738        739 

   -15      0       0.00     -1     19.23894        880 

   -15      0       4.62     -1     18.02851       1367 

   -15      0       9.23     -1     24.27339        136 

   -15      0      13.85     -1     32.15834        594 

   -15      0      18.46     -1     32.94712        269 

   -15      0      23.08     -1     47.04654       1147 

   -15      0      27.69     -1     49.10763       1195 

   -15      0      32.31     -1     47.35042       1061 

   -15      0      36.92     -1     49.37748       1197 

   -15      0      46.15     -1     62.97023       1522 

   -15      0      50.77     -1     70.21822       1264 

   -15      0      55.38     -1     72.37875        530 

   -15      0      60.00     -1     74.02597       1501 

   -15      0      64.62     -1     82.62720         16 

   -15      0      69.23     -1     86.63446        882 

   -15      0      73.85     -1     92.02221        674 

   -15      0      78.46     -1     97.81603       1008 

   -15      0      83.08     -1     98.25662       1519 

   -15      0      87.69     -1    101.31060       1794 

   -15      0      92.31     -1    114.99228       1461 

   -15      0      96.92     -1    120.18214        140 

   -15      0     101.54     -1    116.10706        135 

   -15      0     106.15     -1    128.94593       1376 

   -15      0     110.77     -1    137.60251        651 

   -15      0     115.38     -1    134.14064        599 

   -15      0     120.00     -1    144.07858       1719 

   -15      0     124.62     -1    143.41621       1599 

   -15      0     129.23     -1    145.79766       1319 

   -15      0     133.85     -1    151.91544         69 

   -15      0     138.46     -1    153.52454        310 

   -15      0     143.08     -1    159.17310        542 

   -15      0     147.69     -1    157.61943        832 

   -15      0     152.31     -1    159.96230       1636 

   -15      0     156.92     -1    168.68940       1226 

   -15      0     161.54     -1    172.18397        115 

   -15      0     166.15     -1    175.29135       1450 

   -15      0     170.77     -1      6.04314        464 

   -15      0     175.38     -1      5.15296        956 

   -15      0     180.00     -1     15.97403        425 

   -15      6       0.00     -1     13.87650       1574 

   -15      6       4.62     -1     18.02851        911 

   -15      6       9.23     -1     28.35902        584 

   -15      6      13.85     -1     36.16575        369 

   -15      6      18.46     -1     37.50530       1415 

   -15      6      23.08     -1     41.51534         11 

   -15      6      27.69     -1     49.64440        913 

   -15      6      32.31     -1     50.53801        399 

   -15      6      36.92     -1     49.06607        101 

   -15      6      41.54     -1     57.88440         54 

   -15      6      46.15     -1     62.03886        975 

   -15      6      50.77     -1     64.83321        951 

   -15      6      55.38     -1     76.54779       1370 

   -15      6      60.00     -1     75.70075        105 

   -15      6      64.62     -1     74.86005        899 

   -15      6      69.23     -1     92.02221        675 

   -15      6      73.85     -1     97.37451        335 

   -15      6      78.46     -1    100.44388        578 

   -15      6      83.08     -1    107.21374        296 

   -15      6      87.69     -1    109.24050        883 

   -15      6      92.31     -1    110.58134        176 

   -15      6      96.92     -1    112.92514       1799 

   -15      6     101.54     -1    118.85597       1718 

   -15      6     106.15     -1    123.51824        902 

   -15      6     110.77     -1    137.02473        218 

   -15      6     115.38     -1    128.05417       1477 

   -15      6     120.00     -1    137.90586        360 

   -15      6     124.62     -1    140.99398         30 

   -15      6     129.23     -1    144.07858       1663 

   -15      6     133.85     -1    143.41621        321 

   -15      6     138.46     -1    151.56406       1533 

   -15      6     143.08     -1    161.56453       1521 

   -15      6     147.69     -1    158.00471        950 

   -15      6     152.31     -1    162.37716        726 

   -15      6     156.92     -1    164.85842       1579 

   -15      6     161.54     -1    175.73797        461 

   -15      6     166.15     -1    173.95513       1017 

   -15      6     170.77     -1      4.70691        706 

   -15      6     175.38     -1      6.93039       1117 

   -15      6     180.00     -1      9.57060        689 

   -15     18       0.00     -1      9.13310        721 

   -15     18       4.62     -1     20.82537        357 

   -15     18       9.23     -1     20.43177        400 

   -15     18      13.85     -1     21.37169       1132 

   -15     18      18.46     -1     33.51912       1563 

   -15     18      23.08     -1     32.37754       1025 

   -15     18      27.69     -1     39.72724        969 

   -15     18      32.31     -1     41.82129        133 

   -15     18      36.92     -1     48.48692       1063 

   -15     18      41.54     -1     49.37748       1122 

   -15     18      46.15     -1     49.64440        291 

   -15     18      50.77     -1     65.21135        186 

   -15     18      55.38     -1     76.97359       1763 

   -15     18      60.00     -1     77.40086        149 

   -15     18      64.62     -1     72.37875       1011 

   -15     18      69.23     -1     89.77619        736 

   -15     18      73.85     -1     82.18568        892 

   -15     18      78.46     -1     96.04487        224 

   -15     18      83.08     -1    107.62284       1630 

   -15     18      87.69     -1    108.03009       1743 

   -15     18      92.31     -1     97.81603         45 

   -15     18      96.92     -1    107.62284        853 

   -15     18     101.54     -1    113.47394       1565 

   -15     18     106.15     -1    120.39182        473 

   -15     18     110.77     -1    117.21122       1581 

   -15     18     115.38     -1    133.27305        184 

   -15     18     120.00     -1    131.28108        652 

   -15     18     124.62     -1    136.15150       1518 

   -15     18     129.23      1    120.39182       1209 

   -15     18     133.85     -1    147.93030        597 

   -15     18     138.46     -1    154.61483        365 

   -15     18     143.08     -1    157.23627       1397 

   -15     18     147.69      1    138.45078        373 

   -15     18     152.31     -1    162.78626       1708 

   -15     18     156.92     -1    163.60989        467 

   -15     18     161.54     -1    175.29135        529 

   -15     18     166.15     -1    179.32510        648 

   -15     18     170.77     -1      4.70691       1631 

   -15     18     175.38     -1      2.91752       1125 

   -15     18     180.00     -1     13.45221       1756 

   -12      0       0.00     -1     13.02641        216 

   -12      0       4.62     -1     18.43390       1243 

   -12      0       9.23     -1     21.60640       1745 

   -12      0      13.85     -1     32.59942        884 

   -12      0      18.46     -1     33.63439         77 

   -12      0      23.08     -1     32.02840        748 

   -12      0      27.69     -1     37.83922        560 

   -12      0      32.31     -1     45.29649        280 

   -12      0      36.92     -1     52.01763        338 

   -12      0      41.54     -1     52.01763       1600 

   -12      0      46.15     -1     57.88440        585 

   -12      0      50.77     -1     67.46165       1405 

   -12      0      55.38     -1     70.21822        650 

   -12      0      60.00     -1     70.76106       1322 

   -12      0      64.62     -1     74.86005        826 

   -12      0      69.23     -1     86.63446        670 

   -12      0      73.85     -1     83.06961        823 

   -12      0      78.46     -1     94.26203       1298 

   -12      0      83.08     -1    102.60081       1713 

   -12      0      87.69     -1    100.00868        211 

   -12      0      92.31     -1    106.39011        666 

   -12      0      96.92     -1    110.03770        485 

   -12      0     101.54     -1    116.10706        727 

   -12      0     106.15     -1    116.65737        640 

   -12      0     110.77     -1    128.05417       1134 

   -12      0     115.38     -1    131.85197        893 

   -12      0     120.00     -1    128.37425        947 

   -12      0     124.62     -1    146.36650        740 

   -12      0     129.23     -1    144.65360        570 

   -12      0     133.85     -1    148.48442        887 

   -12      0     138.46     -1    154.98272       1097 

   -12      0     143.08     -1    155.35284       1062 

   -12      0     147.69     -1    159.17310       1443 

   -12      0     152.31     -1    162.78626       1544 

   -12      0     156.92     -1    171.30377        517 

   -12      0     161.54     -1    172.18397       1516 

   -12      0     166.15     -1    178.87584       1526 

   -12      0     170.77     -1      0.22381       1652 

   -12      0     175.38     -1      6.48715        235 

   -12      0     180.00     -1     15.13995       1021 

   -12      6       0.00     -1     12.59914         60 

   -12      6       4.62     -1     17.62125        442 

   -12      6       9.23     -1     19.23894       1004 

   -12      6      13.85     -1     28.93242       1111 

   -12      6      18.46     -1     31.10465        217 

   -12      6      23.08     -1     46.46245        378 

   -12      6      27.69     -1     40.14043        219 

   -12      6      32.31     -1     45.29649       1044 

   -12      6      36.92     -1     49.64440        616 

   -12      6      41.54     -1     50.53801       1546 

   -12      6      46.15     -1     55.09465        982 

   -12      6      50.77     -1     60.54102       1436 

   -12      6      55.38     -1     70.21822        829 

   -12      6      60.00     -1     73.19879        113 

   -12      6      64.62     -1     81.74509       1670 

   -12      6      69.23     -1     81.74509       1182 

   -12      6      73.85     -1     90.22556        214 

   -12      6      78.46     -1     92.02221       1220 

   -12      6      83.08     -1    101.31060        254 

   -12      6      87.69     -1     96.93211       1773 

   -12      6      92.31     -1    107.21374        171 

   -12      6      96.92     -1    109.24050        812 

   -12      6     101.54     -1    116.47403       1646 

   -12      6     106.15     -1    116.47403        487 

   -12      6     110.77     -1    120.39182       1116 

   -12      6     115.38     -1    128.94593       1659 

   -12      6     120.00     -1    131.85197        249 

   -12      6     124.62     -1    136.44653        836 

   -12      6     129.23     -1    138.71892       1489 

   -12      6     133.85     -1    144.31914        147 

   -12      6     138.46     -1    152.80894        292 

   -12      6     143.08     -1    156.85524        150 

   -12      6     147.69     -1    158.78157        939 

   -12      6     152.31     -1    162.37716        435 

   -12      6     156.92     -1    162.37716       1190 

   -12      6     161.54     -1    173.95513       1572 

   -12      6     166.15     -1    173.95513        163 

   -12      6     170.77     -1      2.02046        743 

   -12      6     175.38     -1    178.87584        547 

   -12      6     180.00     -1     13.45221        469 

   -12     18       0.00     -1      6.48715       1573 

   -12     18       4.62     -1     21.60640         74 

   -12     18       9.23     -1     24.44289       1511 

   -12     18      13.85     -1     23.89886       1077 

   -12     18      18.46     -1     29.30145       1354 

   -12     18      23.08     -1     28.72901       1313 

   -12     18      27.69     -1     40.31045        623 

   -12     18      32.31     -1     39.14512       1042 

   -12     18      36.92     -1     46.17628        888 

   -12     18      41.54     -1     45.58877         78 

   -12     18      46.15     -1     66.69323        381 

   -12     18      50.77      1     48.79580         72 

   -12     18      55.38     -1     68.63044        441 

   -12     18      60.00     -1     67.07635         62 

   -12     18      64.62     -1     75.27959       1665 

   -12     18      69.23     -1     89.77619       1699 

   -12     18      73.85     -1     88.87759        970 

   -12     18      78.46     -1     87.08248        499 

   -12     18      83.08     -1     94.70865       1604 

   -12     18      87.69     -1    102.60081       1796 

   -12     18      92.31     -1    100.44388       1505 

   -12     18      96.92     -1    117.57693         70 

   -12     18     101.54     -1    107.21374        980 

   -12     18     106.15     -1    116.84309        903 

   -12     18     110.77     -1    115.73777       1224 

   -12     18     115.38     -1    127.48172        229 

   -12     18     120.00     -1    128.37425       1398 

   -12     18     124.62     -1    133.27305        129 

   -12     18     129.23     -1    135.00000       1502 

   -12     18     133.85     -1    144.31914        394 

   -12     18     138.46     -1    158.78157        266 

   -12     18     143.08      1    139.02415        544 

   -12     18     147.69     -1    158.78157        232 

   -12     18     152.31     -1    158.78157        242 

   -12     18     156.92     -1    169.99132        107 

   -12     18     161.54     -1    171.30377        134 

   -12     18     166.15     -1    173.51112       1740 

   -12     18     170.77     -1      2.91752        504 

   -12     18     175.38     -1      3.81315       1530 

   -12     18     180.00     -1     18.02851        384 

    -9      0       0.00     -1      9.13310       1019 

    -9      0       4.62     -1     15.13995        854 

    -9      0       9.23     -1     20.03616        424 

    -9      0      13.85     -1     24.44289       1520 

    -9      0      18.46     -1     30.96487       1223 

    -9      0      23.08     -1     32.47007       1112 

    -9      0      27.69     -1     30.96487        471 

    -9      0      32.31     -1     46.46245       1259 

    -9      0      36.92     -1     42.65186        345 

    -9      0      41.54     -1     48.48692       1690 

    -9      0      46.15     -1     60.33440        559 

    -9      0      50.77     -1     56.60072        665 

    -9      0      55.38     -1     67.46165       1469 

    -9      0      60.00     -1     74.86005        859 

    -9      0      64.62     -1     75.27959       1635 

    -9      0      69.23     -1     77.82956       1571 

    -9      0      73.85     -1     87.97954       1041 

    -9      0      78.46     -1     86.63446       1331 

    -9      0      83.08     -1     90.67490         51 

    -9      0      87.69     -1    102.17211         33 

    -9      0      92.31     -1    103.45386          7 

    -9      0      96.92     -1    103.87815       1800 

    -9      0     101.54     -1    114.44435       1657 

    -9      0     106.15     -1    120.75025       1607 

    -9      0     110.77     -1    123.74799        426 

    -9      0     115.38     -1    126.82893       1181 

    -9      0     120.00     -1    132.69794       1193 

    -9      0     124.62     -1    134.71353        655 

    -9      0     129.23     -1    139.28907       1333 

    -9      0     133.85     -1    143.17107       1627 

    -9      0     138.46     -1    147.49729       1326 

    -9      0     143.08     -1    153.88573       1706 

    -9      0     147.69     -1    157.23627         86 

    -9      0     152.31     -1    158.78157       1251 

    -9      0     156.92     -1    168.68940       1276 

    -9      0     161.54     -1    171.30377       1588 

    -9      0     166.15     -1    173.95513        474 

    -9      0     170.77     -1    179.32510        715 

    -9      0     175.38     -1    179.77444        780 

    -9      0     180.00     -1      6.93039        437 

    -9      6       0.00     -1     10.00698        933 

    -9      6       4.62     -1      9.13310        382 

    -9      6       9.23     -1     15.13995       1695 

    -9      6      13.85     -1     23.14328        843 

    -9      6      18.46     -1     35.11050        331 

    -9      6      23.08     -1     30.03156        770 

    -9      6      27.69     -1     41.20646        835 

    -9      6      32.31     -1     44.70275        918 

    -9      6      36.92     -1     49.64440       1078 

    -9      6      41.54     -1     53.25588        695 

    -9      6      46.15     -1     54.17286        182 

    -9      6      50.77     -1     55.33223        237 

    -9      6      55.38      1     50.85714        755 

    -9      6      60.00     -1     73.61150       1506 

    -9      6      64.62     -1     81.30548        757 

    -9      6      69.23     -1     83.95686        923 

    -9      6      73.85     -1     88.42847        738 

    -9      6      78.46     -1     91.12416       1495 

    -9      6      83.08     -1     88.42847       1273 

    -9      6      87.69     -1    102.60081        212 

    -9      6      92.31     -1    107.21374        694 

    -9      6      96.92     -1    103.45386        351 

    -9      6     101.54     -1    111.60791       1372 

    -9      6     106.15     -1    113.30825       1241 

    -9      6     110.77     -1    123.51824       1784 

    -9      6     115.38     -1    122.59855        196 

    -9      6     120.00     -1    125.00915        750 

    -9      6     124.62     -1    135.00000       1263 

    -9      6     129.23     -1    136.72695       1099 

    -9      6     133.85     -1    140.11722       1739 

    -9      6     138.46     -1    145.22666        221 

    -9      6     143.08     -1    152.98347        103 

    -9      6     147.69     -1    156.09968       1694 

    -9      6     152.31     -1    158.78157       1131 

    -9      6     156.92     -1    167.39919        398 

    -9      6     161.54     -1    168.25797        898 

    -9      6     166.15     -1    170.86520        866 

    -9      6     170.77     -1    179.77444       1583 

    -9      6     175.38     -1    178.42672        886 

    -9      6     180.00     -1      5.59839         38 

    -9     18       0.00     -1      9.13310        991 

    -9     18       4.62     -1      6.93039        885 

    -9     18       9.23      1    178.42672        934 

    -9     18      13.85      1      6.48715       1685 

    -9     18      18.46     -1     28.56074       1551 

    -9     18      23.08     -1     32.72400        505 

    -9     18      27.69     -1     36.16575       1714 

    -9     18      32.31     -1     42.09521        590 

    -9     18      36.92     -1     39.14512        238 

    -9     18      41.54     -1     45.88710        410 

    -9     18      46.15     -1     54.17286       1676 

    -9     18      50.77     -1     64.45740       1566 

    -9     18      55.38     -1     64.45740       1162 

    -9     18      60.00     -1     68.63044        457 

    -9     18      64.62     -1     80.86690       1371 

    -9     18      69.23     -1     79.12381       1353 

    -9     18      73.85     -1     80.42940        418 

    -9     18      78.46     -1     85.29309        965 

    -9     18      83.08     -1     99.57230       1342 

    -9     18      87.69     -1     97.37451        573 

    -9     18      92.31     -1    110.97726       1174 

    -9     18      96.92     -1    108.83895       1733 

    -9     18     101.54     -1    110.43331        807 

    -9     18     106.15     -1    114.99228       1166 

    -9     18     110.77      1    108.83895       1384 

    -9     18     115.38     -1    117.96257        708 

    -9     18     120.00     -1    126.82893        557 

    -9     18     124.62     -1    128.37425       1225 

    -9     18     129.23      1    126.25401        754 

    -9     18     133.85     -1    140.11722       1556 

    -9     18     138.46      1    130.66777        696 

    -9     18     143.08     -1    148.48442        278 

    -9     18     147.69     -1    150.47834        922 

    -9     18     152.31     -1    163.19718        267 

    -9     18     156.92     -1    161.96991        725 

    -9     18     161.54     -1    166.54614       1564 

    -9     18     166.15     -1    176.63272       1075 

    -9     18     170.77     -1    174.84530        100 

    -9     18     175.38     -1    178.42672        786 

    -9     18     180.00      1    177.52911        157 

    -6      0       0.00     -1     10.87619        769 

    -6      0       4.62     -1      9.13310       1133 

    -6      0       9.23     -1     17.21214        340 

    -6      0      13.85     -1     16.80121         58 

    -6      0      18.46     -1     35.82940        465 

    -6      0      23.08     -1     26.28719       1632 

    -6      0      27.69     -1     34.43524       1234 

    -6      0      32.31     -1     38.82307       1355 

    -6      0      36.92     -1     44.40123       1153 

    -6      0      41.54     -1     50.85714        388 

    -6      0      46.15     -1     54.17286        445 

    -6      0      50.77     -1     59.97066       1093 

    -6      0      55.38     -1     64.83321       1412 

    -6      0      60.00     -1     70.76106       1597 

    -6      0      64.62     -1     74.86005       1028 

    -6      0      69.23     -1     78.69108        541 

    -6      0      73.85     -1     81.74509        703 

    -6      0      78.46     -1     85.29309       1227 

    -6      0      83.08     -1     96.93211       1188 

    -6      0      87.69     -1     93.36728         76 

    -6      0      92.31     -1    102.17211        494 

    -6      0      96.92     -1    107.21374        205 

    -6      0     101.54     -1    112.15241        916 

    -6      0     106.15     -1    116.65737        143 

    -6      0     110.77     -1    119.09561         81 

    -6      0     115.38     -1    120.18214       1204 

    -6      0     120.00     -1    128.94593        172 

    -6      0     124.62     -1    132.97527       1068 

    -6      0     129.23     -1    145.22666       1091 

    -6      0     133.85     -1    140.42671       1002 

    -6      0     138.46     -1    141.56007       1752 

    -6      0     143.08     -1    153.16561       1179 

    -6      0     147.69     -1    153.88573        550 

    -6      0     152.31     -1    157.23627        926 

    -6      0     156.92     -1    162.37716        722 

    -6      0     161.54     -1    164.85842       1421 

    -6      0     166.15     -1    170.42770       1580 

    -6      0     170.77     -1    177.08074       1500 

    -6      0     175.38     -1      4.26029       1168 

    -6      0     180.00     -1      5.15296       1213 

    -6      6       0.00     -1      5.15296        645 

    -6      6       4.62     -1     10.87619       1266 

    -6      6       9.23     -1     10.87619       1729 

    -6      6      13.85     -1     18.43390        523 

    -6      6      18.46     -1     26.09265       1199 

    -6      6      23.08     -1     30.39264        817 

    -6      6      27.69     -1     36.66117       1488 

    -6      6      32.31     -1     39.72724        259 

    -6      6      36.92     -1     45.29649        822 

    -6      6      41.54     -1     48.75757        187 

    -6      6      46.15     -1     53.92755        366 

    -6      6      50.77     -1     58.60167       1797 

    -6      6      55.38     -1     65.76383        818 

    -6      6      60.00     -1     65.76383        159 

    -6      6      64.62     -1     71.16262       1013 

    -6      6      69.23     -1     80.86690       1547 

    -6      6      73.85     -1     80.42940       1289 

    -6      6      78.46     -1     87.97954        337 

    -6      6      83.08     -1     92.02221       1293 

    -6      6      87.69     -1     97.81603       1022 

    -6      6      92.31     -1    102.60081       1622 

    -6      6      96.92     -1    112.53986       1638 

    -6      6     101.54     -1    118.85597       1356 

    -6      6     106.15     -1    118.30108       1528 

    -6      6     110.77     -1    115.36618        372 

    -6      6     115.38     -1    122.82313        569 

    -6      6     120.00     -1    128.94593       1108 

    -6      6     124.62     -1    131.24362        202 

    -6      6     129.23     -1    139.85837         89 

    -6      6     133.85     -1    142.19610        912 

    -6      6     138.46      1    134.71353         42 

    -6      6     143.08     -1    151.56406       1727 

    -6      6     147.69     -1    153.16561       1037 

    -6      6     152.31      1    147.27686       1030 

    -6      6     156.92      1    153.52454        379 

    -6      6     161.54     -1    168.68940       1423 

    -6      6     166.15     -1    177.52911        450 

    -6      6     170.77     -1    173.51112       1007 

    -6      6     175.38     -1      2.91752        827 

    -6      6     180.00     -1     11.74036       1311 

    -6     18       0.00      1    167.82789        162 

    -6     18       4.62      1    175.29135       1432 

    -6     18       9.23     -1     20.03616       1148 

    -6     18      13.85     -1     30.03156       1336 

    -6     18      18.46      1      4.26029       1499 

    -6     18      23.08      1      8.25491       1634 

    -6     18      27.69     -1     30.96487        989 

    -6     18      32.31     -1     35.24870       1139 

    -6     18      36.92     -1     46.76353        322 

    -6     18      41.54     -1     44.40744        564 

    -6     18      46.15     -1     51.50420         28 

    -6     18      50.77      1     45.29649       1610 

    -6     18      55.38      1     50.53801       1710 

    -6     18      60.00     -1     70.76106        537 

    -6     18      64.62     -1     71.97149       1514 

    -6     18      69.23     -1     80.42940       1392 

    -6     18      73.85     -1     86.18685        552 

    -6     18      78.46     -1     92.91926        258 

    -6     18      83.08     -1     91.57328       1359 

    -6     18      87.69     -1     94.70865        858 

    -6     18      92.31     -1    105.55946       1774 

    -6     18      96.92     -1    110.97726        783 

    -6     18     101.54     -1    112.92514        566 

    -6     18     106.15      1     97.81603        904 

    -6     18     110.77      1    105.55946       1637 

    -6     18     115.38     -1    117.57693       1360 

    -6     18     120.00     -1    128.94593       1159 

    -6     18     124.62     -1    135.00000        690 

    -6     18     129.23      1    124.66910        967 

    -6     18     133.85     -1    139.28907       1232 

    -6     18     138.46     -1    144.31914        326 

    -6     18     143.08      1    134.14064        128 

    -6     18     147.69      1    142.84327       1365 

    -6     18     152.31      1    146.36650       1496 

    -6     18     156.92     -1    160.35991        145 

    -6     18     161.54     -1    171.74338        909 

    -6     18     166.15     -1    171.74338        907 

    -6     18     170.77      1    165.69911       1550 

    -6     18     175.38     -1      2.46914       1221 

    -6     18     180.00      1    175.29135       1770 

    -3      0       0.00     -1      2.02046       1498 

    -3      0       4.62     -1      6.93039       1673 

    -3      0       9.23     -1     11.74238       1567 

    -3      0      13.85     -1     19.11808        164 

    -3      0      18.46     -1     21.52645        521 

    -3      0      23.08     -1     26.66118        839 

    -3      0      27.69     -1     31.67658       1301 

    -3      0      32.31     -1     37.50530       1492 

    -3      0      36.92     -1     44.40123        586 

    -3      0      41.54     -1     48.21334       1330 

    -3      0      46.15     -1     51.76237        413 

    -3      0      50.77     -1     56.95089        230 

    -3      0      55.38     -1     70.36146       1069 

    -3      0      60.00     -1     67.46165       1081 

    -3      0      64.62     -1     70.76106       1096 

    -3      0      69.23     -1     72.37875       1738 

    -3      0      73.85     -1     81.74509       1170 

    -3      0      78.46     -1     89.32685        716 

    -3      0      83.08     -1     88.87759        968 

    -3      0      87.69     -1     92.91926        496 

    -3      0      92.31     -1    102.60081        328 

    -3      0      96.92     -1    100.44388        669 

    -3      0     101.54     -1    107.21374       1307 

    -3      0     106.15     -1    114.81860        151 

    -3      0     110.77     -1    122.82313        349 

    -3      0     115.38     -1    120.18214        988 

    -3      0     120.00     -1    130.97585       1010 

    -3      0     124.62     -1    129.77945         17 

    -3      0     129.23     -1    132.12329        925 

    -3      0     133.85     -1    138.71892        346 

    -3      0     138.46     -1    141.87670        401 

    -3      0     143.08     -1    145.79766        873 

    -3      0     147.69     -1    156.85524        422 

    -3      0     152.31     -1    155.72516        239 

    -3      0     156.92     -1    161.96991       1748 

    -3      0     161.54     -1    164.02436        558 

    -3      0     166.15     -1    168.25797        929 

    -3      0     170.77     -1    173.95513        454 

    -3      0     175.38     -1    177.97779       1507 

    -3      0     180.00     -1      2.02046        397 

    -3      6       0.00      1    174.39988        479 

    -3      6       4.62     -1      6.48715       1418 

    -3      6       9.23     -1     13.45221       1407 

    -3      6      13.85      1      7.37280        374 

    -3      6      18.46     -1     28.72901        930 

    -3      6      23.08     -1     29.61561       1504 

    -3      6      27.69     -1     32.02840        862 

    -3      6      32.31     -1     36.41201        562 

    -3      6      36.92     -1     39.72724       1385 

    -3      6      41.54     -1     51.50420        223 

    -3      6      46.15     -1     56.60072       1426 

    -3      6      50.77     -1     56.82929       1536 

    -3      6      55.38     -1     59.03736        131 

    -3      6      60.00      1     54.75355       1602 

    -3      6      64.62     -1     72.37875        332 

    -3      6      69.23     -1     73.19879       1142 

    -3      6      73.85     -1     81.74509       1789 

    -3      6      78.46     -1     86.18685       1757 

    -3      6      83.08     -1     94.26203        317 

    -3      6      87.69     -1     99.13480        846 

    -3      6      92.31     -1     97.81603        849 

    -3      6      96.92     -1    101.31060       1256 

    -3      6     101.54      1     92.47089       1640 

    -3      6     106.15     -1    110.43331       1452 

    -3      6     110.77     -1    114.81860        220 

    -3      6     115.38     -1    121.53912        194 

    -3      6     120.00     -1    123.17206       1390 

    -3      6     124.62     -1    128.62801       1532 

    -3      6     129.23     -1    133.27305       1350 

    -3      6     133.85     -1    139.28907       1349 

    -3      6     138.46      1    134.14064        575 

    -3      6     143.08      1    141.30847         41 

    -3      6     147.69     -1    154.07219        227 

    -3      6     152.31      1    150.13108       1587 

    -3      6     156.92      1    146.70877        979 

    -3      6     161.54      1    158.39209        427 

    -3      6     166.15      1    163.19718       1480 

    -3      6     170.77     -1    173.95513        745 

    -3      6     175.38     -1    178.42672        555 

    -3      6     180.00     -1      4.70691       1558 

    -3     18       0.00      1    170.42770        548 

    -3     18       4.62     -1     10.00698       1709 

    -3     18       9.23     -1     19.63854        120 

    -3     18      13.85      1     10.87820       1494 

    -3     18      18.46     -1     25.91822        998 

    -3     18      23.08      1     20.48144        660 

    -3     18      27.69     -1     40.31045         47 

    -3     18      32.31     -1     40.89464        704 

    -3     18      36.92     -1     50.85714       1286 

    -3     18      41.54     -1     46.47752        195 

    -3     18      46.15     -1     60.54102       1647 

    -3     18      50.77     -1     56.36935        522 

    -3     18      55.38      1     51.76237       1205 

    -3     18      60.00      1     53.92755        490 

    -3     18      64.62     -1     80.86690       1616 

    -3     18      69.23     -1     70.62028       1321 

    -3     18      73.85     -1     83.95686        111 

    -3     18      78.46     -1     83.95686        180 

    -3     18      83.08     -1     85.29309       1189 

    -3     18      87.69     -1     93.81489       1726 

    -3     18      92.31     -1    104.72204       1043 

    -3     18      96.92      1     86.63446        863 

    -3     18     101.54     -1    109.24050       1483 

    -3     18     106.15     -1    110.58134       1686 

    -3     18     110.77      1     99.13480        924 

    -3     18     115.38     -1    117.02376        316 

    -3     18     120.00     -1    128.94593       1406 

    -3     18     124.62     -1    126.58379       1422 

    -3     18     129.23      1    125.00915       1095 

    -3     18     133.85     -1    141.56007       1312 

    -3     18     138.46     -1    143.17107        751 

    -3     18     143.08     -1    146.70877       1343 

    -3     18     147.69     -1    150.67447        429 

    -3     18     152.31      1    150.13108        938 

    -3     18     156.92     -1    162.78626        491 

    -3     18     161.54      1    157.23627        250 

    -3     18     166.15     -1    170.42770       1434 

    -3     18     170.77      1    168.25797        367 

    -3     18     175.38     -1      6.48715        455 

    -3     18     180.00     -1      4.26029        453 

     0      0       0.00      1    177.97779        946 

     0      0       4.62     -1      5.15296        717 

     0      0       9.23      1      8.69452        697 

     0      0      13.85      1      9.13310        730 

     0      0      18.46      1     14.29925         98 

     0      0      23.08     -1     24.76141       1257 

     0      0      27.69     -1     30.39264        213 

     0      0      32.31      1     29.66783        404 

     0      0      36.92     -1     42.09521        300 

     0      0      41.54      1     39.34966        459 

     0      0      46.15     -1     47.90705         80 

     0      0      50.77     -1     59.03736        463 

     0      0      55.38     -1     60.90581       1265 

     0      0      60.00     -1     66.14457       1720 

     0      0      64.62     -1     72.78786       1114 

     0      0      69.23     -1     76.12350       1795 

     0      0      73.85     -1     75.70075        509 

     0      0      78.46     -1     81.30548       1772 

     0      0      83.08     -1     86.18685        614 

     0      0      87.69     -1     90.22556        284 

     0      0      92.31     -1     96.93211        375 

     0      0      96.92     -1     99.13480       1527 

     0      0     101.54     -1    108.83895        638 

     0      0     106.15      1    100.00868        831 

     0      0     110.77     -1    112.92514       1305 

     0      0     115.38     -1    118.30108        536 

     0      0     120.00     -1    121.89499        792 

     0      0     124.62      1    119.82257         14 

     0      0     129.23      1    125.00915       1145 

     0      0     133.85     -1    137.02473        193 

     0      0     138.46      1    137.90586        856 

     0      0     143.08     -1    144.89041        247 

     0      0     147.69      1    137.02473        255 

     0      0     152.31     -1    153.70699        156 

     0      0     156.92      1    154.24916        647 

     0      0     161.54      1    157.61943       1202 

     0      0     166.15     -1    167.39919        339 

     0      0     170.77      1    166.97193       1124 

     0      0     175.38     -1    177.97779         46 

     0      0     180.00      1    179.32510        295 

     0      6       0.00      1    170.86520        662 

     0      6       4.62      1    178.42672        155 

     0      6       9.23      1    177.08074       1386 

     0      6      13.85      1      4.26029       1171 

     0      6      18.46      1     15.13995        273 

     0      6      23.08     -1     26.47176        598 

     0      6      27.69     -1     34.43524       1509 

     0      6      32.31     -1     35.58695        596 

     0      6      36.92     -1     44.40744       1650 

     0      6      41.54     -1     46.17628       1337 

     0      6      46.15     -1     50.22177       1764 

     0      6      50.77      1     47.32658        617 

     0      6      55.38      1     53.59026       1750 

     0      6      60.00     -1     64.08393         56 

     0      6      64.62     -1     74.44217        658 

     0      6      69.23     -1     74.86005        283 

     0      6      73.85     -1     79.12381       1442 

     0      6      78.46     -1     87.53086        299 

     0      6      83.08      1     79.12381       1141 

     0      6      87.69     -1     90.22556       1589 

     0      6      92.31     -1     96.93211       1201 

     0      6      96.92      1     90.22556       1401 

     0      6     101.54     -1    103.45386       1261 

     0      6     106.15     -1    110.58134       1596 

     0      6     110.77      1    110.97726       1468 

     0      6     115.38     -1    118.89318        759 

     0      6     120.00     -1    128.05417        995 

     0      6     124.62      1    119.82257         63 

     0      6     129.23      1    123.40064       1656 

     0      6     133.85     -1    143.74599       1471 

     0      6     138.46      1    127.40551        240 

     0      6     143.08      1    137.32541        197 

     0      6     147.69      1    138.71892       1135 

     0      6     152.31      1    147.93030        198 

     0      6     156.92      1    149.58489       1677 

     0      6     161.54      1    147.71509       1087 

     0      6     166.15      1    156.85524        144 

     0      6     170.77     -1    175.29135        688 

     0      6     175.38      1    169.55612        581 

     0      6     180.00      1    178.42672       1361 

     0     18       0.00      1    173.06789       1383 

     0     18       4.62      1    179.77444        954 

     0     18       9.23      1    176.18511       1476 

     0     18      13.85      1      2.91752       1413 

     0     18      18.46      1    178.42672       1460 

     0     18      23.08      1     19.11808       1765 

     0     18      27.69     -1     37.83922        431 

     0     18      32.31     -1     37.83922        312 

     0     18      36.92     -1     45.29649        540 

     0     18      41.54     -1     46.47752       1455 

     0     18      46.15      1     42.65186        253 

     0     18      50.77     -1     54.41530       1288 

     0     18      55.38     -1     59.39726        305 

     0     18      60.00     -1     64.27718        724 

     0     18      64.62     -1     69.81819        515 

     0     18      69.23      1     63.52889       1529 

     0     18      73.85     -1     78.25964       1691 

     0     18      78.46     -1     81.74509        964 

     0     18      83.08     -1     87.53086        533 

     0     18      87.69     -1     89.32685        776 

     0     18      92.31     -1     96.48888        327 

     0     18      96.92     -1     99.57230        428 

     0     18     101.54      1     98.69623        613 

     0     18     106.15     -1    110.82690       1080 

     0     18     110.77     -1    117.02376        104 

     0     18     115.38     -1    118.89318       1681 

     0     18     120.00     -1    123.74799       1040 

     0     18     124.62      1    116.28863        534 

     0     18     129.23      1    122.82313        919 

     0     18     133.85      1    129.77945         93 

     0     18     138.46     -1    149.58489        411 

     0     18     143.08      1    138.71892        837 

     0     18     147.69      1    143.17107       1786 

     0     18     152.31      1    145.45970        876 

     0     18     156.92      1    149.38112        417 

     0     18     161.54     -1    164.85842       1404 

     0     18     166.15      1    156.47638       1606 

     0     18     170.77      1    155.72516       1730 

     0     18     175.38      1    168.25797       1561 

     0     18     180.00      1    178.87584       1485 

     3      0       0.00      1    172.18397        204 

     3      0       4.62      1    175.73797        766 

     3      0       9.23      1      3.81315        591 

     3      0      13.85      1      8.69452       1057 

     3      0      18.46      1     13.87650       1780 

     3      0      23.08      1     20.73203       1048 

     3      0      27.69      1     24.58470        659 

     3      0      32.31      1     28.56074        117 

     3      0      36.92      1     35.01008        656 

     3      0      41.54      1     39.99317        354 

     3      0      46.15      1     39.72724       1374 

     3      0      50.77      1     41.51534        712 

     3      0      55.38      1     49.95826       1788 

     3      0      60.00      1     56.02081        502 

     3      0      64.62      1     62.03886        958 

     3      0      69.23      1     66.69323       1790 

     3      0      73.85     -1     75.70075       1586 

     3      0      78.46     -1     81.30548       1252 

     3      0      83.08      1     81.74509        513 

     3      0      87.69      1     84.40161        511 

     3      0      92.31      1     89.32685       1237 

     3      0      96.92      1     94.26203        966 

     3      0     101.54     -1    102.60081       1357 

     3      0     106.15      1    103.87815        478 

     3      0     110.77      1    108.83895        252 

     3      0     115.38      1    109.24050          8 

     3      0     120.00      1    117.57693        181 

     3      0     124.62      1    116.65737         67 

     3      0     129.23      1    123.86166        347 

     3      0     133.85      1    131.24362       1568 

     3      0     138.46      1    134.14064       1282 

     3      0     143.08      1    137.90586       1165 

     3      0     147.69      1    141.62575        791 

     3      0     152.31      1    145.45970         84 

     3      0     156.92      1    153.52454        139 

     3      0     161.54      1    155.72516        208 

     3      0     166.15      1    162.78626        828 

     3      0     170.77      1    163.60989       1085 

     3      0     175.38      1    170.86520       1722 

     3      0     180.00      1    173.95513       1163 

     3      6       0.00      1    169.99132        641 

     3      6       4.62      1    169.99132       1543 

     3      6       9.23      1      0.67315       1570 

     3      6      13.85      1      7.37280       1382 

     3      6      18.46      1     17.75394       1486 

     3      6      23.08      1     15.13995        891 

     3      6      27.69     -1     30.39264       1680 

     3      6      32.31      1     30.03156        782 

     3      6      36.92      1     30.60498       1414 

     3      6      41.54     -1     45.88710       1129 

     3      6      46.15      1     42.37205        897 

     3      6      50.77     -1     56.25336       1317 

     3      6      55.38      1     54.41530        927 

     3      6      60.00      1     50.85714       1776 

     3      6      64.62      1     60.54102       1762 

     3      6      69.23      1     63.90184        701 

     3      6      73.85     -1     77.82956       1462 

     3      6      78.46      1     76.54779       1272 

     3      6      83.08     -1     88.42847        602 

     3      6      87.69     -1     92.02221       1258 

     3      6      92.31      1     88.87759        362 

     3      6      96.92     -1    103.45386        735 

     3      6     101.54     -1    105.55946       1358 

     3      6     106.15      1    100.44388       1416 

     3      6     110.77      1    102.60081        667 

     3      6     115.38      1    109.24050         90 

     3      6     120.00      1    118.13347         97 

     3      6     124.62      1    119.46040       1648 

     3      6     129.23      1    124.66910       1380 

     3      6     133.85      1    130.04297       1717 

     3      6     138.46      1    131.85197       1016 

     3      6     143.08      1    136.74448       1444 

     3      6     147.69     -1    148.27301       1644 

     3      6     152.31      1    141.56007        677 

     3      6     156.92      1    146.93307        619 

     3      6     161.54      1    150.67447       1341 

     3      6     166.15      1    157.23627        169 

     3      6     170.77      1    162.37716       1039 

     3      6     175.38      1    170.42770       1671 

     3      6     180.00      1    171.30377       1592 

     3     18       0.00      1    174.39988        476 

     3     18       4.62      1    179.77444        290 

     3     18       9.23      1    174.39988       1284 

     3     18      13.85      1    179.77444        978 

     3     18      18.46     -1     23.25519        248 

     3     18      23.08      1     12.59914       1490 

     3     18      27.69     -1     30.03156        138 

     3     18      32.31     -1     39.34966        634 

     3     18      36.92      1     35.11050       1785 

     3     18      41.54     -1     47.90705        632 

     3     18      46.15     -1     50.85714       1623 

     3     18      50.77     -1     53.25588        501 

     3     18      55.38      1     48.79580       1247 

     3     18      60.00      1     56.25336       1617 

     3     18      64.62      1     53.00587        605 

     3     18      69.23      1     66.31231        380 

     3     18      73.85     -1     81.74509        810 

     3     18      78.46      1     75.27959       1084 

     3     18      83.08      1     77.40086       1086 

     3     18      87.69     -1     89.77619        389 

     3     18      92.31     -1     94.70865       1705 

     3     18      96.92     -1    100.44388       1702 

     3     18     101.54     -1    104.30089         83 

     3     18     106.15      1     92.91926         59 

     3     18     110.77     -1    123.40064       1472 

     3     18     115.38      1    110.03770        622 

     3     18     120.00      1    114.23764        543 

     3     18     124.62      1    116.65737       1211 

     3     18     129.23      1    111.76281       1737 

     3     18     133.85      1    124.66910        210 

     3     18     138.46      1    128.94593        583 

     3     18     143.08     -1    151.21499       1198 

     3     18     147.69      1    133.84850        377 

     3     18     152.31      1    139.28907       1479 

     3     18     156.92      1    152.26914       1185 

     3     18     161.54      1    144.65360       1433 

     3     18     166.15      1    151.91544       1754 

     3     18     170.77      1    166.97193       1555 

     3     18     175.38      1    166.54614       1294 

     3     18     180.00      1    171.74338       1400 

     6      0       0.00      1    166.97193        395 

     6      0       4.62      1    174.84530        231 

     6      0       9.23      1      0.22381       1628 

     6      0      13.85      1      4.70691        737 

     6      0      18.46      1     13.45221        921 

     6      0      23.08      1     19.52464       1279 

     6      0      27.69      1     21.68337        820 

     6      0      32.31      1     30.03156        403 

     6      0      36.92      1     33.86255       1318 

     6      0      41.54      1     35.01008       1523 

     6      0      46.15      1     41.82129       1447 

     6      0      50.77      1     44.10599       1662 

     6      0      55.38      1     47.04654        106 

     6      0      60.00      1     50.22177        449 

     6      0      64.62      1     59.75985       1082 

     6      0      69.23      1     65.38537        233 

     6      0      73.85      1     70.21822        775 

     6      0      78.46      1     73.61150        844 

     6      0      83.08      1     79.55781       1006 

     6      0      87.69      1     79.55781        489 

     6      0      92.31      1     87.97954        466 

     6      0      96.92      1     90.67490        787 

     6      0     101.54      1     96.04487       1552 

     6      0     106.15      1     97.81603       1340 

     6      0     110.77      1    100.00868        864 

     6      0     115.38      1    104.72204        286 

     6      0     120.00      1    110.03770        420 

     6      0     124.62      1    120.18214        611 

     6      0     129.23      1    120.75025       1402 

     6      0     133.85      1    128.94593        500 

     6      0     138.46      1    134.14064       1393 

     6      0     143.08      1    130.35682       1642 

     6      0     147.69      1    137.62903        644 

     6      0     152.31      1    139.02415         79 

     6      0     156.92      1    146.36650       1066 

     6      0     161.54      1    151.21499        383 

     6      0     166.15      1    156.85524       1038 

     6      0     170.77      1    158.39209       1454 

     6      0     175.38      1    163.19718        287 

     6      0     180.00      1    169.55612       1152 

     6      6       0.00      1    170.42770       1167 

     6      6       4.62      1    173.95513       1409 

     6      6       9.23      1    176.18511       1661 

     6      6      13.85      1    178.87584       1214 

     6      6      18.46      1     13.45221        910 

     6      6      23.08      1     17.75394        676 

     6      6      27.69      1     25.14588        142 

     6      6      32.31      1     27.98643        209 

     6      6      36.92     -1     45.00116        900 

     6      6      41.54      1     33.97397       1115 

     6      6      46.15      1     42.09521        256 

     6      6      50.77      1     45.00116       1184 

     6      6      55.38      1     42.37205       1585 

     6      6      60.00      1     53.92755        188 

     6      6      64.62      1     55.33223       1060 

     6      6      69.23      1     66.31231        626 

     6      6      73.85      1     69.02428       1031 

     6      6      78.46     -1     81.74509        525 

     6      6      83.08      1     79.55781        330 

     6      6      87.69      1     80.86690       1137 

     6      6      92.31      1     88.42847        642 

     6      6      96.92      1     84.40161        761 

     6      6     101.54      1     96.93211       1377 

     6      6     106.15      1     94.70865       1001 

     6      6     110.77      1    105.55946        878 

     6      6     115.38      1    103.45386          5 

     6      6     120.00      1    110.58134        654 

     6      6     124.62      1    119.25637        996 

     6      6     129.23     -1    133.56793        483 

     6      6     133.85      1    123.17206        433 

     6      6     138.46      1    128.94593        407 

     6      6     143.08      1    134.71353       1698 

     6      6     147.69      1    138.71892        510 

     6      6     152.31      1    146.70877       1024 

     6      6     156.92      1    144.07858        668 

     6      6     161.54      1    149.93113        806 

     6      6     166.15      1    158.39209        830 

     6      6     170.77      1    155.72516        987 

     6      6     175.38      1    162.37716       1651 

     6      6     180.00      1    166.97193        201 

     6     18       0.00      1    169.55612        480 

     6     18       4.62      1    175.73797        371 

     6     18       9.23      1    173.95513       1542 

     6     18      13.85      1    176.18511       1594 

     6     18      18.46      1      3.36554        508 

     6     18      23.08      1     21.28489       1287 

     6     18      27.69     -1     33.06780         48 

     6     18      32.31      1     25.14588       1157 

     6     18      36.92     -1     49.37748       1262 

     6     18      41.54      1     38.82307        512 

     6     18      46.15      1     35.24870        481 

     6     18      50.77      1     46.76353        179 

     6     18      55.38      1     52.92439        698 

     6     18      60.00     -1     62.40801        314 

     6     18      64.62      1     52.01763        177 

     6     18      69.23     -1     71.56610       1620 

     6     18      73.85     -1     82.18568       1734 

     6     18      78.46      1     74.86005       1219 

     6     18      83.08     -1     88.87759       1005 

     6     18      87.69      1     84.40161        935 

     6     18      92.31     -1     95.15470        973 

     6     18      96.92     -1    102.60081        272 

     6     18     101.54      1     95.60012        808 

     6     18     106.15      1     93.81489       1299 

     6     18     110.77      1    100.87787        108 

     6     18     115.38      1    105.55946        412 

     6     18     120.00     -1    124.09255         53 

     6     18     124.62      1    112.92514         29 

     6     18     129.23      1    126.49829        850 

     6     18     133.85      1    126.58379        874 

     6     18     138.46      1    127.73126         21 

     6     18     143.08      1    137.90586       1482 

     6     18     147.69     -1    149.93113        329 

     6     18     152.31      1    141.56007       1362 

     6     18     156.92      1    145.12447        311 

     6     18     161.54      1    147.49729       1186 

     6     18     166.15      1    155.72516       1029 

     6     18     170.77      1    159.96230        627 

     6     18     175.38      1    166.54614       1475 

     6     18     180.00      1    169.12213       1798 

     9      0       0.00      1    164.85842        492 

     9      0       4.62      1    174.39988        495 

     9      0       9.23      1    178.42672       1076 

     9      0      13.85      1    177.97779       1180 

     9      0      18.46      1      2.91752        707 

     9      0      23.08      1      7.37280       1328 

     9      0      27.69      1     24.79081        952 

     9      0      32.31      1     28.56074        353 

     9      0      36.92      1     30.60498        624 

     9      0      41.54      1     30.96487        356 

     9      0      46.15      1     35.92236       1302 

     9      0      50.77      1     45.88710       1210 

     9      0      55.38      1     46.76353        443 

     9      0      60.00      1     50.53801        774 

     9      0      64.62      1     53.83650       1297 

     9      0      69.23      1     63.15835       1269 

     9      0      73.85      1     69.02428       1441 

     9      0      78.46      1     70.36146        364 

     9      0      83.08      1     73.19879       1446 

     9      0      87.69      1     76.54779        985 

     9      0      92.31      1     85.73971        574 

     9      0      96.92      1     87.97954        538 

     9      0     101.54      1     90.22556       1612 

     9      0     106.15      1     96.04487       1716 

     9      0     110.77      1    102.60081        438 

     9      0     115.38      1    107.21374       1601 

     9      0     120.00      1    110.58134       1113 

     9      0     124.62      1    109.24050       1327 

     9      0     129.23      1    119.09561        861 

     9      0     133.85      1    119.46040       1348 

     9      0     138.46      1    127.40551       1212 

     9      0     143.08      1    131.28108        447 

     9      0     147.69      1    137.90586        729 

     9      0     152.31      1    139.02415        436 

     9      0     156.92      1    148.82839       1072 

     9      0     161.54      1    150.67447       1712 

     9      0     166.15      1    154.24916        595 

     9      0     170.77      1    158.78157         25 

     9      0     175.38      1    165.69911       1769 

     9      0     180.00      1    166.54614        482 

     9      6       0.00      1    171.74338        257 

     9      6       4.62      1    166.54614         52 

     9      6       9.23      1    178.42672        268 

     9      6      13.85      1    177.52911        959 

     9      6      18.46      1    176.63272       1540 

     9      6      23.08      1     18.43390       1487 

     9      6      27.69     -1     30.96487       1079 

     9      6      32.31      1     26.28016        945 

     9      6      36.92      1     31.32207        302 

     9      6      41.54      1     35.34733        477 

     9      6      46.15      1     42.09521        553 

     9      6      50.77     -1     55.67511        801 

     9      6      55.38      1     40.93618       1055 

     9      6      60.00      1     52.67355        906 

     9      6      64.62      1     52.34414        819 

     9      6      69.23      1     63.52889        917 

     9      6      73.85      1     70.36146       1238 

     9      6      78.46      1     69.42020       1618 

     9      6      83.08      1     77.40086        185 

     9      6      87.69      1     80.86690        549 

     9      6      92.31      1     89.32685        109 

     9      6      96.92      1     89.77619        781 

     9      6     101.54      1     92.02221       1427 

     9      6     106.15      1     96.93211       1102 

     9      6     110.77      1     97.37451       1603 

     9      6     115.38      1    102.60081       1172 

     9      6     120.00      1    107.21374        847 

     9      6     124.62      1    111.76281       1417 

     9      6     129.23      1    117.76852       1338 

     9      6     133.85      1    120.96404         37 

     9      6     138.46      1    130.35682        439 

     9      6     143.08      1    130.04297        657 

     9      6     147.69      1    138.71892       1410 

     9      6     152.31      1    144.07858        405 

     9      6     156.92      1    144.07858        531 

     9      6     161.54      1    151.21499        868 

     9      6     166.15      1    152.62515        604 

     9      6     170.77      1    158.78157        355 

     9      6     175.38      1    163.19718        279 

     9      6     180.00      1    165.27796         64 

     9     18       0.00      1    164.85842       1584 

     9     18       4.62      1    168.25797       1668 

     9     18       9.23      1    173.95513        406 

     9     18      13.85      1    177.08074        352 

     9     18      18.46      1      2.46914        955 

     9     18      23.08      1    179.77444        890 

     9     18      27.69      1     10.87619        554 

     9     18      32.31      1     30.03156       1109 

     9     18      36.92      1     29.66783       1775 

     9     18      41.54      1     36.16575       1430 

     9     18      46.15      1     36.91327       1541 

     9     18      50.77      1     39.40753         31 

     9     18      55.38      1     49.37748       1510 

     9     18      60.00      1     49.37748        896 

     9     18      64.62      1     45.29649        713 

     9     18      69.23      1     58.82089        778 

     9     18      73.85     -1     77.82956        486 

     9     18      78.46      1     70.36146         49 

     9     18      83.08      1     77.82956       1693 

     9     18      87.69     -1     90.22556       1183 

     9     18      92.31     -1     93.81489        234 

     9     18      96.92      1     89.77619       1731 

     9     18     101.54      1     92.02221       1791 

     9     18     106.15      1     97.37451        298 

     9     18     110.77      1     99.57230       1151 

     9     18     115.38      1     96.93211       1344 

     9     18     120.00      1    101.74203        275 

     9     18     124.62      1    107.62284       1191 

     9     18     129.23      1    119.25637        986 

     9     18     133.85      1    128.37425       1254 

     9     18     138.46     -1    144.65360       1562 

     9     18     143.08      1    131.54922       1332 

     9     18     147.69      1    137.60251        415 

     9     18     152.31      1    136.15150       1619 

     9     18     156.92      1    151.21499       1089 

     9     18     161.54      1    153.52454       1411 

     9     18     166.15      1    154.98272       1244 

     9     18     170.77      1    162.37716       1346 

     9     18     175.38      1    172.18397        514 

     9     18     180.00      1    173.06789        270 

    12      0       0.00      1    165.69911       1245 

    12      0       4.62      1    169.12213        462 

    12      0       9.23      1    176.63272       1364 

    12      0      13.85      1    177.52911        309 

    12      0      18.46      1      2.02046        803 

    12      0      23.08      1     10.87619        875 

    12      0      27.69      1      6.93039       1027 

    12      0      32.31      1     23.98528       1669 

    12      0      36.92      1     27.98643       1679 

    12      0      41.54      1     28.35902       1012 

    12      0      46.15      1     37.50530       1100 

    12      0      50.77      1     40.62478       1621 

    12      0      55.38      1     43.22051       1578 

    12      0      60.00      1     46.17628       1283 

    12      0      64.62      1     50.53801        680 

    12      0      69.23      1     56.82929       1749 

    12      0      73.85      1     56.60072       1110 

    12      0      78.46      1     67.07635        777 

    12      0      83.08      1     74.44217        628 

    12      0      87.69      1     77.40086        387 

    12      0      92.31      1     80.86690        246 

    12      0      96.92      1     83.06961       1156 

    12      0     101.54      1     91.12416       1194 

    12      0     106.15      1     90.67490       1420 

    12      0     110.77      1     99.13480        178 

    12      0     115.38      1    106.39011       1015 

    12      0     120.00      1    105.55946       1425 

    12      0     124.62      1    108.03009        795 

    12      0     129.23      1    112.53986        813 

    12      0     133.85      1    125.24777       1235 

    12      0     138.46      1    122.82313        734 

    12      0     143.08      1    134.13197        551 

    12      0     147.69      1    137.90586        681 

    12      0     152.31      1    137.90586        344 

    12      0     156.92      1    140.99398        468 

    12      0     161.54      1    144.65360        621 

    12      0     166.15      1    154.24916       1176 

    12      0     170.77      1    162.78626        811 

    12      0     175.38      1    156.85524        942 

    12      0     180.00      1    160.75950        788 

    12      6       0.00      1    161.16105        539 

    12      6       4.62      1    169.99132        928 

    12      6       9.23      1    177.08074         27 

    12      6      13.85      1    174.84530        943 

    12      6      18.46      1    174.39988        282 

    12      6      23.08      1     18.02851        183 

    12      6      27.69      1     13.87856        733 

    12      6      32.31      1     27.03967       1035 

    12      6      36.92      1     31.32207        771 

    12      6      41.54      1     34.20324       1658 

    12      6      46.15      1     36.16575       1593 

    12      6      50.77      1     39.72724        110 

    12      6      55.38      1     46.17628        962 

    12      6      60.00      1     46.76353        587 

    12      6      64.62      1     52.34414       1260 

    12      6      69.23      1     60.54102        809 

    12      6      73.85      1     68.63044       1758 

    12      6      78.46      1     71.16262       1160 

    12      6      83.08      1     76.54779       1083 

    12      6      87.69      1     76.97359         61 

    12      6      92.31      1     82.18568        981 

    12      6      96.92      1     81.30548       1687 

    12      6     101.54      1     94.26203         88 

    12      6     106.15      1     93.81489         50 

    12      6     110.77      1     99.57230        546 

    12      6     115.38      1    111.76281        568 

    12      6     120.00      1    106.39011       1169 

    12      6     124.62      1    110.58134       1777 

    12      6     129.23      1    119.05492       1306 

    12      6     133.85      1    112.53986         87 

    12      6     138.46      1    120.39182         26 

    12      6     143.08      1    131.54922        848 

    12      6     147.69      1    129.77945        914 

    12      6     152.31      1    133.84850       1741 

    12      6     156.92      1    136.44653        941 

    12      6     161.54      1    144.07858        760 

    12      6     166.15      1    155.35284       1590 

    12      6     170.77      1    162.78626       1591 

    12      6     175.38      1    160.75950       1538 

    12      6     180.00      1    166.54614       1324 

    12     18       0.00      1    164.85842       1473 

    12     18       4.62      1    162.78626        524 

    12     18       9.23      1    175.73797       1761 

    12     18      13.85      1    169.99132        940 

    12     18      18.46      1      5.15296        718 

    12     18      23.08      1      4.26029        472 

    12     18      27.69      1     10.44219         43 

    12     18      32.31      1     24.61463       1464 

    12     18      36.92      1     33.63439       1074 

    12     18      41.54     -1     52.34414       1119 

    12     18      46.15      1     38.17014        984 

    12     18      50.77      1     39.72724        577 

    12     18      55.38      1     36.41201        857 

    12     18      60.00      1     46.76353        631 

    12     18      64.62      1     55.67511        565 

    12     18      69.23      1     60.90581        456 

    12     18      73.85      1     57.88440        493 

    12     18      78.46      1     70.76106       1106 

    12     18      83.08     -1     89.32685        825 

    12     18      87.69      1     77.82956        526 

    12     18      92.31      1     83.51285       1545 

    12     18      96.92      1     84.40161       1130 

    12     18     101.54      1     96.48888        867 

    12     18     106.15      1     97.81603        124 

    12     18     110.77      1     96.04487       1424 

    12     18     115.38      1    106.80282        192 

    12     18     120.00      1    109.64009        764 

    12     18     124.62      1    114.23764        421 

    12     18     129.23      1    121.89499        274 

    12     18     133.85      1    119.61700         94 

    12     18     138.46      1    128.37425        785 

    12     18     143.08      1    128.37425        189 

    12     18     147.69      1    129.77945        161 

    12     18     152.31      1    141.87670       1268 

    12     18     156.92      1    138.45078        446 

    12     18     161.54      1    150.67447       1744 

    12     18     166.15      1    152.62515        779 

    12     18     170.77      1    162.37716        833 

    12     18     175.38      1    164.85842       1101 

    12     18     180.00      1    169.12213       1056 

    15      0       0.00      1    159.56669       1429 

    15      0       4.62      1    168.25797       1314 

    15      0       9.23      1    171.30377        842 

    15      0      13.85      1    177.08074        458 

    15      0      18.46      1    178.42672       1512 

    15      0      23.08      1      2.91752        687 

    15      0      27.69      1     17.75394       1267 

    15      0      32.31      1     16.80330       1684 

    15      0      36.92      1     24.02759        993 

    15      0      41.54      1     30.39264        821 

    15      0      46.15      1     32.72400       1728 

    15      0      50.77      1     39.14512       1645 

    15      0      55.38      1     40.93618        589 

    15      0      60.00      1     46.46245        571 

    15      0      64.62      1     43.22051         19 

    15      0      69.23      1     50.22177        102 

    15      0      73.85      1     56.60072        977 

    15      0      78.46      1     58.82089       1236 

    15      0      83.08      1     72.78786        200 

    15      0      87.69      1     73.61150         44 

    15      0      92.31      1     82.18568        264 

    15      0      96.92      1     81.74509        855 

    15      0     101.54      1     87.97954        799 

    15      0     106.15      1     91.57328        794 

    15      0     110.77      1     94.70865        130 

    15      0     115.38      1    102.17211         15 

    15      0     120.00      1    104.30089        315 

    15      0     124.62      1    110.97726       1250 

    15      0     129.23      1    111.37109       1034 

    15      0     133.85      1    119.25637       1277 

    15      0     138.46      1    122.82313       1793 

    15      0     143.08      1    125.92142        243 

    15      0     147.69      1    134.14064        615 

    15      0     152.31      1    134.71353       1050 

    15      0     156.92      1    140.99398       1747 

    15      0     161.54      1    146.70877        324 

    15      0     166.15      1    147.27686       1045 

    15      0     170.77      1    155.35284       1725 

    15      0     175.38      1    159.56669        289 

    15      0     180.00      1    158.78157       1200 

    15      6       0.00      1    158.39209        567 

    15      6       4.62      1    162.37716       1751 

    15      6       9.23      1    168.25797        961 

    15      6      13.85      1    175.29135       1672 

    15      6      18.46      1    179.32510       1304 

    15      6      23.08      1      8.25491       1215 

    15      6      27.69      1     10.44219        203 

    15      6      32.31      1     21.68337       1144 

    15      6      36.92      1     30.03156       1036 

    15      6      41.54      1     35.49017         73 

    15      6      46.15      1     36.41201        992 

    15      6      50.77      1     32.94712       1352 

    15      6      55.38      1     41.82129          1 

    15      6      60.00      1     52.34414        606 

    15      6      64.62      1     49.37748        990 

    15      6      69.23      1     55.67511        125 

    15      6      73.85      1     66.31231        308 

    15      6      78.46      1     66.52755        199 

    15      6      83.08      1     66.69323        393 

    15      6      87.69      1     72.37875        307 

    15      6      92.31      1     82.18568        719 

    15      6      96.92      1     83.06961       1394 

    15      6     101.54      1     86.63446       1577 

    15      6     106.15      1     86.63446       1403 

    15      6     110.77      1     90.22556        414 

    15      6     115.38      1     99.57230        173 

    15      6     120.00      1     97.37451        561 

    15      6     124.62      1    102.60081         36 

    15      6     129.23      1    116.28863        949 

    15      6     133.85      1    118.85597        385 

    15      6     138.46      1    119.05492        318 

    15      6     143.08      1    125.58601        588 

    15      6     147.69      1    125.58601        768 

    15      6     152.31      1    139.02415        116 

    15      6     156.92      1    147.15471       1711 

    15      6     161.54      1    142.84327       1335 

    15      6     166.15      1    145.79766       1391 

    15      6     170.77      1    156.47638       1707 

    15      6     175.38      1    159.17310       1291 

    15      6     180.00      1    163.60989       1118 

    15     18       0.00      1    162.78626       1682 

    15     18       4.62      1    165.27796         82 

    15     18       9.23      1    171.30377        323 

    15     18      13.85      1    171.30377       1366 

    15     18      18.46      1    172.18397       1453 

    15     18      23.08      1     19.11808        920 

    15     18      27.69      1      6.04314        498 

    15     18      32.31      1     23.64253       1158 

    15     18      36.92      1     31.32207       1497 

    15     18      41.54      1     36.91327        576 

    15     18      46.15      1     33.63439       1437 

    15     18      50.77      1     45.00116       1339 

    15     18      55.38      1     36.16575       1161 

    15     18      60.00      1     41.82129       1419 

    15     18      64.62      1     59.39726       1196 

    15     18      69.23      1     65.00917       1653 

    15     18      73.85      1     56.95089       1613 

    15     18      78.46      1     70.21822       1175 

    15     18      83.08      1     61.10823       1701 

    15     18      87.69      1     75.70075       1255 

    15     18      92.31      1     85.29309       1484 

    15     18      96.92      1     88.42847         71 

    15     18     101.54      1     89.77619       1014 

    15     18     106.15      1     95.60012        497 

    15     18     110.77      1     97.81603        700 

    15     18     115.38      1    103.45386       1104 

    15     18     120.00      1    103.45386        215 

    15     18     124.62      1    120.39182        444 

    15     18     129.23      1    114.61610        639 

    15     18     133.85      1    124.32623        620 

    15     18     138.46      1    123.74799       1655 

    15     18     143.08      1    131.54922       1465 

    15     18     147.69      1    135.57008       1292 

    15     18     152.31      1    134.42419         23 

    15     18     156.92      1    140.11722       1696 

    15     18     161.54      1    150.67447        601 

    15     18     166.15      1    156.47638        994 

    15     18     170.77      1    158.39209        663 

    15     18     175.38      1    162.78626        141 

    15     18     180.00      1    166.54614       1557 

    18      0       0.00      1    159.56669        702 

    18      0       4.62      1    161.16105       1767 

    18      0       9.23      1    171.74338        370 

    18      0      13.85      1    171.74338       1192 

    18      0      18.46      1    179.32510       1549 

    18      0      23.08      1      3.36554       1666 

    18      0      27.69      1      9.13310       1683 

    18      0      32.31      1     20.73203        686 

    18      0      36.92      1     23.25519       1378 

    18      0      41.54      1     27.98643        288 

    18      0      46.15      1     37.50530        683 

    18      0      50.77      1     36.16575        535 

    18      0      55.38      1     38.82307        579 

    18      0      60.00      1     52.67355        637 

    18      0      64.62      1     46.17628       1439 

    18      0      69.23      1     46.76353       1456 

    18      0      73.85      1     49.64440       1310 

    18      0      78.46      1     55.67511        610 

    18      0      83.08      1     67.07635       1000 

    18      0      87.69      1     69.02428       1491 

    18      0      92.31      1     76.12350        815 

    18      0      96.92      1     75.27959        126 

    18      0     101.54      1     81.30548        137 

    18      0     106.15      1     86.63446        503 

    18      0     110.77      1     89.32685        915 

    18      0     115.38      1     97.37451       1732 

    18      0     120.00      1     96.04487       1295 

    18      0     124.62      1    107.21374        664 

    18      0     129.23      1    110.97726        430 

    18      0     133.85      1    116.28863        207 

    18      0     138.46      1    120.39182       1203 

    18      0     143.08      1    123.74799       1246 

    18      0     147.69      1    127.40551        607 

    18      0     152.31      1    133.84850        392 

    18      0     156.92      1    139.02415        363 

    18      0     161.54      1    138.45078       1325 

    18      0     166.15      1    151.21499       1315 

    18      0     170.77      1    149.38112       1280 

    18      0     175.38      1    162.37716       1229 

    18      0     180.00      1    156.85524        582 

    18      6       0.00      1    161.16105       1345 

    18      6       4.62      1    166.97193        262 

    18      6       9.23      1    165.69911       1058 

    18      6      13.85      1    171.74338       1395 

    18      6      18.46      1    174.84530        293 

    18      6      23.08      1      2.91752       1094 

    18      6      27.69      1     22.47374       1388 

    18      6      32.31      1      6.48715        563 

    18      6      36.92      1     25.71106        793 

    18      6      41.54      1     25.34726        629 

    18      6      46.15      1     36.99641         65 

    18      6      50.77      1     42.09521        277 

    18      6      55.38      1     36.41201       1548 

    18      6      60.00      1     41.82129        889 

    18      6      64.62      1     46.46245       1239 

    18      6      69.23      1     53.59026        953 

    18      6      73.85      1     55.09465       1146 

    18      6      78.46      1     65.00917        741 

    18      6      83.08      1     67.46165       1126 

    18      6      87.69      1     73.19879       1278 

    18      6      92.31      1     74.86005       1334 

    18      6      96.92      1     75.70075        747 

    18      6     101.54      1     91.12416       1399 

    18      6     106.15      1     86.18685        709 

    18      6     110.77      1     90.22556       1059 

    18      6     115.38      1     98.25662       1323 

    18      6     120.00      1    111.37109       1320 

    18      6     124.62      1    112.92514        158 

    18      6     129.23      1    108.03009        618 

    18      6     133.85      1    120.39182       1524 

    18      6     138.46      1    125.92142       1787 

    18      6     143.08      1    119.05492        153 

    18      6     147.69      1    124.09255        276 

    18      6     152.31      1    138.45078       1559 

    18      6     156.92      1    137.60251        285 

    18      6     161.54      1    146.93307        225 

    18      6     166.15      1    145.79766        765 

    18      6     170.77      1    146.70877        728 

    18      6     175.38      1    162.37716          2 

    18      6     180.00      1    159.17310        391 

    18     18       0.00      1    157.23627       1136 

    18     18       4.62      1    158.78157       1609 

    18     18       9.23      1    173.51112       1458 

    18     18      13.85      1    177.97779       1721 

    18     18      18.46      1    176.63272       1554 

    18     18      23.08      1      0.67315       1755 

    18     18      27.69      1      2.91752       1553 

    18     18      32.31      1     23.64253       1033 

    18     18      36.92      1     21.68337        132 

    18     18      41.54      1     30.03156       1667 

    18     18      46.15      1     34.77426       1697 

    18     18      50.77      1     44.10599        731 

    18     18      55.38      1     45.00116        263 

    18     18      60.00      1     44.40744        114 

    18     18      64.62      1     48.48692          4 

    18     18      69.23      1     61.10823       1316 

    18     18      73.85      1     71.16262        895 

    18     18      78.46      1     64.27718         18 

    18     18      83.08      1     75.70075        451 

    18     18      87.69      1     75.27959       1466 

    18     18      92.31      1     75.70075         85 

    18     18      96.92      1     81.74509        470 

    18     18     101.54      1     91.57328       1150 

    18     18     106.15      1     89.77619        342 

    18     18     110.77      1     86.63446        976 

    18     18     115.38      1     97.37451       1105 

    18     18     120.00      1    100.00868       1249 

    18     18     124.62      1    105.55946        222 

    18     18     129.23      1    103.45386        972 

    18     18     133.85      1    124.43433       1020 

    18     18     138.46      1    110.97726       1149 

    18     18     143.08      1    120.96404        633 

    18     18     147.69      1    135.86803        245 

    18     18     152.31      1    126.58379         75 

    18     18     156.92      1    148.69331        191 

    18     18     161.54      1    143.08922        603 

    18     18     166.15      1    144.07858       1231 

    18     18     170.77      1    151.56406       1396 

    18     18     175.38      1    151.02268        679 

    18     18     180.00      1    162.37716        974 

    21      0       0.00      1    159.56669        527 

    21      0       4.62      1    159.56669       1633 

    21      0       9.23      1    162.78626       1296 

    21      0      13.85      1    169.12213       1303 

    21      0      18.46      1    171.74338        852 

    21      0      23.08      1    178.87584         24 

    21      0      27.69      1      2.46914         95 

    21      0      32.31      1     18.57178        684 

    21      0      36.92      1     22.07966       1120 

    21      0      41.54      1     26.66118       1771 

    21      0      46.15      1     33.29211       1576 

    21      0      50.77      1     35.01008        937 

    21      0      55.38      1     36.91327       1154 

    21      0      60.00      1     38.49808       1290 

    21      0      64.62      1     43.80143       1478 

    21      0      69.23      1     44.70581        206 

    21      0      73.85      1     53.59026        693 

    21      0      78.46      1     56.82929       1525 

    21      0      83.08      1     67.07635       1053 

    21      0      87.69      1     66.31231       1274 

    21      0      92.31      1     64.45740       1067 

    21      0      96.92      1     72.37875        507 

    21      0     101.54      1     79.55781       1481 

    21      0     106.15      1     80.42940        167 

    21      0     110.77      1     85.29309        348 

    21      0     115.38      1     92.02221        800 

    21      0     120.00      1     96.04487        432 

    21      0     124.62      1    109.24050       1281 

    21      0     129.23      1    105.97564        154 

    21      0     133.85      1    112.53986        484 

    21      0     138.46      1    116.84309       1428 

    21      0     143.08      1    126.49829       1071 

    21      0     147.69      1    123.74799       1608 

    21      0     152.31      1    128.69153       1760 

    21      0     156.92      1    137.90586        671 

    21      0     161.54      1    140.68226       1703 

    21      0     166.15      1    141.30847        572 

    21      0     170.77      1    144.89041         39 

    21      0     175.38      1    152.98347        997 

    21      0     180.00      1    154.24916       1363 

    21      6       0.00      1    155.35284        341 

    21      6       4.62      1    158.00471        957 

    21      6       9.23      1    162.78626       1177 

    21      6      13.85      1    169.12213       1535 

    21      6      18.46      1    171.30377        168 

    21      6      23.08      1    174.39988       1575 

    21      6      27.69      1      4.70691        936 

    21      6      32.31      1     21.52645         13 

    21      6      36.92      1     16.39058       1660 

    21      6      41.54      1     28.35902       1018 

    21      6      46.15      1     29.30145          9 

    21      6      50.77      1     31.67658        434 

    21      6      55.38      1     45.29957         66 

    21      6      60.00      1     50.85714         20 

    21      6      64.62      1     45.88710         57 

    21      6      69.23      1     50.53801       1537 

    21      6      73.85      1     44.70275        122 

    21      6      78.46      1     58.46227       1629 

    21      6      83.08      1     71.16262       1768 

    21      6      87.69      1     66.69323       1779 

    21      6      92.31      1     75.27959        251 

    21      6      96.92      1     77.40086       1206 

    21      6     101.54      1     79.55781       1781 

    21      6     106.15      1     86.63446        845 

    21      6     110.77      1     92.02221         10 

    21      6     115.38      1     94.26203       1408 

    21      6     120.00      1     96.04487        416 

    21      6     124.62      1    104.30089         12 

    21      6     129.23      1    115.73777        814 

    21      6     133.85      1    110.97726       1654 

    21      6     138.46      1    122.59855       1092 

    21      6     143.08      1    114.44435       1614 

    21      6     147.69      1    135.28647       1308 

    21      6     152.31      1    134.71353       1692 

    21      6     156.92      1    131.54922       1173 

    21      6     161.54      1    137.32541        528 

    21      6     166.15      1    143.74599       1208 

    21      6     170.77      1    147.05375        313 

    21      6     175.38      1    146.13834       1379 

    21      6     180.00      1    157.23627       1218 

    21     18       0.00      1    157.23627       1735 

    21     18       4.62      1    164.85842        297 

    21     18       9.23      1    165.27796       1164 

    21     18      13.85      1    171.30377        226 

    21     18      18.46      1    173.06789       1626 

    21     18      23.08      1    177.97779       1275 

    21     18      27.69      1     13.45221        368 

    21     18      32.31      1      7.37280        630 

    21     18      36.92      1      5.59839        386 

    21     18      41.54      1     30.39264        908 

    21     18      46.15      1     26.66118        350 

    21     18      50.77      1     35.58695        334 

    21     18      55.38      1     40.31045       1070 

    21     18      60.00      1     45.58877        685 

    21     18      64.62      1     48.21334       1253 

    21     18      69.23      1     60.90581       1046 

    21     18      73.85      1     66.69323       1467 

    21     18      78.46      1     56.25336        901 

    21     18      83.08      1     70.36146       1309 

    21     18      87.69      1     77.40086        260 

    21     18      92.31      1     81.74509       1073 

    21     18      96.92      1     80.86690        711 

    21     18     101.54      1     81.74509       1674 

    21     18     106.15      1     90.67490        608 

    21     18     110.77      1     88.42847       1051 

    21     18     115.38      1     96.93211        580 

    21     18     120.00      1    104.72204        612 

    21     18     124.62      1    112.53986       1746 

    21     18     129.23      1    107.62284        516 

    21     18     133.85      1    116.28863       1766 

    21     18     138.46      1    124.32623       1742 

    21     18     143.08      1    114.99228        753 

    21     18     147.69      1    136.44653       1778 

    21     18     152.31      1    132.42348        118 

    21     18     156.92      1    131.54922       1090 

    21     18     161.54      1    133.56793       1381 

    21     18     166.15      1    144.31914       1003 

    21     18     170.77      1    147.27686       1143 

    21     18     175.38      1    155.35284        359 

    21     18     180.00      1    164.85842        714 

Experiment: 1,    Subject: 2 

   -21      0       0.00     -1     32.94712        345 

   -21      0       4.62     -1     33.17071        850 

   -21      0       9.23     -1     25.32701        489 

   -21      0      13.85     -1     46.76353       1555 

   -21      0      18.46     -1     42.93467       1106 

   -21      0      23.08     -1     57.17823        866 

   -21      0      27.69     -1     50.22177        490 

   -21      0      32.31     -1     53.00587        736 

   -21      0      36.92     -1     56.60072        456 

   -21      0      41.54     -1     69.02428          3 

   -21      0      46.15     -1     67.07635       1157 

   -21      0      50.77     -1     75.70075       1056 

   -21      0      55.38     -1     82.18568       1353 

   -21      0      60.00     -1     82.18568       1114 

   -21      0      64.62     -1     85.73971        556 

   -21      0      69.23     -1     89.32685       1486 

   -21      0      73.85     -1     96.04487        549 

   -21      0      78.46     -1     97.37451        817 

   -21      0      83.08     -1    104.30089       1174 

   -21      0      87.69     -1    116.10706        539 

   -21      0      92.31     -1    116.28863        168 

   -21      0      96.92     -1    129.46323       1225 

   -21      0     101.54     -1    126.82893        675 

   -21      0     106.15     -1    137.90586        382 

   -21      0     110.77     -1    144.07858        160 

   -21      0     115.38     -1    137.32541        855 

   -21      0     120.00     -1    144.31914        287 

   -21      0     124.62     -1    143.08922        264 

   -21      0     129.23     -1    161.02275       1092 

   -21      0     133.85     -1    154.98272        989 

   -21      0     138.46     -1    156.47638        493 

   -21      0     143.08     -1    162.78626       1749 

   -21      0     147.69     -1    168.68940        620 

   -21      0     152.31     -1    168.68940       1713 

   -21      0     156.92     -1    175.73797       1009 

   -21      0     161.54     -1      0.67492        599 

   -21      0     166.15     -1      4.26216       1143 

   -21      0     170.77     -1      8.69452        253 

   -21      0     175.38     -1      8.69649        654 

   -21      0     180.00     -1     19.52464        103 

   -21      6       0.00     -1     20.03616        419 

   -21      6       4.62     -1     27.03967        859 

   -21      6       9.23     -1     35.34733        574 

   -21      6      13.85     -1     36.16575        255 

   -21      6      18.46     -1     32.37754       1072 

   -21      6      23.08     -1     51.76237       1446 

   -21      6      27.69     -1     60.70079       1172 

   -21      6      32.31     -1     49.37748        367 

   -21      6      36.92     -1     64.45740        607 

   -21      6      41.54     -1     64.08393       1621 

   -21      6      46.15     -1     68.63044        134 

   -21      6      50.77     -1     80.42940        553 

   -21      6      55.38     -1     74.86005         93 

   -21      6      60.00     -1     78.69108        239 

   -21      6      64.62     -1     82.62720       1583 

   -21      6      69.23     -1     93.36728        805 

   -21      6      73.85     -1     89.77619       1025 

   -21      6      78.46     -1     95.60012       1110 

   -21      6      83.08     -1    113.08873       1622 

   -21      6      87.69     -1    113.68917       1604 

   -21      6      92.31     -1    105.55946        755 

   -21      6      96.92     -1    113.08873        349 

   -21      6     101.54     -1    122.47144        399 

   -21      6     106.15     -1    114.79013        262 

   -21      6     110.77     -1    134.42419       1023 

   -21      6     115.38     -1    138.17977       1494 

   -21      6     120.00     -1    140.16837       1628 

   -21      6     124.62     -1    148.61828        585 

   -21      6     129.23     -1    152.26914        577 

   -21      6     133.85     -1    141.62575        932 

   -21      6     138.46     -1    152.26914        125 

   -21      6     143.08     -1    170.86520        144 

   -21      6     147.69     -1    175.29135       1427 

   -21      6     152.31     -1    173.95513        841 

   -21      6     156.92     -1    179.77444       1452 

   -21      6     161.54     -1    177.08074        953 

   -21      6     166.15     -1    178.87584       1235 

   -21      6     170.77     -1      3.81315        920 

   -21      6     175.38     -1     13.02641       1014 

   -21      6     180.00     -1     17.62334        990 

   -21     18       0.00     -1     15.14202        263 

   -21     18       4.62     -1     13.45426       1139 

   -21     18       9.23     -1     40.62478       1128 

   -21     18      13.85     -1     24.79081       1086 

   -21     18      18.46     -1     26.66118       1532 

   -21     18      23.08     -1     42.67342        177 

   -21     18      27.69     -1     38.17014        460 

   -21     18      32.31     -1     42.93467        187 

   -21     18      36.92     -1     60.33440        712 

   -21     18      41.54     -1     67.46165        106 

   -21     18      46.15     -1     69.81819        151 

   -21     18      50.77     -1     72.78786        644 

   -21     18      55.38     -1     81.74509        679 

   -21     18      60.00     -1     82.62720       1438 

   -21     18      64.62     -1     87.08248       1332 

   -21     18      69.23     -1     90.22556       1736 

   -21     18      73.85     -1     96.93211        973 

   -21     18      78.46     -1    100.00868       1229 

   -21     18      83.08     -1     95.15470        734 

   -21     18      87.69     -1    102.60081        114 

   -21     18      92.31     -1    120.03075       1387 

   -21     18      96.92     -1    110.82690        526 

   -21     18     101.54     -1    122.37668        996 

   -21     18     106.15     -1    136.15150       1274 

   -21     18     110.77     -1    150.86824        769 

   -21     18     115.38     -1    142.84327        172 

   -21     18     120.00     -1    157.23627        745 

   -21     18     124.62     -1    144.41399        743 

   -21     18     129.23     -1    150.67447        309 

   -21     18     133.85     -1    151.91544        469 

   -21     18     138.46     -1    156.85524        271 

   -21     18     143.08     -1    160.75950        720 

   -21     18     147.69     -1    172.62549       1244 

   -21     18     152.31     -1    169.12213        270 

   -21     18     156.92     -1    171.74338        810 

   -21     18     161.54     -1    169.55612        447 

   -21     18     166.15     -1    175.29135       1763 

   -21     18     170.77     -1    178.87755       1295 

   -21     18     175.38     -1     18.70950       1565 

   -21     18     180.00     -1     36.41201        229 

   -18      0       0.00     -1     21.60640        195 

   -18      0       4.62     -1     27.22254        985 

   -18      0       9.23     -1     44.13082       1305 

   -18      0      13.85     -1     35.92012        757 

   -18      0      18.46     -1     32.02840        700 

   -18      0      23.08     -1     38.82307        962 

   -18      0      27.69     -1     49.95826       1021 

   -18      0      32.31     -1     53.59026       1650 

   -18      0      36.92     -1     67.84911       1790 

   -18      0      41.54     -1     62.60034        417 

   -18      0      46.15     -1     66.52755       1450 

   -18      0      50.77     -1     65.76383        371 

   -18      0      55.38     -1     69.42020        511 

   -18      0      60.00     -1     83.95686       1640 

   -18      0      64.62     -1     82.62720       1364 

   -18      0      69.23     -1     86.63446        880 

   -18      0      73.85     -1     94.70865       1334 

   -18      0      78.46     -1    100.00868        572 

   -18      0      83.08     -1    103.87815        883 

   -18      0      87.69     -1    110.18336       1562 

   -18      0      92.31     -1    113.85692        390 

   -18      0      96.92     -1    112.53986       1769 

   -18      0     101.54     -1    119.46040        744 

   -18      0     106.15     -1    119.46040        918 

   -18      0     110.77     -1    135.28936        186 

   -18      0     115.38     -1    127.07690        525 

   -18      0     120.00     -1    152.62515         48 

   -18      0     124.62     -1    144.89041        491 

   -18      0     129.23     -1    148.05906       1402 

   -18      0     133.85     -1    150.47834        795 

   -18      0     138.46     -1    157.61943         51 

   -18      0     143.08     -1    164.02436        942 

   -18      0     147.69     -1    169.55612        957 

   -18      0     152.31     -1    171.30377        337 

   -18      0     156.92     -1    174.39988        619 

   -18      0     161.54     -1      5.59839        274 

   -18      0     166.15     -1      6.48715       1507 

   -18      0     170.77     -1      2.02227        166 

   -18      0     175.38     -1     21.60640       1041 

   -18      0     180.00     -1     11.74238        560 

   -18      6       0.00     -1     13.02641        552 

   -18      6       4.62     -1     11.74238       1437 

   -18      6       9.23     -1     21.68337       1541 

   -18      6      13.85     -1     29.30145       1619 

   -18      6      18.46     -1     37.83922        597 

   -18      6      23.08     -1     49.06607        982 

   -18      6      27.69     -1     52.34414       1276 

   -18      6      32.31     -1     43.81385       1397 

   -18      6      36.92     -1     66.69323       1460 

   -18      6      41.54     -1     52.01763       1766 

   -18      6      46.15     -1     66.14457        277 

   -18      6      50.77     -1     74.86005         30 

   -18      6      55.38     -1     70.21822       1374 

   -18      6      60.00     -1     77.82956        341 

   -18      6      64.62     -1     75.27959       1279 

   -18      6      69.23     -1     87.53086        137 

   -18      6      73.85     -1     91.57328         92 

   -18      6      78.46     -1     99.13480        800 

   -18      6      83.08     -1     96.93211        682 

   -18      6      87.69     -1    118.89318       1036 

   -18      6      92.31     -1    110.58134       1199 

   -18      6      96.92     -1    120.03075        331 

   -18      6     101.54     -1    126.49829       1740 

   -18      6     106.15     -1    127.73126        320 

   -18      6     110.77     -1    125.00915       1118 

   -18      6     115.38     -1    131.54922       1132 

   -18      6     120.00     -1    145.56567       1478 

   -18      6     124.62     -1    153.34408        122 

   -18      6     129.23     -1    156.85524        110 

   -18      6     133.85     -1    149.17487        267 

   -18      6     138.46     -1    153.88573       1616 

   -18      6     143.08     -1    159.56669        781 

   -18      6     147.69     -1    169.12213        285 

   -18      6     152.31     -1    169.12213       1109 

   -18      6     156.92     -1    174.39988        922 

   -18      6     161.54     -1    177.97779       1757 

   -18      6     166.15     -1      1.57333        856 

   -18      6     170.77     -1      4.26029        751 

   -18      6     175.38     -1     12.59914        603 

   -18      6     180.00     -1     12.59914       1207 

   -18     18       0.00     -1     13.87856        986 

   -18     18       4.62     -1     21.60640        244 

   -18     18       9.23     -1     28.35902        696 

   -18     18      13.85     -1     26.09265       1656 

   -18     18      18.46     -1     29.66783       1419 

   -18     18      23.08     -1     37.83922        747 

   -18     18      27.69     -1     42.37205        225 

   -18     18      32.31     -1     48.79580        379 

   -18     18      36.92     -1     53.59026       1420 

   -18     18      41.54     -1     58.24165        290 

   -18     18      46.15     -1     59.75985       1359 

   -18     18      50.77     -1     66.52755        706 

   -18     18      55.38     -1     70.76106        848 

   -18     18      60.00     -1     81.74509       1652 

   -18     18      64.62     -1     97.81603        397 

   -18     18      69.23     -1     85.73971        351 

   -18     18      73.85     -1     93.81489        224 

   -18     18      78.46     -1    107.21374       1088 

   -18     18      83.08     -1    123.05048       1044 

   -18     18      87.69     -1    115.54406        707 

   -18     18      92.31     -1    116.65737        688 

   -18     18      96.92     -1    129.77945       1396 

   -18     18     101.54     -1    136.16318       1378 

   -18     18     106.15     -1    128.05417       1719 

   -18     18     110.77     -1    131.82023        246 

   -18     18     115.38     -1    135.00000        272 

   -18     18     120.00     -1    136.15150        450 

   -18     18     124.62     -1    143.74599        355 

   -18     18     129.23     -1    148.40561        502 

   -18     18     133.85     -1    145.45970       1533 

   -18     18     138.46     -1    161.96991        533 

   -18     18     143.08     -1    158.39209        567 

   -18     18     147.69     -1    164.85842        558 

   -18     18     152.31     -1    162.78626        991 

   -18     18     156.92     -1    172.18397       1249 

   -18     18     161.54     -1    177.52911        768 

   -18     18     166.15     -1    176.63272        887 

   -18     18     170.77     -1    177.08074        756 

   -18     18     175.38     -1      3.81315        840 

   -18     18     180.00     -1     20.33164       1525 

   -15      0       0.00     -1     13.87650        415 

   -15      0       4.62     -1     15.97611       1153 

   -15      0       9.23     -1     19.38184        964 

   -15      0      13.85     -1     26.66118        227 

   -15      0      18.46      1     33.17071        892 

   -15      0      23.08     -1     39.72724        286 

   -15      0      27.69     -1     36.16575         56 

   -15      0      32.31     -1     44.40744        201 

   -15      0      36.92     -1     53.59026       1727 

   -15      0      41.54     -1     57.52993       1400 

   -15      0      46.15     -1     59.75985       1399 

   -15      0      50.77     -1     70.36146       1564 

   -15      0      55.38     -1     76.54779       1151 

   -15      0      60.00     -1     77.40086        344 

   -15      0      64.62     -1     82.18568       1401 

   -15      0      69.23     -1     86.18685        676 

   -15      0      73.85     -1     91.12416        407 

   -15      0      78.46     -1     94.70865       1246 

   -15      0      83.08     -1     96.93211       1348 

   -15      0      87.69     -1    107.21374       1479 

   -15      0      92.31     -1    113.85692       1613 

   -15      0      96.92     -1    114.23764         67 

   -15      0     101.54     -1    117.21122        853 

   -15      0     106.15     -1    121.53912       1799 

   -15      0     110.77     -1    134.42419        455 

   -15      0     115.38     -1    127.73126       1131 

   -15      0     120.00     -1    136.74448       1476 

   -15      0     124.62     -1    137.02473        895 

   -15      0     129.23     -1    145.79766       1708 

   -15      0     133.85     -1    149.93113       1238 

   -15      0     138.46     -1    156.85524       1599 

   -15      0     143.08     -1    158.78157       1372 

   -15      0     147.69     -1    169.12213        156 

   -15      0     152.31     -1    171.74338        849 

   -15      0     156.92     -1    173.51112       1076 

   -15      0     161.54     -1    176.18511       1495 

   -15      0     166.15     -1    177.97948       1692 

   -15      0     170.77     -1      6.93039       1634 

   -15      0     175.38     -1     16.39058        625 

   -15      0     180.00     -1     17.75394       1730 

   -15      6       0.00     -1     11.74238       1671 

   -15      6       4.62     -1     15.14202        358 

   -15      6       9.23     -1     18.83948       1147 

   -15      6      13.85     -1     23.25519        462 

   -15      6      18.46     -1     29.09641        632 

   -15      6      23.08     -1     33.63439       1699 

   -15      6      27.69     -1     38.17014        396 

   -15      6      32.31     -1     49.10763       1705 

   -15      6      36.92     -1     40.23513        604 

   -15      6      41.54     -1     51.69400       1693 

   -15      6      46.15     -1     66.31231       1164 

   -15      6      50.77     -1     66.91277        909 

   -15      6      55.38     -1     69.42020        799 

   -15      6      60.00     -1     74.44217        170 

   -15      6      64.62     -1     81.74509        438 

   -15      6      69.23     -1     87.97954        470 

   -15      6      73.85     -1     89.32685       1070 

   -15      6      78.46     -1     92.02221       1137 

   -15      6      83.08     -1    103.45386        944 

   -15      6      87.69     -1    111.76281       1748 

   -15      6      92.31     -1    112.15241        378 

   -15      6      96.92     -1    117.40109       1105 

   -15      6     101.54     -1    112.53986        226 

   -15      6     106.15     -1    121.32123        633 

   -15      6     110.77     -1    119.09561        831 

   -15      6     115.38     -1    136.74448       1441 

   -15      6     120.00     -1    139.59672         61 

   -15      6     124.62     -1    138.45078       1655 

   -15      6     129.23     -1    158.39209        330 

   -15      6     133.85     -1    146.13834       1512 

   -15      6     138.46     -1    145.45970       1497 

   -15      6     143.08     -1    159.17310       1213 

   -15      6     147.69     -1    158.78157         84 

   -15      6     152.31     -1    169.12213       1711 

   -15      6     156.92     -1    171.74338       1696 

   -15      6     161.54     -1    176.18511       1216 

   -15      6     166.15     -1    175.29135        452 

   -15      6     170.77     -1      0.67315        154 

   -15      6     175.38     -1      6.04505       1098 

   -15      6     180.00      1     16.80330        312 

   -15     18       0.00     -1      8.25687       1232 

   -15     18       4.62     -1     12.59914       1012 

   -15     18       9.23     -1     24.44289        628 

   -15     18      13.85     -1     22.86559         22 

   -15     18      18.46     -1     27.98643        693 

   -15     18      23.08     -1     30.39264       1505 

   -15     18      27.69     -1     39.51759       1242 

   -15     18      32.31     -1     46.47752        951 

   -15     18      36.92     -1     45.57470       1007 

   -15     18      41.54     -1     47.93681       1574 

   -15     18      46.15     -1     57.88440       1325 

   -15     18      50.77     -1     62.40801        196 

   -15     18      55.38      1     40.93618       1609 

   -15     18      60.00     -1     77.40086       1197 

   -15     18      64.62     -1     74.86005       1392 

   -15     18      69.23     -1     86.63446       1593 

   -15     18      73.85     -1     80.86690        181 

   -15     18      78.46     -1     88.42847       1789 

   -15     18      83.08     -1     95.15470        830 

   -15     18      87.69     -1     93.81489        652 

   -15     18      92.31     -1    102.60081        838 

   -15     18      96.92      1     90.67490       1457 

   -15     18     101.54     -1    112.15241       1171 

   -15     18     106.15     -1    116.10706       1665 

   -15     18     110.77      1     97.81603        361 

   -15     18     115.38     -1    136.74448       1770 

   -15     18     120.00     -1    156.47638        422 

   -15     18     124.62     -1    135.85936        786 

   -15     18     129.23     -1    144.65360       1509 

   -15     18     133.85     -1    159.56765       1099 

   -15     18     138.46     -1    150.47834        613 

   -15     18     143.08     -1    156.85524       1467 

   -15     18     147.69     -1    170.86520        699 

   -15     18     152.31     -1    164.02436        443 

   -15     18     156.92     -1    176.63272       1258 

   -15     18     161.54     -1    176.63272        844 

   -15     18     166.15     -1    173.95513        145 

   -15     18     170.77     -1    178.87584       1744 

   -15     18     175.38     -1      4.70879       1436 

   -15     18     180.00      1    173.51265       1432 

   -12      0       0.00     -1     11.31094        442 

   -12      0       4.62     -1     12.60118       1734 

   -12      0       9.23     -1     22.37908         13 

   -12      0      13.85     -1     26.84839       1637 

   -12      0      18.46     -1     33.40892        970 

   -12      0      23.08     -1     33.51912        740 

   -12      0      27.69     -1     36.66117       1772 

   -12      0      32.31     -1     42.09521       1493 

   -12      0      36.92     -1     49.69182        205 

   -12      0      41.54     -1     49.95826        112 

   -12      0      46.15     -1     54.75355        524 

   -12      0      50.77     -1     59.54633        109 

   -12      0      55.38     -1     63.34257        129 

   -12      0      60.00     -1     74.86005        541 

   -12      0      64.62     -1     76.97359          6 

   -12      0      69.23     -1     82.62720       1338 

   -12      0      73.85     -1     88.87759        528 

   -12      0      78.46     -1     90.67490        318 

   -12      0      83.08     -1     96.04487       1605 

   -12      0      87.69     -1    105.14158       1540 

   -12      0      92.31     -1    103.02807       1231 

   -12      0      96.92     -1    105.14158       1415 

   -12      0     101.54     -1    110.97726       1307 

   -12      0     106.15     -1    123.40064       1366 

   -12      0     110.77     -1    123.40064       1414 

   -12      0     115.38     -1    126.16480       1676 

   -12      0     120.00     -1    136.74448         68 

   -12      0     124.62     -1    132.67459        275 

   -12      0     129.23     -1    139.59672       1256 

   -12      0     133.85     -1    143.74599        725 

   -12      0     138.46     -1    150.67447        782 

   -12      0     143.08     -1    156.47638       1030 

   -12      0     147.69     -1    158.00471       1463 

   -12      0     152.31     -1    163.60989        569 

   -12      0     156.92     -1    167.39919       1052 

   -12      0     161.54     -1    171.74338       1120 

   -12      0     166.15     -1    174.84530       1061 

   -12      0     170.77     -1      1.12241        862 

   -12      0     175.38     -1      4.26216        872 

   -12      0     180.00     -1     17.75394       1694 

   -12      6       0.00     -1     12.17247       1751 

   -12      6       4.62     -1     13.87856        276 

   -12      6       9.23     -1     17.62334       1510 

   -12      6      13.85     -1     40.09158        925 

   -12      6      18.46     -1     29.09641        547 

   -12      6      23.08     -1     34.54120       1588 

   -12      6      27.69     -1     36.16575        259 

   -12      6      32.31     -1     45.00116        555 

   -12      6      36.92     -1     47.04654        411 

   -12      6      41.54     -1     55.67511       1138 

   -12      6      46.15     -1     64.08393        903 

   -12      6      50.77     -1     63.15835       1771 

   -12      6      55.38     -1     61.84231        929 

   -12      6      60.00     -1     77.40086         25 

   -12      6      64.62     -1     77.82956       1177 

   -12      6      69.23     -1     78.25964        307 

   -12      6      73.85     -1     90.22556        881 

   -12      6      78.46     -1     87.08248       1095 

   -12      6      83.08     -1     93.81489       1603 

   -12      6      87.69     -1    103.02807       1079 

   -12      6      92.31     -1    108.83895       1582 

   -12      6      96.92     -1    104.30089        930 

   -12      6     101.54     -1    113.68917       1653 

   -12      6     106.15     -1    117.57693        465 

   -12      6     110.77     -1    119.66702       1345 

   -12      6     115.38     -1    125.00915        687 

   -12      6     120.00     -1    137.32541        434 

   -12      6     124.62     -1    139.02415        303 

   -12      6     129.23     -1    138.45078        431 

   -12      6     133.85     -1    151.91544        593 

   -12      6     138.46     -1    149.93113       1596 

   -12      6     143.08     -1    155.72516       1491 

   -12      6     147.69     -1    154.98272       1496 

   -12      6     152.31     -1    159.56669        100 

   -12      6     156.92     -1    165.69911       1031 

   -12      6     161.54     -1    171.30377        938 

   -12      6     166.15     -1    175.29135        901 

   -12      6     170.77     -1    178.42672        222 

   -12      6     175.38     -1      6.48715         58 

   -12      6     180.00     -1     14.30131        492 

   -12     18       0.00     -1     12.17247       1549 

   -12     18       4.62     -1     11.74238       1040 

   -12     18       9.23      1      3.36738       1329 

   -12     18      13.85     -1     26.09265       1462 

   -12     18      18.46     -1     30.03156        710 

   -12     18      23.08     -1     38.17014       1746 

   -12     18      27.69     -1     34.77426        297 

   -12     18      32.31     -1     43.52478        306 

   -12     18      36.92     -1     45.89633       1309 

   -12     18      41.54     -1     57.17823       1490 

   -12     18      46.15     -1     64.45740        645 

   -12     18      50.77     -1     58.82089        635 

   -12     18      55.38     -1     60.90581        999 

   -12     18      60.00     -1     81.74509       1068 

   -12     18      64.62     -1     72.37875        204 

   -12     18      69.23     -1     73.19879       1791 

   -12     18      73.85     -1     85.73971       1156 

   -12     18      78.46     -1     90.67490        115 

   -12     18      83.08     -1     92.47089         44 

   -12     18      87.69     -1    112.15241       1221 

   -12     18      92.31     -1     99.57230       1055 

   -12     18      96.92     -1    109.64009        325 

   -12     18     101.54     -1    127.73126       1294 

   -12     18     106.15     -1    116.65737        622 

   -12     18     110.77     -1    127.07690        721 

   -12     18     115.38     -1    130.97585        616 

   -12     18     120.00     -1    138.17977       1586 

   -12     18     124.62      1    117.02376        217 

   -12     18     129.23     -1    152.98347        512 

   -12     18     133.85     -1    141.87670        684 

   -12     18     138.46     -1    157.61943       1389 

   -12     18     143.08      1    133.55347        116 

   -12     18     147.69     -1    159.17310        237 

   -12     18     152.31      1    143.41621        343 

   -12     18     156.92     -1    171.30377       1006 

   -12     18     161.54     -1    171.74338        586 

   -12     18     166.15     -1    177.52911        876 

   -12     18     170.77     -1    178.42672        346 

   -12     18     175.38     -1      3.81500       1470 

   -12     18     180.00     -1      7.81627       1421 

    -9      0       0.00     -1      8.69649       1523 

    -9      0       4.62     -1     12.60118        211 

    -9      0       9.23     -1     19.11808       1247 

    -9      0      13.85     -1     22.37908       1567 

    -9      0      18.46     -1     24.99083        624 

    -9      0      23.08     -1     30.03156       1561 

    -9      0      27.69     -1     36.74412       1094 

    -9      0      32.31     -1     40.93618        998 

    -9      0      36.92     -1     32.94712        742 

    -9      0      41.54     -1     47.04654        293 

    -9      0      46.15     -1     52.67355         17 

    -9      0      50.77     -1     58.60167       1060 

    -9      0      55.38     -1     66.14457       1054 

    -9      0      60.00     -1     70.76106       1747 

    -9      0      64.62     -1     73.19879        368 

    -9      0      69.23     -1     82.18568        169 

    -9      0      73.85     -1     82.18568        339 

    -9      0      78.46     -1     87.97954        200 

    -9      0      83.08     -1     93.36728        332 

    -9      0      87.69     -1     97.37451       1589 

    -9      0      92.31     -1    100.44388       1358 

    -9      0      96.92     -1    106.80282       1646 

    -9      0     101.54     -1    112.15241       1347 

    -9      0     106.15     -1    126.16480       1217 

    -9      0     110.77     -1    124.77334        498 

    -9      0     115.38     -1    122.94625        480 

    -9      0     120.00     -1    131.54922        592 

    -9      0     124.62     -1    134.71353       1553 

    -9      0     129.23     -1    140.16837        310 

    -9      0     133.85     -1    144.65360       1123 

    -9      0     138.46     -1    149.58489       1558 

    -9      0     143.08     -1    154.61483        794 

    -9      0     147.69     -1    157.61943         62 

    -9      0     152.31     -1    158.78157       1059 

    -9      0     156.92     -1    169.12213       1102 

    -9      0     161.54     -1    169.12213       1412 

    -9      0     166.15     -1    174.39988        340 

    -9      0     170.77     -1      0.22557        771 

    -9      0     175.38     -1      1.57153       1048 

    -9      0     180.00     -1      7.37280        823 

    -9      6       0.00     -1      8.69649        243 

    -9      6       4.62     -1      9.13310       1264 

    -9      6       9.23     -1     17.62334        412 

    -9      6      13.85     -1     21.52645        111 

    -9      6      18.46     -1     30.39264        335 

    -9      6      23.08     -1     30.39264       1085 

    -9      6      27.69     -1     36.74638         14 

    -9      6      32.31     -1     42.65186        409 

    -9      6      36.92     -1     48.52259       1658 

    -9      6      41.54     -1     47.90705        947 

    -9      6      46.15     -1     55.67511        961 

    -9      6      50.77     -1     59.75985       1367 

    -9      6      55.38     -1     59.03736       1356 

    -9      6      60.00     -1     66.69323       1714 

    -9      6      64.62     -1     72.78786        978 

    -9      6      69.23     -1     79.99302       1240 

    -9      6      73.85     -1     87.08248        904 

    -9      6      78.46     -1     83.06961       1430 

    -9      6      83.08     -1     91.57328        206 

    -9      6      87.69     -1     91.57328        580 

    -9      6      92.31      1     88.42847       1292 

    -9      6      96.92     -1    106.39011       1198 

    -9      6     101.54     -1    110.43331       1639 

    -9      6     106.15     -1    110.97726        127 

    -9      6     110.77     -1    119.61700        408 

    -9      6     115.38     -1    124.32623       1394 

    -9      6     120.00     -1    130.93513        240 

    -9      6     124.62     -1    132.69794        283 

    -9      6     129.23     -1    136.44653       1716 

    -9      6     133.85     -1    138.71892       1299 

    -9      6     138.46     -1    155.72516         12 

    -9      6     143.08      1    137.90586       1241 

    -9      6     147.69     -1    159.17310       1201 

    -9      6     152.31     -1    162.37716       1731 

    -9      6     156.92     -1    168.68940        108 

    -9      6     161.54     -1    168.25797       1073 

    -9      6     166.15     -1    171.30377        392 

    -9      6     170.77     -1    177.97948       1146 

    -9      6     175.38     -1    179.32510        247 

    -9      6     180.00     -1     11.31094        656 

    -9     18       0.00     -1      7.37280        150 

    -9     18       4.62      1      0.22557       1210 

    -9     18       9.23     -1     21.68337       1783 

    -9     18      13.85      1      6.93232        735 

    -9     18      18.46      1     13.45426       1365 

    -9     18      23.08     -1     31.32207         64 

    -9     18      27.69     -1     34.43524        815 

    -9     18      32.31     -1     41.51534       1155 

    -9     18      36.92     -1     45.29957        499 

    -9     18      41.54      1     34.77426       1326 

    -9     18      46.15     -1     66.31231        715 

    -9     18      50.77      1     39.72724       1633 

    -9     18      55.38     -1     64.83321       1511 

    -9     18      60.00      1     51.50420        623 

    -9     18      64.62     -1     72.78786        257 

    -9     18      69.23     -1     86.63446        501 

    -9     18      73.85     -1     82.18568        495 

    -9     18      78.46     -1     85.73971       1202 

    -9     18      83.08     -1     90.22556        610 

    -9     18      87.69      1     83.06961        612 

    -9     18      92.31     -1    110.03770        191 

    -9     18      96.92     -1    102.60081       1669 

    -9     18     101.54     -1    124.66910        370 

    -9     18     106.15     -1    129.46323       1209 

    -9     18     110.77     -1    126.16480       1344 

    -9     18     115.38     -1    128.62801       1571 

    -9     18     120.00     -1    137.90586        754 

    -9     18     124.62      1    115.56034        889 

    -9     18     129.23     -1    146.36650       1127 

    -9     18     133.85     -1    145.45970        561 

    -9     18     138.46     -1    150.67447        750 

    -9     18     143.08     -1    155.72516       1343 

    -9     18     147.69     -1    163.19718       1745 

    -9     18     152.31     -1    164.85842         33 

    -9     18     156.92     -1    166.12185       1119 

    -9     18     161.54     -1    173.95513       1674 

    -9     18     166.15     -1    178.42842        946 

    -9     18     170.77     -1    179.32510       1480 

    -9     18     175.38     -1      3.36738       1089 

    -9     18     180.00     -1     19.63854       1034 

    -6      0       0.00     -1      6.04314       1152 

    -6      0       4.62     -1     11.74238        878 

    -6      0       9.23     -1     16.80330        429 

    -6      0      13.85     -1     20.82537       1230 

    -6      0      18.46     -1     29.66783       1638 

    -6      0      23.08     -1     29.66783       1606 

    -6      0      27.69     -1     33.86255       1349 

    -6      0      32.31     -1     39.08487       1568 

    -6      0      36.92     -1     44.12196       1718 

    -6      0      41.54     -1     46.76353       1319 

    -6      0      46.15     -1     53.25588       1670 

    -6      0      50.77     -1     54.75355        242 

    -6      0      55.38     -1     60.33440        739 

    -6      0      60.00     -1     70.21822        373 

    -6      0      64.62     -1     75.70075       1002 

    -6      0      69.23     -1     76.97359        158 

    -6      0      73.85     -1     79.12381       1321 

    -6      0      78.46     -1     85.29309       1680 

    -6      0      83.08     -1     89.77619        965 

    -6      0      87.69     -1     94.26203       1020 

    -6      0      92.31     -1     99.13480        394 

    -6      0      96.92     -1    106.39011        441 

    -6      0     101.54     -1    107.62284        818 

    -6      0     106.15     -1    112.15241       1354 

    -6      0     110.77     -1    117.96257       1057 

    -6      0     115.38      1    111.76281       1236 

    -6      0     120.00     -1    125.58601       1200 

    -6      0     124.62     -1    134.71353         70 

    -6      0     129.23     -1    137.90586       1625 

    -6      0     133.85     -1    138.71892       1461 

    -6      0     138.46     -1    144.41399        928 

    -6      0     143.08     -1    151.56406        870 

    -6      0     147.69     -1    153.34408        722 

    -6      0     152.31     -1    158.39209        672 

    -6      0     156.92     -1    162.78626        977 

    -6      0     161.54     -1    164.44054        867 

    -6      0     166.15     -1    171.74338        403 

    -6      0     170.77     -1    176.18511        923 

    -6      0     175.38     -1    179.77444        651 

    -6      0     180.00     -1      4.70691       1183 

    -6      6       0.00     -1      6.48908       1459 

    -6      6       4.62      1      0.67492       1728 

    -6      6       9.23     -1     14.29925       1317 

    -6      6      13.85     -1     22.86559       1228 

    -6      6      18.46     -1     27.22254        482 

    -6      6      23.08     -1     30.60274       1659 

    -6      6      27.69     -1     37.24937        389 

    -6      6      32.31     -1     40.93618        653 

    -6      6      36.92     -1     44.40123       1645 

    -6      6      41.54     -1     48.79580       1681 

    -6      6      46.15     -1     53.25588       1529 

    -6      6      50.77     -1     60.33440        937 

    -6      6      55.38     -1     63.90184        505 

    -6      6      60.00      1     54.17286       1542 

    -6      6      64.62     -1     70.36146       1475 

    -6      6      69.23     -1     72.37875       1581 

    -6      6      73.85     -1     80.86690       1178 

    -6      6      78.46     -1     82.18568       1360 

    -6      6      83.08      1     77.82956         39 

    -6      6      87.69     -1     94.26203        914 

    -6      6      92.31     -1     97.81603        780 

    -6      6      96.92     -1    111.76281        797 

    -6      6     101.54     -1    110.18336       1192 

    -6      6     106.15      1     99.57230       1234 

    -6      6     110.77     -1    119.09561        534 

    -6      6     115.38      1    104.30089       1515 

    -6      6     120.00     -1    128.94593         85 

    -6      6     124.62      1    119.87630       1768 

    -6      6     129.23     -1    139.33223       1090 

    -6      6     133.85     -1    139.02415        333 

    -6      6     138.46     -1    133.84850       1064 

    -6      6     143.08      1    137.32550        971 

    -6      6     147.69      1    143.74599       1308 

    -6      6     152.31     -1    156.85524        405 

    -6      6     156.92     -1    165.27796       1426 

    -6      6     161.54     -1    171.30377         27 

    -6      6     166.15     -1    171.74338       1594 

    -6      6     170.77     -1    177.08074       1635 

    -6      6     175.38     -1      2.47096        626 

    -6      6     180.00     -1      5.60029       1739 

    -6     18       0.00     -1      6.48715       1547 

    -6     18       4.62      1    177.53078        716 

    -6     18       9.23     -1     22.47374       1519 

    -6     18      13.85     -1     23.64253         75 

    -6     18      18.46     -1     24.81715        338 

    -6     18      23.08      1     15.14202        437 

    -6     18      27.69      1     21.52645         87 

    -6     18      32.31      1     21.68337       1049 

    -6     18      36.92     -1     46.47752         18 

    -6     18      41.54     -1     52.67355        789 

    -6     18      46.15     -1     53.59026       1278 

    -6     18      50.77     -1     58.82089       1738 

    -6     18      55.38      1     47.04654       1557 

    -6     18      60.00     -1     73.19879        357 

    -6     18      64.62     -1     68.23871        845 

    -6     18      69.23      1     59.75985        301 

    -6     18      73.85     -1     86.63446       1255 

    -6     18      78.46     -1     92.47089       1320 

    -6     18      83.08     -1     90.22556        136 

    -6     18      87.69      1     84.40161        660 

    -6     18      92.31     -1    102.60081        413 

    -6     18      96.92     -1    103.45386        746 

    -6     18     101.54     -1    107.62284       1423 

    -6     18     106.15     -1    113.08873       1536 

    -6     18     110.77     -1    119.46040        366 

    -6     18     115.38      1    112.15241       1224 

    -6     18     120.00     -1    139.02415        981 

    -6     18     124.62     -1    142.51828       1466 

    -6     18     129.23     -1    139.28907        704 

    -6     18     133.85     -1    141.62575       1663 

    -6     18     138.46     -1    144.65360        650 

    -6     18     143.08     -1    166.54614        851 

    -6     18     147.69     -1    155.35284        428 

    -6     18     152.31     -1    162.37716        724 

    -6     18     156.92     -1    171.74338        975 

    -6     18     161.54     -1    170.42770        334 

    -6     18     166.15     -1    170.86520        618 

    -6     18     170.77     -1    177.52911        459 

    -6     18     175.38     -1      9.13310       1535 

    -6     18     180.00     -1      7.81627        494 

    -3      0       0.00     -1      5.60029       1447 

    -3      0       4.62     -1     14.30131       1741 

    -3      0       9.23     -1     15.55783       1761 

    -3      0      13.85     -1     21.52645       1737 

    -3      0      18.46      1     12.17247        475 

    -3      0      23.08     -1     27.41562        829 

    -3      0      27.69     -1     34.43524        155 

    -3      0      32.31     -1     40.04400        296 

    -3      0      36.92     -1     43.81385        548 

    -3      0      41.54     -1     48.52259         40 

    -3      0      46.15     -1     53.25588       1196 

    -3      0      50.77     -1     56.60072         34 

    -3      0      55.38     -1     64.83321       1795 

    -3      0      60.00     -1     64.45740       1038 

    -3      0      64.62     -1     68.23871        435 

    -3      0      69.23     -1     72.78786       1179 

    -3      0      73.85     -1     76.97359        814 

    -3      0      78.46     -1     86.63446       1800 

    -3      0      83.08     -1     87.08248        631 

    -3      0      87.69     -1     93.81489        566 

    -3      0      92.31     -1     96.93211        445 

    -3      0      96.92     -1    101.31060        546 

    -3      0     101.54     -1    108.97725       1058 

    -3      0     106.15     -1    112.92514        402 

    -3      0     110.77     -1    122.94625        517 

    -3      0     115.38     -1    110.82690        683 

    -3      0     120.00     -1    127.40551        888 

    -3      0     124.62     -1    130.35682          1 

    -3      0     129.23     -1    135.85936         54 

    -3      0     133.85      1    130.62374       1008 

    -3      0     138.46     -1    143.74599       1785 

    -3      0     143.08     -1    149.93113        406 

    -3      0     147.69     -1    154.61483       1333 

    -3      0     152.31     -1    158.39209        214 

    -3      0     156.92     -1    164.32475       1084 

    -3      0     161.54      1    155.35284       1016 

    -3      0     166.15     -1    169.55612        748 

    -3      0     170.77     -1    174.39988        630 

    -3      0     175.38     -1    178.42672        118 

    -3      0     180.00     -1      3.36738        185 

    -3      6       0.00     -1      9.57259         59 

    -3      6       4.62     -1      9.57259       1379 

    -3      6       9.23     -1     15.14202        215 

    -3      6      13.85     -1     19.63854        595 

    -3      6      18.46     -1     25.32701        513 

    -3      6      23.08      1     12.17247        133 

    -3      6      27.69     -1     34.54120       1750 

    -3      6      32.31     -1     40.93618        508 

    -3      6      36.92     -1     47.04654        139 

    -3      6      41.54      1     36.16575       1042 

    -3      6      46.15      1     36.16575       1173 

    -3      6      50.77      1     45.59487        149 

    -3      6      55.38     -1     60.90581       1190 

    -3      6      60.00     -1     64.08393       1045 

    -3      6      64.62      1     60.33440       1182 

    -3      6      69.23     -1     77.82956       1403 

    -3      6      73.85     -1     77.82956        828 

    -3      6      78.46      1     75.70075       1022 

    -3      6      83.08      1     77.82956        759 

    -3      6      87.69      1     82.62720        713 

    -3      6      92.31     -1     99.13480       1631 

    -3      6      96.92     -1    102.60081       1340 

    -3      6     101.54     -1    108.83895        146 

    -3      6     106.15     -1    111.76281        138 

    -3      6     110.77      1    105.55946       1560 

    -3      6     115.38     -1    123.74799        941 

    -3      6     120.00      1    115.36618        418 

    -3      6     124.62     -1    128.05417        661 

    -3      6     129.23     -1    139.85837       1302 

    -3      6     133.85      1    128.94593       1683 

    -3      6     138.46     -1    144.31914       1794 

    -3      6     143.08     -1    149.93113       1416 

    -3      6     147.69      1    139.02415        216 

    -3      6     152.31      1    147.05375        993 

    -3      6     156.92     -1    161.56453        126 

    -3      6     161.54     -1    166.97193        900 

    -3      6     166.15     -1    171.30377        521 

    -3      6     170.77      1    164.02436        433 

    -3      6     175.38     -1    179.77444        291 

    -3      6     180.00     -1      7.81627        767 

    -3     18       0.00     -1      8.69452        519 

    -3     18       4.62     -1      9.13310       1322 

    -3     18       9.23      1      2.91935        516 

    -3     18      13.85     -1     25.14588       1263 

    -3     18      18.46     -1     30.03156        703 

    -3     18      23.08     -1     31.32207        677 

    -3     18      27.69     -1     39.77823       1584 

    -3     18      32.31     -1     41.51534       1612 

    -3     18      36.92     -1     42.12212        655 

    -3     18      41.54      1     30.75108       1408 

    -3     18      46.15      1     41.20646       1290 

    -3     18      50.77     -1     61.50328        509 

    -3     18      55.38     -1     61.47399       1175 

    -3     18      60.00     -1     66.52755        821 

    -3     18      64.62     -1     68.63044        701 

    -3     18      69.23     -1     82.18568        648 

    -3     18      73.85     -1     85.29309         26 

    -3     18      78.46      1     69.96384       1001 

    -3     18      83.08     -1    108.03009       1615 

    -3     18      87.69     -1     93.36728        673 

    -3     18      92.31      1     88.42847        890 

    -3     18      96.92     -1    102.60081        727 

    -3     18     101.54      1     94.26203       1065 

    -3     18     106.15      1     96.93211       1489 

    -3     18     110.77      1     97.37451       1390 

    -3     18     115.38     -1    126.49829       1492 

    -3     18     120.00      1    110.97726       1134 

    -3     18     124.62      1    119.66702        538 

    -3     18     129.23      1    123.17206       1434 

    -3     18     133.85     -1    143.74599       1083 

    -3     18     138.46     -1    144.07858       1651 

    -3     18     143.08     -1    154.63382         63 

    -3     18     147.69      1    125.34640         81 

    -3     18     152.31     -1    156.85524       1328 

    -3     18     156.92     -1    150.67447        523 

    -3     18     161.54      1    154.61483       1455 

    -3     18     166.15     -1    175.29135        777 

    -3     18     170.77      1    164.51210       1096 

    -3     18     175.38      1    170.86663        852 

    -3     18     180.00      1    175.29294        430 

     0      0       0.00      1      4.26216       1067 

     0      0       4.62      1      0.67492        588 

     0      0       9.23      1      4.70879        364 

     0      0      13.85      1      7.81627       1448 

     0      0      18.46     -1     26.84839        621 

     0      0      23.08     -1     30.39264        233 

     0      0      27.69     -1     33.29211       1673 

     0      0      32.31      1     27.41562       1546 

     0      0      36.92      1     24.79081       1431 

     0      0      41.54      1     37.24937        860 

     0      0      46.15     -1     50.85714       1709 

     0      0      50.77      1     45.88710        995 

     0      0      55.38      1     45.88710        791 

     0      0      60.00      1     56.95089       1218 

     0      0      64.62      1     54.75355        822 

     0      0      69.23     -1     73.61150       1272 

     0      0      73.85      1     69.81819        988 

     0      0      78.46     -1     83.51285       1159 

     0      0      83.08      1     77.82956        778 

     0      0      87.69     -1     90.22556        522 

     0      0      92.31     -1     97.37451        324 

     0      0      96.92     -1    102.60081        249 

     0      0     101.54      1     96.93211       1543 

     0      0     106.15     -1    110.82690         49 

     0      0     110.77     -1    115.73777       1145 

     0      0     120.00      1    113.68917        315 

     0      0     124.62      1    120.03075        474 

     0      0     129.23      1    125.00915        705 

     0      0     133.85     -1    141.05407       1323 

     0      0     138.46      1    130.97585       1626 

     0      0     143.08     -1    149.17487       1526 

     0      0     147.69      1    144.07858        356 

     0      0     152.31     -1    158.39209        776 

     0      0     156.92     -1    162.65832       1411 

     0      0     161.54     -1    167.82789       1227 

     0      0     166.15     -1    171.74338        153 

     0      0     170.77     -1    173.95513       1513 

     0      0     175.38      1    170.86663        738 

     0      0     180.00      1    175.29294       1288 

     0      6       0.00      1    175.29294        503 

     0      6       4.62     -1     10.44420       1380 

     0      6       9.23      1      3.81500        328 

     0      6      13.85      1      8.69649        959 

     0      6      18.46     -1     25.52795        790 

     0      6      23.08     -1     37.50530       1188 

     0      6      27.69     -1     33.06780        808 

     0      6      32.31     -1     40.93618       1142 

     0      6      36.92      1     32.37754        372 

     0      6      41.54     -1     46.47752        836 

     0      6      46.15     -1     51.17920       1250 

     0      6      50.77     -1     59.97066       1641 

     0      6      55.38     -1     60.54102       1029 

     0      6      60.00     -1     65.00917        826 

     0      6      64.62     -1     69.02428       1706 

     0      6      69.23     -1     73.61150        135 

     0      6      73.85     -1     81.74509        384 

     0      6      78.46     -1     86.18685        321 

     0      6      83.08     -1     89.32685        949 

     0      6      87.69      1     82.62720        282 

     0      6      92.31      1     86.63446       1113 

     0      6      96.92      1     92.02221       1726 

     0      6     101.54      1     96.48888        968 

     0      6     106.15      1    101.31060        910 

     0      6     110.77      1    102.60081       1587 

     0      6     115.38      1    110.03770        105 

     0      6     120.00     -1    126.49829       1013 

     0      6     124.62      1    120.60415        362 

     0      6     129.23      1    125.24777        193 

     0      6     133.85      1    128.94593       1257 

     0      6     138.46      1    132.69794       1205 

     0      6     143.08      1    138.45078         50 

     0      6     147.69      1    138.71892        444 

     0      6     152.31     -1    158.78157       1465 

     0      6     156.92      1    151.02268       1195 

     0      6     161.54     -1    165.69911         99 

     0      6     166.15      1    163.23802        479 

     0      6     170.77     -1    173.95668        664 

     0      6     175.38     -1    179.32510        602 

     0      6     180.00      1    176.63436        375 

     0     18       0.00      1    171.30522        717 

     0     18       4.62      1    176.18674        921 

     0     18       9.23      1      2.91935        542 

     0     18      13.85      1      3.81500        254 

     0     18      18.46     -1     25.14588       1753 

     0     18      23.08     -1     27.59418        179 

     0     18      27.69      1     23.64253        834 

     0     18      32.31      1     24.96716       1381 

     0     18      36.92      1     27.41562        774 

     0     18      41.54      1     34.09346       1554 

     0     18      46.15     -1     60.90581       1385 

     0     18      50.77      1     42.93467        884 

     0     18      55.38      1     47.04654       1204 

     0     18      60.00      1     50.53801        945 

     0     18      64.62      1     45.58877       1715 

     0     18      69.23      1     55.67511        304 

     0     18      73.85      1     61.84231       1222 

     0     18      78.46     -1     88.87759        464 

     0     18      83.08     -1     88.42847        741 

     0     18      87.69      1     82.62720       1710 

     0     18      92.31      1     77.82956       1160 

     0     18      96.92     -1    105.55946       1301 

     0     18     101.54      1     88.42847        236 

     0     18     106.15     -1    115.54406        163 

     0     18     110.77      1     99.57230       1336 

     0     18     115.38      1    106.80282       1435 

     0     18     120.00     -1    128.62801        102 

     0     18     124.62     -1    136.15150        496 

     0     18     129.23      1    123.74799       1388 

     0     18     133.85     -1    154.24916        678 

     0     18     138.46     -1    146.70877        454 

     0     18     143.08      1    128.94593       1078 

     0     18     147.69      1    138.17977        182 

     0     18     152.31      1    144.07858       1657 

     0     18     156.92     -1    164.85842        694 

     0     18     161.54      1    141.62575        385 

     0     18     166.15     -1    174.84530        806 

     0     18     170.77     -1    178.87584        689 

     0     18     175.38     -1      2.02046        578 

     0     18     180.00      1    173.95668       1687 

     3      0       0.00      1    176.63436       1602 

     3      0       4.62      1      1.12419        820 

     3      0       9.23      1      3.81500       1277 

     3      0      13.85      1      5.60029       1775 

     3      0      18.46     -1     24.41035       1017 

     3      0      23.08     -1     29.66783       1369 

     3      0      27.69      1     22.47374       1707 

     3      0      32.31      1     26.84839       1165 

     3      0      36.92     -1     30.39264        347 

     3      0      41.54      1     30.75108        140 

     3      0      46.15      1     38.82307        837 

     3      0      50.77     -1     56.72074       1776 

     3      0      55.38      1     49.64440        847 

     3      0      60.00     -1     62.97023        658 

     3      0      64.62     -1     69.81819       1453 

     3      0      69.23     -1     72.78786        424 

     3      0      73.85      1     67.07635        295 

     3      0      78.46     -1     83.06961        426 

     3      0      83.08      1     78.69108       1793 

     3      0      87.69      1     81.74509         78 

     3      0      92.31      1     89.32685        636 

     3      0      96.92      1     91.12416       1121 

     3      0     101.54      1     97.37451        994 

     3      0     106.15     -1    108.83895       1704 

     3      0     110.77      1    105.55946       1335 

     3      0     115.38      1    110.58134        813 

     3      0     120.00      1    112.15241        943 

     3      0     124.62      1    120.96404       1066 

     3      0     129.23      1    125.00915        896 

     3      0     133.85     -1    142.19610       1283 

     3      0     138.46      1    133.25546       1018 

     3      0     143.08      1    137.32541         95 

     3      0     147.69      1    142.16208        667 

     3      0     152.31      1    147.27686        483 

     3      0     156.92     -1    159.56669        591 

     3      0     161.54      1    154.24916       1316 

     3      0     166.15      1    162.39793        752 

     3      0     170.77      1    166.54739        902 

     3      0     175.38      1    170.42911       1544 

     3      0     180.00      1    174.40144       1684 

     3      6       0.00      1    173.06940       1703 

     3      6       4.62      1      0.22557        209 

     3      6       9.23      1      2.91935       1782 

     3      6      13.85     -1     24.02759       1689 

     3      6      18.46     -1     28.35902       1428 

     3      6      23.08      1     13.45426        762 

     3      6      27.69     -1     35.34733        873 

     3      6      32.31      1     25.52795        210 

     3      6      36.92      1     30.60498         35 

     3      6      41.54      1     34.77426         42 

     3      6      46.15      1     36.49924         10 

     3      6      50.77      1     43.80143       1327 

     3      6      55.38      1     48.24640       1223 

     3      6      60.00      1     47.04654       1211 

     3      6      64.62      1     54.51210       1485 

     3      6      69.23      1     62.21318       1149 

     3      6      73.85      1     68.23871        359 

     3      6      78.46     -1     81.30548       1285 

     3      6      83.08      1     78.25964       1080 

     3      6      87.69      1     80.42940       1330 

     3      6      92.31      1     86.63446        130 

     3      6      96.92      1     93.36728       1566 

     3      6     101.54      1     95.15470        173 

     3      6     106.15      1     98.69623        260 

     3      6     110.77      1    103.87815       1563 

     3      6     115.38      1    106.39011       1632 

     3      6     120.00      1    112.92514        617 

     3      6     124.62      1    116.84309       1482 

     3      6     129.23      1    123.74799        251 

     3      6     133.85      1    125.34640       1449 

     3      6     138.46      1    127.73126        788 

     3      6     143.08      1    137.32541        440 

     3      6     147.69      1    141.62575       1516 

     3      6     152.31      1    142.26874         15 

     3      6     156.92     -1    163.19718        228 

     3      6     161.54      1    154.24916        563 

     3      6     166.15      1    160.33211       1756 

     3      6     170.77     -1    175.29135        461 

     3      6     175.38      1    170.86663       1483 

     3      6     180.00      1    171.30522       1339 

     3     18       0.00      1    169.12213        891 

     3     18       4.62      1    173.95668        514 

     3     18       9.23      1      2.47096        839 

     3     18      13.85      1      4.26216         46 

     3     18      18.46      1     13.45426        545 

     3     18      23.08     -1     32.37754        311 

     3     18      27.69     -1     41.82129       1101 

     3     18      32.31      1     23.64253        562 

     3     18      36.92     -1     43.50942       1759 

     3     18      41.54      1     34.43524        342 

     3     18      46.15     -1     54.75355       1000 

     3     18      50.77      1     38.17014       1270 

     3     18      55.38     -1     59.75985       1167 

     3     18      60.00     -1     66.52755       1037 

     3     18      64.62      1     49.37748       1357 

     3     18      69.23      1     77.82956        726 

     3     18      73.85     -1     77.82956       1111 

     3     18      78.46      1     69.02428        266 

     3     18      83.08     -1     90.22556         28 

     3     18      87.69      1     77.82956        132 

     3     18      92.31      1     82.62720        917 

     3     18      96.92      1     89.32685       1780 

     3     18     101.54      1     95.15470        319 

     3     18     106.15      1     97.37451       1668 

     3     18     110.77      1     96.93211        582 

     3     18     115.38     -1    125.00915       1786 

     3     18     120.00      1    109.63909       1717 

     3     18     124.62      1    117.57693       1578 

     3     18     129.23      1    119.09561        709 

     3     18     133.85     -1    142.19610        131 

     3     18     138.46      1    132.39749        120 

     3     18     143.08     -1    151.02268       1112 

     3     18     147.69     -1    155.35284       1498 

     3     18     152.31     -1    161.96991        360 

     3     18     156.92     -1    164.85842        386 

     3     18     161.54     -1    175.29135       1517 

     3     18     166.15      1    159.21414       1762 

     3     18     170.77      1    165.16790        453 

     3     18     175.38     -1    167.40049        544 

     3     18     180.00      1    173.95668        642 

     6      0       0.00      1    174.84688       1393 

     6      0       4.62      1    178.42842        843 

     6      0       9.23      1      1.12419        686 

     6      0      13.85      1      7.37474       1488 

     6      0      18.46      1      9.57259        550 

     6      0      23.08     -1     30.96487       1140 

     6      0      27.69      1     18.70950       1011 

     6      0      32.31      1     22.07966          4 

     6      0      36.92      1     29.66783       1527 

     6      0      41.54     -1     47.35042        476 

     6      0      46.15      1     40.62478       1122 

     6      0      50.77     -1     53.25588       1742 

     6      0      55.38     -1     60.54102       1281 

     6      0      60.00      1     53.92755         20 

     6      0      64.62      1     55.43861        960 

     6      0      69.23      1     60.70079        250 

     6      0      73.85     -1     78.25964       1418 

     6      0      78.46      1     72.37875       1471 

     6      0      83.08      1     71.97149       1576 

     6      0      87.69      1     80.86690        634 

     6      0      92.31      1     87.08248       1666 

     6      0      96.92      1     91.12416       1456 

     6      0     101.54      1     95.60012        269 

     6      0     106.15      1     95.15470         94 

     6      0     110.77      1    102.60081       1598 

     6      0     115.38      1    111.76281       1417 

     6      0     120.00      1    110.82690         57 

     6      0     124.62      1    122.47144        934 

     6      0     129.23      1    123.74799       1005 

     6      0     133.85      1    126.58379         45 

     6      0     138.46      1    131.85197        966 

     6      0     143.08      1    135.28647        540 

     6      0     147.69      1    141.62575       1464 

     6      0     152.31      1    146.70877       1712 

     6      0     156.92      1    152.26914       1208 

     6      0     161.54      1    154.11624       1148 

     6      0     166.15      1    160.75950        162 

     6      0     170.77      1    159.92507        911 

     6      0     175.38      1    167.40049        507 

     6      0     180.00      1    172.62698        763 

     6      6       0.00      1    173.51265        865 

     6      6       4.62      1    175.73958        188 

     6      6       9.23      1      0.22557        846 

     6      6      13.85      1      1.57333        128 

     6      6      18.46      1     13.45426       1777 

     6      6      23.08      1     16.80330         76 

     6      6      27.69      1     17.62334        871 

     6      6      32.31      1     23.64253       1607 

     6      6      36.92      1     27.41562       1779 

     6      6      41.54      1     35.82940       1318 

     6      6      46.15      1     35.11050       1618 

     6      6      50.77      1     40.62478        313 

     6      6      55.38      1     48.79580       1688 

     6      6      60.00      1     49.69182        174 

     6      6      64.62      1     54.51210        984 

     6      6      69.23      1     61.47399        381 

     6      6      73.85      1     66.52755        611 

     6      6      78.46      1     69.02428         82 

     6      6      83.08      1     70.21822       1043 

     6      6      87.69      1     82.18568        894 

     6      6      92.31      1     86.63446       1721 

     6      6      96.92      1     80.42940       1765 

     6      6     101.54      1     88.87759       1664 

     6      6     106.15      1     97.81603         73 

     6      6     110.77      1    103.87815       1075 

     6      6     115.38      1    111.76281        536 

     6      6     120.00      1    113.30825       1585 

     6      6     124.62      1    119.46040       1458 

     6      6     129.23      1    122.02755        671 

     6      6     133.85      1    125.34640        565 

     6      6     138.46      1    131.85184       1312 

     6      6     143.08     -1    154.61483        570 

     6      6     147.69      1    139.06503       1590 

     6      6     152.31      1    141.62575        164 

     6      6     156.92      1    152.62515        281 

     6      6     161.54      1    154.50891       1508 

     6      6     166.15      1    156.47638        316 

     6      6     170.77      1    165.05498        175 

     6      6     175.38     -1    178.42672        792 

     6      6     180.00      1    174.40144        113 

     6     18       0.00      1    164.44054       1046 

     6     18       4.62      1    170.86663        773 

     6     18       9.23      1      1.12419        326 

     6     18      13.85      1    179.77444         91 

     6     18      18.46      1      4.70879        587 

     6     18      23.08      1      6.04505       1797 

     6     18      27.69      1     17.62334        234 

     6     18      32.31     -1     39.14512       1003 

     6     18      36.92     -1     53.92755       1601 

     6     18      41.54      1     37.24937        292 

     6     18      46.15     -1     52.67355       1444 

     6     18      50.77     -1     57.88440       1798 

     6     18      55.38      1     43.22051        680 

     6     18      60.00      1     47.96719       1722 

     6     18      64.62      1     49.37748         88 

     6     18      69.23      1     62.58659       1451 

     6     18      73.85      1     66.14457       1342 

     6     18      78.46      1     59.75985        284 

     6     18      83.08      1     70.62028        765 

     6     18      87.69      1     74.86005         98 

     6     18      92.31      1     87.97954       1260 

     6     18      96.92      1     90.22556        913 

     6     18     101.54      1     80.42940       1550 

     6     18     106.15      1     95.15470        629 

     6     18     110.77      1    101.74203        854 

     6     18     115.38      1    102.17211        564 

     6     18     120.00      1    102.60081       1163 

     6     18     124.62      1    119.82257        760 

     6     18     129.23      1    118.69331       1404 

     6     18     133.85      1    123.05048        478 

     6     18     138.46      1    128.37425       1552 

     6     18     143.08      1    135.28647        772 

     6     18     147.69      1    124.53989       1214 

     6     18     152.31      1    144.65360       1667 

     6     18     156.92      1    150.86824       1723 

     6     18     161.54      1    154.11624        218 

     6     18     166.15      1    158.80643         24 

     6     18     170.77      1    164.20605       1383 

     6     18     175.38      1    164.62965        952 

     6     18     180.00      1    171.30522        955 

     9      0       0.00      1    171.30522       1788 

     9      0       4.62      1    177.53078        639 

     9      0       9.23      1      0.67492        449 

     9      0      13.85      1      2.02227        423 

     9      0      18.46      1      8.25687       1662 

     9      0      23.08      1     13.45426        869 

     9      0      27.69      1     19.24104       1019 

     9      0      32.31      1     18.70950        649 

     9      0      36.92      1     29.46119        265 

     9      0      41.54      1     33.86255        877 

     9      0      46.15     -1     41.82129        842 

     9      0      50.77      1     40.62478       1443 

     9      0      55.38      1     47.35042       1391 

     9      0      60.00      1     52.08961        783 

     9      0      64.62      1     54.75355        933 

     9      0      69.23      1     60.33440        899 

     9      0      73.85      1     66.14457       1624 

     9      0      78.46      1     70.21822        400 

     9      0      83.08      1     74.02597       1248 

     9      0      87.69      1     73.19879       1265 

     9      0      92.31      1     81.74509       1315 

     9      0      96.92      1     92.02221       1115 

     9      0     101.54      1     92.02221        223 

     9      0     106.15      1     96.04487        190 

     9      0     110.77      1     97.81603       1647 

     9      0     115.38      1    102.17211        336 

     9      0     120.00      1    113.68917        180 

     9      0     124.62      1    113.08873        365 

     9      0     129.23      1    123.74799       1685 

     9      0     133.85     -1    142.92310        506 

     9      0     138.46     -1    146.48176        104 

     9      0     143.08      1    138.45078        972 

     9      0     147.69      1    141.62575        472 

     9      0     152.31      1    144.31914        627 

     9      0     156.92      1    151.56406        279 

     9      0     161.54      1    155.66403        252 

     9      0     166.15      1    156.09968        212 

     9      0     170.77      1    156.23513        761 

     9      0     175.38      1    167.40049        421 

     9      0     180.00      1    172.62698       1767 

     9      6       0.00      1    171.74484       1051 

     9      6       4.62      1    177.08239         36 

     9      6       9.23      1      0.22557        142 

     9      6      13.85      1      4.70879       1352 

     9      6      18.46      1      8.25687       1630 

     9      6      23.08      1      9.13508       1579 

     9      6      27.69      1      8.69649         69 

     9      6      32.31     -1     39.46424        183 

     9      6      36.92     -1     47.04654        436 

     9      6      41.54      1     33.17295       1226 

     9      6      46.15      1     39.08487       1773 

     9      6      50.77      1     41.51534       1528 

     9      6      55.38      1     49.64440       1313 

     9      6      60.00      1     52.67355        481 

     9      6      64.62      1     56.25336       1351 

     9      6      69.23      1     57.17823       1269 

     9      6      73.85      1     65.80229        605 

     9      6      78.46      1     66.52755        414 

     9      6      83.08      1     70.76106       1502 

     9      6      87.69      1     74.86005       1409 

     9      6      92.31      1     84.40161       1306 

     9      6      96.92      1     87.53086       1129 

     9      6     101.54      1     92.47089        731 

     9      6     106.15      1     93.81489       1698 

     9      6     110.77      1    103.02807        530 

     9      6     115.38      1    103.02807       1107 

     9      6     120.00      1    114.99228       1454 

     9      6     124.62      1    118.32920        927 

     9      6     129.23      1    120.60415       1407 

     9      6     133.85      1    123.17206        770 

     9      6     138.46      1    126.58379        638 

     9      6     143.08      1    138.17977       1518 

     9      6     147.69      1    141.05407        775 

     9      6     152.31      1    144.99085       1377 

     9      6     156.92      1    150.67447        980 

     9      6     161.54      1    155.35284       1787 

     9      6     166.15      1    154.11624         80 

     9      6     170.77      1    165.27796        816 

     9      6     175.38      1    164.74548       1251 

     9      6     180.00      1    170.42911        714 

     9     18       0.00      1    173.06940       1162 

     9     18       4.62      1    173.95513        231 

     9     18       9.23     -1     16.80330        615 

     9     18      13.85     -1     29.66783       1644 

     9     18      18.46      1      5.60029       1280 

     9     18      23.08      1     13.45426       1569 

     9     18      27.69     -1     41.78666        543 

     9     18      32.31      1     22.86559       1629 

     9     18      36.92      1      8.69649        165 

     9     18      41.54      1     28.35902        833 

     9     18      46.15      1     30.39264        948 

     9     18      50.77      1     46.17628        300 

     9     18      55.38      1     37.50530        463 

     9     18      60.00     -1     65.21135       1530 

     9     18      64.62      1     53.00587       1097 

     9     18      69.23      1     58.68016       1376 

     9     18      73.85      1     68.23871       1039 

     9     18      78.46     -1     85.29309       1253 

     9     18      83.08      1     75.27959        280 

     9     18      87.69      1     81.74509        401 

     9     18      92.31      1     71.56610        391 

     9     18      96.92      1     87.97954        983 

     9     18     101.54      1     92.47089       1422 

     9     18     106.15      1     90.67490        471 

     9     18     110.77      1    102.17211       1186 

     9     18     115.38      1     93.81489       1024 

     9     18     120.00      1     96.93211       1193 

     9     18     124.62      1    114.61610        886 

     9     18     129.23      1    114.81860        666 

     9     18     133.85      1    128.05417        374 

     9     18     138.46      1    126.74542        915 

     9     18     143.08      1    138.71892        758 

     9     18     147.69      1    136.74448       1185 

     9     18     152.31      1    143.74599        152 

     9     18     156.92      1    150.67447        446 

     9     18     161.54     -1    166.97193       1350 

     9     18     166.15      1    154.11624       1027 

     9     18     170.77      1    162.39793         37 

     9     18     175.38      1    167.40049        732 

     9     18     180.00      1    175.29294       1580 

    12      0       0.00      1    166.44496        793 

    12      0       4.62      1    167.40049       1724 

    12      0       9.23      1      0.22557       1375 

    12      0      13.85      1      1.12419         97 

    12      0      18.46      1      4.26216        518 

    12      0      23.08      1      9.13508        935 

    12      0      27.69      1     22.07966        221 

    12      0      32.31      1     23.64253        974 

    12      0      36.92      1     27.41562       1429 

    12      0      41.54      1     25.90760        590 

    12      0      46.15      1     36.41201       1074 

    12      0      50.77      1     40.04400       1370 

    12      0      55.38      1     44.40744       1254 

    12      0      60.00      1     49.37748       1538 

    12      0      64.62      1     53.00587       1522 

    12      0      69.23      1     61.67222       1150 

    12      0      73.85      1     61.47399       1296 

    12      0      78.46      1     61.84231        157 

    12      0      83.08      1     70.21822       1695 

    12      0      87.69      1     75.27959        568 

    12      0      92.31      1     81.30548       1035 

    12      0      96.92      1     88.42847       1271 

    12      0     101.54      1     92.47089        420 

    12      0     106.15      1     97.81603        298 

    12      0     110.77      1     97.37451       1087 

    12      0     115.38      1    107.21374       1774 

    12      0     120.00      1    113.52279        294 

    12      0     124.62      1    110.82690        119 

    12      0     129.23      1    117.96257       1610 

    12      0     133.85      1    123.98054        608 

    12      0     138.46      1    129.46323         38 

    12      0     143.08      1    134.71353        467 

    12      0     147.69      1    136.74448       1032 

    12      0     152.31      1    139.02415       1053 

    12      0     156.92      1    150.27981        787 

    12      0     161.54      1    154.69546        387 

    12      0     166.15      1    154.11624          8 

    12      0     170.77      1    156.85927       1627 

    12      0     175.38      1    166.54739        458 

    12      0     180.00      1    167.40049       1243 

    12      6       0.00      1    173.95668        931 

    12      6       4.62      1    175.29294       1337 

    12      6       9.23      1    179.77618       1575 

    12      6      13.85      1      1.12419       1267 

    12      6      18.46      1      3.81500       1440 

    12      6      23.08      1     12.17247        457 

    12      6      27.69      1     17.21423        647 

    12      6      32.31      1     22.47374       1796 

    12      6      36.92      1     16.80330       1206 

    12      6      41.54      1     30.96487       1237 

    12      6      46.15      1     38.49808        197 

    12      6      50.77     -1     56.95089       1675 

    12      6      55.38      1     47.32658        798 

    12      6      60.00      1     49.64440        641 

    12      6      64.62      1     47.63022        473 

    12      6      69.23      1     54.17286       1141 

    12      6      73.85      1     64.08393        719 

    12      6      78.46      1     63.90184       1472 

    12      6      83.08      1     70.21822       1504 

    12      6      87.69      1     72.78786       1126 

    12      6      92.31      1     81.30548         55 

    12      6      96.92      1     92.47089        199 

    12      6     101.54      1     88.42847       1282 

    12      6     106.15      1     91.12416        898 

    12      6     110.77      1     97.81603        121 

    12      6     115.38      1    107.21374        203 

    12      6     120.00      1    114.99228        614 

    12      6     124.62      1    110.58134       1289 

    12      6     129.23      1    123.98054        273 

    12      6     133.85      1    119.05492        583 

    12      6     138.46      1    129.51881       1413 

    12      6     143.08      1    125.00915        148 

    12      6     147.69      1    137.90586       1406 

    12      6     152.31     -1    158.00471        950 

    12      6     156.92      1    147.49729       1660 

    12      6     161.54      1    149.75902       1189 

    12      6     166.15      1    162.39793         11 

    12      6     170.77      1    151.91544       1262 

    12      6     175.38      1    166.97321        907 

    12      6     180.00      1    169.99272       1672 

    12     18       0.00      1    156.45842       1125 

    12     18       4.62      1    173.51265        317 

    12     18       9.23      1      0.22557        189 

    12     18      13.85      1      1.57333        268 

    12     18      18.46      1      2.47096        213 

    12     18      23.08      1      8.25687       1477 

    12     18      27.69      1     14.30131       1524 

    12     18      32.31      1     13.45426       1124 

    12     18      36.92      1     27.03967        314 

    12     18      41.54      1     24.02759         65 

    12     18      46.15      1     24.58470        584 

    12     18      50.77      1     38.17014        353 

    12     18      55.38      1     36.16575         29 

    12     18      60.00      1     44.10599        885 

    12     18      64.62      1     51.17920          5 

    12     18      69.23      1     52.67355        954 

    12     18      73.85      1     65.59181        369 

    12     18      78.46      1     64.83321       1158 

    12     18      83.08      1     61.03012       1501 

    12     18      87.69      1     79.55781       1300 

    12     18      92.31      1     84.84704        376 

    12     18      96.92      1     67.07635        141 

    12     18     101.54      1     92.02221       1384 

    12     18     106.15      1     96.93211        940 

    12     18     110.77      1     97.37451       1733 

    12     18     115.38      1    103.45386        581 

    12     18     120.00      1    102.60081       1168 

    12     18     124.62      1    114.06787       1487 

    12     18     129.23      1    116.83867       1136 

    12     18     133.85      1    117.74939       1500 

    12     18     138.46      1    126.58379       1614 

    12     18     143.08      1    135.87693        976 

    12     18     147.69      1    138.71892       1284 

    12     18     152.31     -1    158.78157        882 

    12     18     156.92      1    149.75902        924 

    12     18     161.54      1    154.11624        864 

    12     18     166.15      1    144.31914       1233 

    12     18     170.77      1    160.33211        557 

    12     18     175.38      1    166.54739        488 

    12     18     180.00      1    171.30522        596 

    15      0       0.00      1    158.78157       1261 

    15      0       4.62      1    175.73958       1678 

    15      0       9.23      1    175.29294        178 

    15      0      13.85      1    177.08239        377 

    15      0      18.46      1      6.93232       1203 

    15      0      23.08      1      6.04505        916 

    15      0      27.69      1     11.74238       1361 

    15      0      32.31      1     16.80330        730 

    15      0      36.92      1     17.75394       1439 

    15      0      41.54      1     17.21423       1303 

    15      0      46.15      1     35.58695        380 

    15      0      50.77      1     37.24937       1729 

    15      0      55.38      1     36.16575         31 

    15      0      60.00      1     46.76353        208 

    15      0      64.62      1     52.67355        230 

    15      0      69.23      1     55.67511       1499 

    15      0      73.85      1     59.18224        669 

    15      0      78.46      1     64.27718       1181 

    15      0      83.08      1     62.97023        796 

    15      0      87.69      1     67.07635       1600 

    15      0      92.31      1     73.61150        662 

    15      0      96.92      1     79.12381          9 

    15      0     101.54      1     87.08248       1047 

    15      0     106.15      1     92.47089        256 

    15      0     110.77      1    100.44388         23 

    15      0     115.38      1    102.60081        690 

    15      0     120.00      1    106.39011        737 

    15      0     124.62      1    110.82690        395 

    15      0     129.23      1    119.82257       1291 

    15      0     133.85      1    119.25637       1424 

    15      0     138.46      1    128.30726        161 

    15      0     143.08      1    136.74448        835 

    15      0     147.69      1    139.02415        207 

    15      0     152.31      1    143.17107       1268 

    15      0     156.92      1    144.31914         16 

    15      0     161.54      1    150.69998       1180 

    15      0     166.15     -1    153.53294       1297 

    15      0     170.77      1    153.72617       1405 

    15      0     175.38      1    157.92188        606 

    15      0     180.00      1    159.92507       1310 

    15      6       0.00      1    163.23802        832 

    15      6       4.62      1    174.84688       1642 

    15      6       9.23      1    175.73958        692 

    15      6      13.85      1      2.47096        352 

    15      6      18.46      1      2.47096        863 

    15      6      23.08      1      6.04505        702 

    15      6      27.69      1     17.75394        575 

    15      6      32.31      1     24.79081        576 

    15      6      36.92      1     16.80330        691 

    15      6      41.54      1     28.72901        322 

    15      6      46.15      1     22.47374       1661 

    15      6      50.77      1     29.66783        784 

    15      6      55.38      1     40.35785        393 

    15      6      60.00      1     50.85714         32 

    15      6      64.62      1     45.88710       1371 

    15      6      69.23      1     54.17286       1725 

    15      6      73.85      1     46.17628       1259 

    15      6      78.46      1     58.60167        485 

    15      6      83.08      1     61.27321         60 

    15      6      87.69      1     63.15381       1093 

    15      6      92.31      1     79.12381       1677 

    15      6      96.92      1     72.37875       1679 

    15      6     101.54      1     89.32685        659 

    15      6     106.15      1     97.81603        258 

    15      6     110.77      1     89.77619        448 

    15      6     115.38      1    103.02807       1481 

    15      6     120.00      1    102.17211        202 

    15      6     124.62      1    102.17211        124 

    15      6     129.23      1    117.21122       1191 

    15      6     133.85      1    125.34640        875 

    15      6     138.46      1    128.05417         43 

    15      6     143.08      1    120.89347       1154 

    15      6     147.69      1    137.32541        963 

    15      6     152.31      1    135.00000        425 

    15      6     156.92      1    148.61828       1135 

    15      6     161.54      1    139.85837        388 

    15      6     166.15      1    158.71666        477 

    15      6     170.77      1    147.71509        439 

    15      6     175.38      1    162.39793        697 

    15      6     180.00      1    165.37038        504 

    15     18       0.00      1    163.23802        571 

    15     18       4.62      1    175.29294       1700 

    15     18       9.23      1      0.22557       1570 

    15     18      13.85      1    177.53078        278 

    15     18      18.46      1    173.51265        451 

    15     18      23.08      1      1.12419       1468 

    15     18      27.69      1     11.74238       1520 

    15     18      32.31      1     21.52645       1503 

    15     18      36.92      1     23.25519        500 

    15     18      41.54      1     26.09265        598 

    15     18      46.15      1     30.60498       1382 

    15     18      50.77      1     42.65186         74 

    15     18      55.38      1     40.62478       1063 

    15     18      60.00      1     41.51534        520 

    15     18      64.62      1     50.85714       1341 

    15     18      69.23      1     52.41979       1469 

    15     18      73.85      1     53.25588       1592 

    15     18      78.46      1     58.24165       1682 

    15     18      83.08      1     63.71736        529 

    15     18      87.69      1     73.61150       1071 

    15     18      92.31      1     82.62720       1363 

    15     18      96.92      1     72.78786         19 

    15     18     101.54      1     82.62720       1015 

    15     18     106.15      1     89.32685        861 

    15     18     110.77      1    103.02807       1534 

    15     18     115.38      1     93.81489       1691 

    15     18     120.00      1     94.70865       1212 

    15     18     124.62      1    112.53986        804 

    15     18     129.23      1    118.30108        176 

    15     18     133.85      1    126.49829        723 

    15     18     138.46     -1    149.52387        711 

    15     18     143.08     -1    150.67447       1273 

    15     18     147.69     -1    154.07219       1792 

    15     18     152.31      1    144.31914       1108 

    15     18     156.92      1    148.14297       1752 

    15     18     161.54      1    143.74599        708 

    15     18     166.15      1    155.27052        348 

    15     18     170.77      1    163.78421       1161 

    15     18     175.38      1    149.75902        416 

    15     18     180.00      1    168.25930       1287 

    18      0       0.00      1    149.75902        143 

    18      0       4.62      1    164.85961        531 

    18      0       9.23      1    170.86663        809 

    18      0      13.85      1    177.53078       1117 

    18      0      18.46      1      2.47096        695 

    18      0      23.08      1      2.91935        753 

    18      0      27.69      1      4.26216        766 

    18      0      32.31      1     16.39058       1617 

    18      0      36.92      1     13.02845       1010 

    18      0      41.54      1     21.13030        802 

    18      0      46.15      1     34.77426        939 

    18      0      50.77      1     32.37754        167 

    18      0      55.38      1     41.51534        515 

    18      0      60.00      1     33.63439        764 

    18      0      64.62      1     46.76353       1331 

    18      0      69.23      1     50.22177        559 

    18      0      73.85      1     60.54102        398 

    18      0      78.46      1     56.95089        117 

    18      0      83.08      1     54.17286       1648 

    18      0      87.69      1     63.52889       1395 

    18      0      92.31      1     72.37875       1760 

    18      0      96.92      1     79.12381       1556 

    18      0     101.54      1     86.63446       1654 

    18      0     106.15      1     89.77619       1050 

    18      0     110.77      1     96.93211         53 

    18      0     115.38      1     97.37451        926 

    18      0     120.00      1    103.45386        906 

    18      0     124.62      1    104.72204       1091 

    18      0     129.23      1    110.43331       1170 

    18      0     133.85      1    124.32623        554 

    18      0     138.46      1    119.09561       1611 

    18      0     143.08      1    135.57581        594 

    18      0     147.69      1    133.23757        468 

    18      0     152.31      1    131.54922       1531 

    18      0     156.92      1    143.74599         83 

    18      0     161.54      1    137.90586        484 

    18      0     166.15      1    150.12431       1595 

    18      0     170.77      1    147.75237        527 

    18      0     175.38      1    157.02990        681 

    18      0     180.00      1    158.78157       1219 

    18      6       0.00      1    158.55992        107 

    18      6       4.62      1    159.36822        235 

    18      6       9.23      1    173.51265       1591 

    18      6      13.85     -1    179.32683        992 

    18      6      18.46      1      3.36738        718 

    18      6      23.08      1      4.70879        410 

    18      6      27.69      1     10.87820       1442 

    18      6      32.31      1      5.15485       1082 

    18      6      36.92      1     11.74238        383 

    18      6      41.54      1     24.41035       1104 

    18      6      46.15      1     27.03967        537 

    18      6      50.77      1     38.17014        248 

    18      6      55.38      1     38.82307        997 

    18      6      60.00      1     41.51534        299 

    18      6      64.62      1     53.00587        728 

    18      6      69.23      1     51.43805        486 

    18      6      73.85      1     53.92755        749 

    18      6      78.46      1     56.02081        600 

    18      6      83.08      1     57.65964        733 

    18      6      87.69      1     69.81819        698 

    18      6      92.31      1     66.14457        601 

    18      6      96.92      1     70.62028         89 

    18      6     101.54      1     89.77619       1355 

    18      6     106.15      1     87.53086        427 

    18      6     110.77      1     96.93211       1215 

    18      6     115.38      1     99.57230       1373 

    18      6     120.00      1    112.53986        219 

    18      6     124.62      1     93.36728        868 

    18      6     129.23      1    110.03770       1643 

    18      6     133.85      1    120.53911         52 

    18      6     138.46      1    121.18051        350 

    18      6     143.08      1    129.20315        801 

    18      6     147.69      1    131.51428        893 

    18      6     152.31      1    139.95722        958 

    18      6     156.92      1    143.74599       1620 

    18      6     161.54      1    149.54550        220 

    18      6     166.15      1    156.85927       1781 

    18      6     170.77      1    154.11624       1701 

    18      6     175.38      1    165.70033       1324 

    18      6     180.00      1    145.90745        905 

    18     18       0.00      1    160.74123        674 

    18     18       4.62      1    177.08239       1239 

    18     18       9.23      1    178.87755       1133 

    18     18      13.85      1    168.25930        912 

    18     18      18.46      1      4.70879       1720 

    18     18      23.08      1      4.70879       1754 

    18     18      27.69      1     16.80330        198 

    18     18      32.31      1     17.62334       1081 

    18     18      36.92      1      8.69649        245 

    18     18      41.54      1      8.69649        466 

    18     18      46.15      1     37.83922        327 

    18     18      50.77      1     28.15990        354 

    18     18      55.38      1     23.64253       1577 

    18     18      60.00      1     50.53801       1474 

    18     18      64.62      1     42.93467       1636 

    18     18      69.23      1     50.22177       1521 

    18     18      73.85      1     49.95826        323 

    18     18      78.46      1     60.70079       1298 

    18     18      83.08      1     63.90184        919 

    18     18      87.69      1     79.12381        819 

    18     18      92.31      1     85.29309        812 

    18     18      96.92      1     74.86005       1649 

    18     18     101.54      1     88.42847       1764 

    18     18     106.15      1     93.36728        665 

    18     18     110.77      1     87.53086        908 

    18     18     115.38      1     93.36728       1484 

    18     18     120.00      1     90.67490        232 

    18     18     124.62      1    106.39011       1184 

    18     18     129.23      1     90.67490        497 

    18     18     133.85      1    105.55946        171 

    18     18     138.46      1    130.40328       1758 

    18     18     143.08     -1    149.03598       1690 

    18     18     147.69      1    136.44653        308 

    18     18     152.31      1    142.49601       1252 

    18     18     156.92      1    139.02415        432 

    18     18     161.54      1    143.67834        897 

    18     18     166.15      1    151.06902       1314 

    18     18     170.77      1    162.81702          7 

    18     18     175.38      1    165.16790         79 

    18     18     180.00      1    166.44496        729 

    21      0       0.00      1    156.06000       1425 

    21      0       4.62      1    155.88243        779 

    21      0       9.23      1    172.62698       1062 

    21      0      13.85      1    176.63436       1028 

    21      0      18.46      1    177.08239        261 

    21      0      23.08      1    178.87755        532 

    21      0      27.69      1    179.77618       1004 

    21      0      32.31      1      7.81627        302 

    21      0      36.92      1      8.69649        487 

    21      0      41.54      1     17.62334       1433 

    21      0      46.15      1     27.98643          2 

    21      0      50.77      1     25.90760        159 

    21      0      55.38      1     25.14588        579 

    21      0      60.00      1     41.51534       1286 

    21      0      64.62      1     40.35785        637 

    21      0      69.23      1     37.50530        956 

    21      0      73.85      1     46.47752       1116 

    21      0      78.46      1     54.17286        192 

    21      0      83.08      1     60.49311       1187 

    21      0      87.69      1     68.23871        643 

    21      0      92.31      1     62.58659        510 

    21      0      96.92      1     78.69108       1245 

    21      0     101.54      1     79.99302       1559 

    21      0     106.15      1     83.95686       1514 

    21      0     110.77      1     87.08248        824 

    21      0     115.38      1    100.44388       1176 

    21      0     120.00      1    102.60081       1304 

    21      0     124.62      1     95.15470        857 

    21      0     129.23      1     98.69623       1077 

    21      0     133.85      1    107.62284       1346 

    21      0     138.46      1    117.38776       1573 

    21      0     143.08      1    118.85535        194 

    21      0     147.69      1    126.49829       1026 

    21      0     152.31      1    135.85936        305 

    21      0     156.92      1    126.25401       1473 

    21      0     161.54      1    129.46323       1386 

    21      0     166.15      1    139.10658         41 

    21      0     170.77      1    139.95722        184 

    21      0     175.38      1    139.37644        609 

    21      0     180.00      1    154.11624       1784 

    21      6       0.00      1    153.72617        551 

    21      6       4.62      1    164.20605       1410 

    21      6       9.23      1    162.94597        147 

    21      6      13.85      1    179.32683       1398 

    21      6      18.46      1      1.57333       1537 

    21      6      23.08      1      2.02227        640 

    21      6      27.69      1      4.70879        670 

    21      6      32.31      1     12.17247       1166 

    21      6      36.92      1      9.13508       1686 

    21      6      41.54      1     29.82338       1702 

    21      6      46.15      1     24.79081       1572 

    21      6      50.77      1     30.39264         96 

    21      6      55.38      1     23.64253        101 

    21      6      60.00      1     21.28489         47 

    21      6      64.62      1     41.51534       1551 

    21      6      69.23      1     52.67355        288 

    21      6      73.85      1     55.43861       1732 

    21      6      78.46      1     56.02081       1597 

    21      6      83.08      1     50.85714       1103 

    21      6      87.69      1     50.85714       1275 

    21      6      92.31      1     74.44217        668 

    21      6      96.92      1     67.84911        785 

    21      6     101.54      1     81.30548        289 

    21      6     106.15      1     89.32685        573 

    21      6     110.77      1     94.70865         72 

    21      6     115.38      1     94.70865        589 

    21      6     120.00      1     93.36728        241 

    21      6     124.62      1     99.13480         71 

    21      6     129.23      1     92.91926       1755 

    21      6     133.85      1    107.21374        329 

    21      6     138.46      1     97.37451        657 

    21      6     143.08      1    126.82893        858 

    21      6     147.69      1    125.68086        238 

    21      6     152.31      1    138.17977       1293 

    21      6     156.92      1    127.15673       1100 

    21      6     161.54      1    133.53866       1194 

    21      6     166.15      1    142.84327       1545 

    21      6     170.77      1    147.49729        936 

    21      6     175.38      1    147.17735        123 

    21      6     180.00      1    157.02990        404 

    21     18       0.00      1    167.40049        535 

    21     18       4.62      1    171.30522       1539 

    21     18       9.23      1    165.69911       1362 

    21     18      13.85      1    172.62698        987 

    21     18      18.46      1      2.47096        874 

    21     18      23.08      1    177.08239        825 

    21     18      27.69      1      6.04505       1697 

    21     18      32.31      1     17.62334       1368 

    21     18      36.92      1    178.42842       1169 

    21     18      41.54      1     21.37169         77 

    21     18      46.15      1     18.16382        685 

    21     18      50.77      1     35.11050       1778 

    21     18      55.38      1     39.08487        979 

    21     18      60.00      1     29.82338       1608 

    21     18      64.62      1     41.82129        646 

    21     18      69.23      1     36.41201       1266 

    21     18      73.85      1     52.67355        879 

    21     18      78.46      1     59.33008         66 

    21     18      83.08      1     60.33440        811 

    21     18      87.69      1     70.76106       1743 

    21     18      92.31      1     63.90184       1623 

    21     18      96.92      1     81.30548        363 

    21     18     101.54      1     86.18685       1069 

    21     18     106.15      1     80.42940       1445 

    21     18     110.77      1     96.04487       1144 

    21     18     115.38      1     90.22556        969 

    21     18     120.00      1     95.60012         21 

    21     18     124.62      1    109.24050        663 

    21     18     129.23      1     98.25662         86 

    21     18     133.85      1     92.91926        827 

    21     18     138.46      1    121.10603       1130 

    21     18     143.08      1    126.58379       1033 

    21     18     147.69      1    125.34640       1506 

    21     18     152.31      1    139.69078       1548 

    21     18     156.92      1    146.70877       1311 

    21     18     161.54      1    144.07858         90 

    21     18     166.15      1    152.75671        967 

    21     18     170.77      1    153.72617        807 

    21     18     175.38      1    166.12309       1735 

    21     18     180.00      1    169.12349        803 

Experiment: 1,    Subject: 3 

   -21      0       0.00     -1     13.45426        977 

   -21      0       4.62     -1     22.31229       1372 

   -21      0       9.23     -1     22.80118        585 

   -21      0      13.85     -1     25.70885        520 

   -21      0      18.46     -1     32.34036       1516 

   -21      0      23.08     -1     35.33241        839 

   -21      0      27.69     -1     57.65964       1517 

   -21      0      32.31     -1     55.16660        518 

   -21      0      36.92     -1     58.37740       1763 

   -21      0      41.54     -1     57.46058        466 

   -21      0      46.15     -1     71.29050       1483 

   -21      0      50.77     -1     70.59529       1030 

   -21      0      55.38     -1     79.99102        542 

   -21      0      60.00     -1     83.51285        844 

   -21      0      64.62     -1     76.54574       1583 

   -21      0      69.23     -1     84.84515        836 

   -21      0      73.85     -1     91.57158        608 

   -21      0      78.46     -1     93.36564        106 

   -21      0      83.08     -1     95.59856       1576 

   -21      0      87.69     -1    107.21264        646 

   -21      0      92.31     -1    103.87691        376 

   -21      0      96.92     -1    111.60699       1566 

   -21      0     101.54     -1    117.57625       1195 

   -21      0     106.15     -1    124.87513       1702 

   -21      0     110.77     -1    131.88295        441 

   -21      0     115.38     -1    141.37224       1409 

   -21      0     120.00     -1    138.11705        795 

   -21      0     124.62     -1    148.05956       1187 

   -21      0     129.23     -1    152.42375         57 

   -21      0     133.85     -1    157.07572        350 

   -21      0     138.46     -1    158.00560        219 

   -21      0     143.08     -1    158.00560        454 

   -21      0     147.69     -1    158.39301       1314 

   -21      0     152.31     -1    166.12309       1291 

   -21      0     156.92     -1      8.69649        274 

   -21      0     161.54     -1    173.95668         35 

   -21      0     166.15     -1      3.36738       1520 

   -21      0     170.77     -1      6.93232        882 

   -21      0     175.38     -1     11.31094       1647 

   -21      0     180.00     -1     13.45426        614 

   -21      6       0.00     -1     11.31094         12 

   -21      6       4.62     -1     19.78390        999 

   -21      6       9.23     -1     21.60851        288 

   -21      6      13.85     -1     31.98175        537 

   -21      6      18.46     -1     41.72217       1626 

   -21      6      23.08     -1     35.14806       1280 

   -21      6      27.69     -1     52.41979       1681 

   -21      6      32.31     -1     50.61637         50 

   -21      6      36.92     -1     57.78973       1130 

   -21      6      41.54     -1     58.75613        840 

   -21      6      46.15     -1     66.68465       1446 

   -21      6      50.77     -1     71.56610       1601 

   -21      6      55.38     -1     73.19670        181 

   -21      6      60.00     -1     74.44009       1282 

   -21      6      64.62     -1     84.39971        726 

   -21      6      69.23     -1     82.62526        563 

   -21      6      73.85     -1    101.30926       1394 

   -21      6      78.46     -1    107.62176       1634 

   -21      6      83.08     -1     99.13337        928 

   -21      6      87.69     -1    102.59951       1161 

   -21      6      92.31     -1    106.80170       1580 

   -21      6      96.92     -1    108.43442       1120 

   -21      6     101.54     -1    120.21322        931 

   -21      6     106.15     -1    132.12318       1266 

   -21      6     110.77     -1    130.35664        762 

   -21      6     115.38     -1    137.87682         67 

   -21      6     120.00     -1    147.93080       1782 

   -21      6     124.62     -1    155.38469       1376 

   -21      6     129.23     -1    154.26297        210 

   -21      6     133.85     -1    147.84300        110 

   -21      6     138.46     -1    151.02328        895 

   -21      6     143.08     -1    161.97097       1426 

   -21      6     147.69     -1    164.44171        131 

   -21      6     152.31     -1    161.97097         29 

   -21      6     156.92     -1    170.86663        245 

   -21      6     161.54     -1    170.42911       1020 

   -21      6     166.15     -1    178.87755        236 

   -21      6     170.77     -1      9.13508        190 

   -21      6     175.38     -1     10.00898       1289 

   -21      6     180.00     -1     16.39058        572 

   -21     18       0.00     -1     19.64064        850 

   -21     18       4.62      1     16.38850       1612 

   -21     18       9.23     -1     22.96944        851 

   -21     18      13.85     -1     35.68887       1604 

   -21     18      18.46     -1     31.84514        438 

   -21     18      23.08     -1     36.57419       1152 

   -21     18      27.69     -1     39.83187       1012 

   -21     18      32.31     -1     44.12423        970 

   -21     18      36.92     -1     49.60946        786 

   -21     18      41.54     -1     59.60736       1171 

   -21     18      46.15     -1     70.21610        727 

   -21     18      50.77     -1     65.58965       1290 

   -21     18      55.38     -1     79.99102        143 

   -21     18      60.00     -1     90.22382        243 

   -21     18      64.62     -1     84.39971       1204 

   -21     18      69.23     -1     90.67317        451 

   -21     18      73.85     -1     92.46922        452 

   -21     18      78.46     -1     92.02052       1487 

   -21     18      83.08     -1    103.45261        618 

   -21     18      87.69     -1    100.87651       1214 

   -21     18      92.31     -1    114.27404        628 

   -21     18      96.92     -1    122.74701       1739 

   -21     18     101.54     -1    121.64638       1133 

   -21     18     106.15     -1    120.01428       1178 

   -21     18     110.77     -1    130.09260       1671 

   -21     18     115.38     -1    137.34933       1706 

   -21     18     120.00     -1    131.51414          2 

   -21     18     124.62     -1    140.48140        371 

   -21     18     129.23     -1    155.35362        681 

   -21     18     133.85     -1    162.37824        707 

   -21     18     138.46     -1    152.61292        652 

   -21     18     143.08     -1    150.28040        392 

   -21     18     147.69     -1    161.56558       1761 

   -21     18     152.31     -1    168.69074       1141 

   -21     18     156.92     -1      2.91935         55 

   -21     18     161.54     -1      2.47096        913 

   -21     18     166.15     -1    179.77618       1553 

   -21     18     170.77     -1      6.93232       1796 

   -21     18     175.38     -1     12.17247       1199 

   -21     18     180.00     -1     14.72247       1772 

   -18      0       0.00     -1     19.64064        534 

   -18      0       4.62     -1     16.80330       1770 

   -18      0       9.23     -1     24.15797       1336 

   -18      0      13.85     -1     40.48485       1496 

   -18      0      18.46     -1     48.28014       1298 

   -18      0      23.08     -1     41.16747       1747 

   -18      0      27.69     -1     46.52228       1297 

   -18      0      32.31     -1     59.03736       1474 

   -18      0      36.92     -1     56.71846        251 

   -18      0      41.54     -1     71.16052        390 

   -18      0      46.15     -1     72.37875        832 

   -18      0      50.77      1     66.68465        303 

   -18      0      55.38     -1     70.42102        756 

   -18      0      60.00     -1     80.86492       1256 

   -18      0      64.62     -1     84.84515       1222 

   -18      0      69.23     -1     90.67317        516 

   -18      0      73.85     -1     85.29121        739 

   -18      0      78.46     -1    103.87691       1784 

   -18      0      83.08     -1     93.36564       1727 

   -18      0      87.69     -1    112.63589        443 

   -18      0      92.31     -1    113.14391         91 

   -18      0      96.92     -1    117.73020        477 

   -18      0     101.54     -1    118.30043       1444 

   -18      0     106.15     -1    125.77348       1398 

   -18      0     110.77     -1    123.63449       1538 

   -18      0     115.38     -1    128.25729        220 

   -18      0     120.00     -1    135.55898        372 

   -18      0     124.62     -1    145.81096       1599 

   -18      0     129.23     -1    143.57316       1417 

   -18      0     133.85     -1    160.36091       1771 

   -18      0     138.46     -1    149.31704       1213 

   -18      0     143.08     -1    155.35362       1552 

   -18      0     147.69     -1    157.23713       1075 

   -18      0     152.31     -1    166.97321        506 

   -18      0     156.92     -1    169.12349         52 

   -18      0     161.54     -1    178.42842       1518 

   -18      0     166.15     -1    179.32683         26 

   -18      0     170.77     -1     13.45426        703 

   -18      0     175.38     -1      8.25687        678 

   -18      0     180.00      1     11.30892       1078 

   -18      6       0.00     -1     16.39058        667 

   -18      6       4.62     -1     19.24104        852 

   -18      6       9.23     -1     22.86559        644 

   -18      6      13.85     -1     22.40256       1364 

   -18      6      18.46     -1     34.08321       1646 

   -18      6      23.08     -1     38.23989        601 

   -18      6      27.69     -1     43.14121       1301 

   -18      6      32.31     -1     41.72217        834 

   -18      6      36.92     -1     55.02484        233 

   -18      6      41.54     -1     56.93220       1193 

   -18      6      46.15     -1     73.60942        944 

   -18      6      50.77     -1     64.48942        378 

   -18      6      55.38     -1     74.85798       1587 

   -18      6      60.00     -1     74.08394       1579 

   -18      6      64.62     -1     80.42741        982 

   -18      6      69.23     -1     84.84515        460 

   -18      6      73.85     -1     89.77443       1624 

   -18      6      78.46     -1    103.87691        130 

   -18      6      83.08     -1    103.45261        126 

   -18      6      87.69     -1    100.87651        473 

   -18      6      92.31     -1    118.69268        141 

   -18      6      96.92     -1    118.89255       1304 

   -18      6     101.54     -1    114.64638       1057 

   -18      6     106.15     -1    127.77167       1368 

   -18      6     110.77     -1    139.90740         68 

   -18      6     115.38     -1    130.09260        124 

   -18      6     120.00     -1    137.57662        462 

   -18      6     124.62     -1    142.22833       1164 

   -18      6     129.23     -1    144.50826       1119 

   -18      6     133.85     -1    152.97694        434 

   -18      6     138.46     -1    161.97097       1709 

   -18      6     143.08      1    162.78736        692 

   -18      6     147.69     -1    169.12349        691 

   -18      6     152.31     -1    167.40049        884 

   -18      6     156.92     -1    170.86663       1358 

   -18      6     161.54     -1    174.40144       1347 

   -18      6     166.15     -1      2.91935        496 

   -18      6     170.77     -1     11.74238       1149 

   -18      6     175.38      1      8.69452       1137 

   -18      6     180.00     -1     22.86559       1294 

   -18     18       0.00     -1     16.80330        785 

   -18     18       4.62      1     20.07435        627 

   -18     18       9.23     -1     31.39833        354 

   -18     18      13.85     -1     25.09512       1312 

   -18     18      18.46     -1     34.34199        511 

   -18     18      23.08     -1     37.87379       1778 

   -18     18      27.69     -1     48.71008       1630 

   -18     18      32.31     -1     52.34414       1271 

   -18     18      36.92     -1     47.42259       1723 

   -18     18      41.54     -1     59.03736        231 

   -18     18      46.15     -1     63.91529        225 

   -18     18      50.77     -1     76.54779        448 

   -18     18      55.38     -1     69.56612        332 

   -18     18      60.00     -1     79.12381        598 

   -18     18      64.62     -1     85.29121       1774 

   -18     18      69.23     -1     88.87581       1252 

   -18     18      73.85     -1     92.02052       1406 

   -18     18      78.46     -1     99.57089       1317 

   -18     18      83.08     -1    113.14391        892 

   -18     18      87.69     -1    109.66789        158 

   -18     18      92.31     -1    108.02903       1733 

   -18     18      96.92     -1    110.03672        997 

   -18     18     101.54     -1    123.18480        101 

   -18     18     106.15     -1    147.71558        880 

   -18     18     110.77      1     90.22382        843 

   -18     18     115.38     -1    139.10658       1424 

   -18     18     120.00     -1    143.72501       1007 

   -18     18     124.62     -1    148.27353       1378 

   -18     18     129.23     -1    152.06044        642 

   -18     18     133.85     -1    148.27353       1251 

   -18     18     138.46     -1    166.12309       1734 

   -18     18     143.08     -1    162.37824       1715 

   -18     18     147.69     -1    168.25930        273 

   -18     18     152.31     -1    171.74484        899 

   -18     18     156.92     -1    170.42911        718 

   -18     18     161.54     -1      6.04505        370 

   -18     18     166.15     -1    177.08239       1273 

   -18     18     170.77     -1      2.47096       1299 

   -18     18     175.38     -1     11.74238       1477 

   -18     18     180.00     -1     22.70193       1382 

   -15      0       0.00     -1     20.33164        150 

   -15      0       4.62      1     17.21214        198 

   -15      0       9.23     -1     22.54048         64 

   -15      0      13.85     -1     31.47943       1529 

   -15      0      18.46     -1     36.07473        200 

   -15      0      23.08     -1     41.12767        525 

   -15      0      27.69     -1     38.55722        267 

   -15      0      32.31     -1     54.81235       1560 

   -15      0      36.92     -1     53.98802       1594 

   -15      0      41.54     -1     62.95236        504 

   -15      0      46.15     -1     74.44009       1585 

   -15      0      50.77     -1     68.15752       1795 

   -15      0      55.38     -1     74.44009         11 

   -15      0      60.00     -1     83.95495       1783 

   -15      0      64.62     -1     80.86492        522 

   -15      0      69.23     -1     82.18373        797 

   -15      0      73.85     -1    101.30926        464 

   -15      0      78.46     -1    103.45261       1442 

   -15      0      83.08     -1     93.36564        934 

   -15      0      87.69     -1    107.21264       1254 

   -15      0      92.31     -1    110.43235        379 

   -15      0      96.92     -1    117.02306        722 

   -15      0     101.54     -1    121.64638       1313 

   -15      0     106.15     -1    116.47029        602 

   -15      0     110.77     -1    131.58335       1083 

   -15      0     115.38     -1    129.77925        322 

   -15      0     120.00     -1    142.12515       1228 

   -15      0     124.62     -1    139.24692        639 

   -15      0     129.23     -1    147.71558        229 

   -15      0     133.85     -1    157.62030        453 

   -15      0     138.46     -1    150.28040        577 

   -15      0     143.08     -1    161.97097        933 

   -15      0     147.69     -1    166.97321       1371 

   -15      0     152.31     -1    175.73958        908 

   -15      0     156.92     -1    174.40144        418 

   -15      0     161.54     -1      4.70879        919 

   -15      0     166.15     -1    178.42842       1703 

   -15      0     170.77     -1      6.93232       1434 

   -15      0     175.38     -1     16.80330       1094 

   -15      0     180.00     -1     13.02845        867 

   -15      6       0.00     -1     13.02845       1482 

   -15      6       4.62     -1     17.46987       1014 

   -15      6       9.23      1     22.80118        373 

   -15      6      13.85      1     31.03552        942 

   -15      6      18.46     -1     28.72901       1016 

   -15      6      23.08     -1     32.92503       1183 

   -15      6      27.69     -1     43.14121        802 

   -15      6      32.31     -1     58.81864        721 

   -15      6      36.92     -1     52.91434       1652 

   -15      6      41.54     -1     48.63178        480 

   -15      6      46.15     -1     55.27595        666 

   -15      6      50.77     -1     72.52801       1385 

   -15      6      55.38     -1     74.44009        536 

   -15      6      60.00     -1     81.30351       1489 

   -15      6      64.62     -1     84.39971        524 

   -15      6      69.23     -1     87.08065       1659 

   -15      6      73.85     -1     85.73784        582 

   -15      6      78.46     -1    100.00728       1423 

   -15      6      83.08     -1     97.81455         20 

   -15      6      87.69     -1    119.50770        120 

   -15      6      92.31     -1    110.82595       1631 

   -15      6      96.92     -1    119.71960        873 

   -15      6     101.54     -1    130.89342        135 

   -15      6     106.15     -1    128.81463        810 

   -15      6     110.77     -1    130.35664        566 

   -15      6     115.38     -1    129.06472       1197 

   -15      6     120.00     -1    131.58335         28 

   -15      6     124.62     -1    145.12487       1465 

   -15      6     129.23     -1    149.78678        833 

   -15      6     133.85     -1    148.61880         66 

   -15      6     138.46     -1    149.10708        125 

   -15      6     143.08     -1    154.81017       1497 

   -15      6     147.69     -1    161.16208        766 

   -15      6     152.31     -1    162.78736         14 

   -15      6     156.92     -1    168.25930        633 

   -15      6     161.54     -1    175.73958        746 

   -15      6     166.15     -1    177.97948        568 

   -15      6     170.77      1      6.04314        943 

   -15      6     175.38     -1      4.26216        584 

   -15      6     180.00     -1     10.87820        521 

   -15     18       0.00     -1     28.32996        212 

   -15     18       4.62     -1     14.29925       1405 

   -15     18       9.23     -1     26.46796        400 

   -15     18      13.85      1    175.29135       1253 

   -15     18      18.46     -1     38.43059        711 

   -15     18      23.08     -1     37.52724        634 

   -15     18      27.69     -1     44.09423       1660 

   -15     18      32.31     -1     51.16898        128 

   -15     18      36.92     -1     49.60946        904 

   -15     18      41.54     -1     52.83164        759 

   -15     18      46.15     -1     57.40058        805 

   -15     18      50.77     -1     70.21610        246 

   -15     18      55.38     -1     73.23638        748 

   -15     18      60.00     -1     77.39882       1088 

   -15     18      64.62     -1     81.30351       1357 

   -15     18      69.23     -1     85.29121        603 

   -15     18      73.85     -1     89.77443        804 

   -15     18      78.46     -1    103.87691       1111 

   -15     18      83.08     -1    103.87691       1479 

   -15     18      87.69     -1    112.56916       1181 

   -15     18      92.31     -1    117.91792        408 

   -15     18      96.92     -1    116.83370       1339 

   -15     18     101.54     -1    120.89292       1655 

   -15     18     106.15     -1    121.51507       1049 

   -15     18     110.77     -1    141.12549       1720 

   -15     18     115.38     -1    142.22833        325 

   -15     18     120.00     -1    148.35362        301 

   -15     18     124.62      1    109.23948       1223 

   -15     18     129.23     -1    139.20544        716 

   -15     18     133.85      1    112.16588        979 

   -15     18     138.46     -1    155.35362        889 

   -15     18     143.08     -1    161.56558        841 

   -15     18     147.69     -1    162.37824        137 

   -15     18     152.31     -1    172.62698       1208 

   -15     18     156.92     -1    177.08239       1679 

   -15     18     161.54     -1    173.95668       1021 

   -15     18     166.15     -1      0.22557       1388 

   -15     18     170.77     -1    179.77618       1449 

   -15     18     175.38     -1     10.87820       1640 

   -15     18     180.00     -1     22.70193        100 

   -12      0       0.00     -1     16.80330         65 

   -12      0       4.62     -1     22.86559       1726 

   -12      0       9.23     -1     34.94047        446 

   -12      0      13.85     -1     24.19989        547 

   -12      0      18.46     -1     29.93037       1470 

   -12      0      23.08     -1     35.43554        980 

   -12      0      27.69     -1     44.99882       1172 

   -12      0      32.31     -1     50.67803        859 

   -12      0      36.92     -1     51.90106        519 

   -12      0      41.54     -1     59.75760        529 

   -12      0      46.15     -1     61.30810        655 

   -12      0      50.77     -1     74.44009       1469 

   -12      0      55.38     -1     66.85672       1040 

   -12      0      60.00     -1     74.85798         24 

   -12      0      64.62     -1     77.39882          7 

   -12      0      69.23     -1     92.46922        114 

   -12      0      73.85     -1     88.42667       1008 

   -12      0      78.46     -1     97.37302        860 

   -12      0      83.08     -1    103.87691       1767 

   -12      0      87.69     -1    112.37970         47 

   -12      0      92.31     -1     97.81455       1232 

   -12      0      96.92     -1    112.15151        549 

   -12      0     101.54     -1    120.03015       1139 

   -12      0     106.15     -1    122.37619        439 

   -12      0     110.77     -1    126.35923       1551 

   -12      0     115.38     -1    138.98439       1024 

   -12      0     120.00     -1    136.70985       1136 

   -12      0     124.62     -1    132.17977        673 

   -12      0     129.23     -1    144.89080       1156 

   -12      0     133.85     -1    159.96328        185 

   -12      0     138.46     -1    146.70923       1568 

   -12      0     143.08     -1    166.54739        223 

   -12      0     147.69     -1    159.96328        776 

   -12      0     152.31     -1    166.12309        881 

   -12      0     156.92     -1    167.40049       1033 

   -12      0     161.54     -1    177.08239       1555 

   -12      0     166.15     -1    179.32683       1345 

   -12      0     170.77     -1      1.57333        961 

   -12      0     175.38     -1      7.81627        947 

   -12      0     180.00     -1     15.55991        968 

   -12      6       0.00      1     12.17247        649 

   -12      6       4.62      1     17.62125        119 

   -12      6       9.23     -1     23.59147       1095 

   -12      6      13.85     -1     27.44231        662 

   -12      6      18.46     -1     32.92503       1302 

   -12      6      23.08     -1     52.91434        492 

   -12      6      27.69     -1     46.21125       1752 

   -12      6      32.31     -1     48.28014        193 

   -12      6      36.92     -1     48.28014        854 

   -12      6      41.54     -1     59.60736        575 

   -12      6      46.15     -1     55.41266       1596 

   -12      6      50.77     -1     71.14059       1006 

   -12      6      55.38     -1     74.44009        576 

   -12      6      60.00     -1     71.96939        514 

   -12      6      64.62     -1     90.67317       1303 

   -12      6      69.23     -1     88.42667         80 

   -12      6      73.85     -1     89.77443       1574 

   -12      6      78.46     -1     97.81455       1286 

   -12      6      83.08     -1     97.37302        357 

   -12      6      87.69     -1    105.14039        316 

   -12      6      92.31     -1    111.99440       1582 

   -12      6      96.92     -1    107.21264       1438 

   -12      6     101.54     -1    114.27404         45 

   -12      6     106.15     -1    131.65134       1052 

   -12      6     110.77     -1    130.97569       1334 

   -12      6     115.38     -1    125.58564       1492 

   -12      6     120.00     -1    106.63583       1714 

   -12      6     124.62     -1    145.70589       1461 

   -12      6     129.23     -1    150.28040        936 

   -12      6     133.85     -1    144.60112        668 

   -12      6     138.46     -1    150.02552        702 

   -12      6     143.08     -1    157.62030       1330 

   -12      6     147.69     -1    159.56765       1458 

   -12      6     152.31     -1    172.62698       1620 

   -12      6     156.92     -1    169.55750        607 

   -12      6     161.54     -1    171.74484        799 

   -12      6     166.15     -1    176.63436        508 

   -12      6     170.77     -1      7.81627        227 

   -12      6     175.38     -1     11.31094        401 

   -12      6     180.00     -1     21.99590       1127 

   -12     18       0.00     -1     20.18393        505 

   -12     18       4.62     -1     17.62334       1249 

   -12     18       9.23     -1     38.48778       1085 

   -12     18      13.85     -1     35.08017       1519 

   -12     18      18.46     -1     29.09641        959 

   -12     18      23.08     -1     47.96719        743 

   -12     18      27.69      1     12.17044        533 

   -12     18      32.31     -1     55.41266       1737 

   -12     18      36.92     -1     52.04800         22 

   -12     18      41.54     -1     55.27595       1324 

   -12     18      46.15     -1     63.15381       1333 

   -12     18      50.77     -1     75.27959        523 

   -12     18      55.38     -1     74.85798        226 

   -12     18      60.00     -1     89.77443       1672 

   -12     18      64.62     -1     76.12144       1662 

   -12     18      69.23     -1     85.29121        115 

   -12     18      73.85     -1     84.39971        262 

   -12     18      78.46      1     59.17999        693 

   -12     18      83.08     -1    103.87691       1231 

   -12     18      87.69     -1    112.31077        472 

   -12     18      92.31     -1    100.00728        638 

   -12     18      96.92     -1    123.05000        574 

   -12     18     101.54     -1    118.97672         44 

   -12     18     106.15     -1    127.65685        334 

   -12     18     110.77     -1    135.00000       1142 

   -12     18     115.38      1     89.77443       1071 

   -12     18     120.00     -1    142.53959       1352 

   -12     18     124.62     -1    148.05956       1649 

   -12     18     129.23      1    113.25368        803 

   -12     18     133.85     -1    149.10708       1748 

   -12     18     138.46     -1    155.35362       1643 

   -12     18     143.08     -1    163.19830        660 

   -12     18     147.69     -1    166.97321       1244 

   -12     18     152.31     -1    169.99272        610 

   -12     18     156.92     -1    171.30522       1539 

   -12     18     161.54     -1      1.57333       1711 

   -12     18     166.15     -1      7.37474        184 

   -12     18     170.77     -1     10.44420        196 

   -12     18     175.38     -1     20.03826       1143 

   -12     18     180.00     -1     15.97611       1264 

    -9      0       0.00     -1      8.69649       1370 

    -9      0       4.62     -1     19.64064       1613 

    -9      0       9.23     -1     27.61125        898 

    -9      0      13.85     -1     23.98309        336 

    -9      0      18.46     -1     30.88897       1373 

    -9      0      23.08     -1     35.29059        630 

    -9      0      27.69     -1     35.33241        329 

    -9      0      32.31     -1     44.69405        709 

    -9      0      36.92     -1     49.60946        254 

    -9      0      41.54      1     58.37740       1238 

    -9      0      46.15     -1     72.26266        279 

    -9      0      50.77     -1     69.42020       1010 

    -9      0      55.38     -1     56.87104       1651 

    -9      0      60.00     -1     78.60197        591 

    -9      0      64.62     -1     76.01602       1769 

    -9      0      69.23     -1     84.39971       1320 

    -9      0      73.85     -1     89.77443       1044 

    -9      0      78.46     -1     97.37302        698 

    -9      0      83.08     -1    105.85132       1395 

    -9      0      87.69     -1    103.87691        952 

    -9      0      92.31     -1    104.29967       1196 

    -9      0      96.92     -1    114.02609       1366 

    -9      0     101.54     -1    113.30741         81 

    -9      0     106.15     -1    129.83143       1227 

    -9      0     110.77     -1    123.52215       1359 

    -9      0     115.38     -1    130.35664        509 

    -9      0     120.00     -1    138.38307       1525 

    -9      0     124.62     -1    139.64336       1507 

    -9      0     129.23     -1    142.77778       1619 

    -9      0     133.85     -1    148.69383       1337 

    -9      0     138.46     -1    149.67000        498 

    -9      0     143.08     -1    151.89202        276 

    -9      0     147.69     -1    157.62030        375 

    -9      0     152.31     -1    161.97097        244 

    -9      0     156.92     -1    168.25930       1089 

    -9      0     161.54     -1    179.77618        787 

    -9      0     166.15     -1    177.08239       1367 

    -9      0     170.77     -1     13.45426        266 

    -9      0     175.38     -1     14.72247       1798 

    -9      0     180.00      1     20.37534        102 

    -9      6       0.00     -1     10.87820        742 

    -9      6       4.62      1     23.64253       1270 

    -9      6       9.23      1    169.55612        953 

    -9      6      13.85     -1     22.31229       1439 

    -9      6      18.46     -1     35.24870       1138 

    -9      6      23.08     -1     40.31045        831 

    -9      6      27.69     -1     40.80665       1362 

    -9      6      32.31     -1     49.28035        697 

    -9      6      36.92      1     48.28014        134 

    -9      6      41.54     -1     66.10370       1041 

    -9      6      46.15     -1     54.81235       1436 

    -9      6      50.77     -1     71.70439        586 

    -9      6      55.38     -1     67.36258        688 

    -9      6      60.00     -1     83.51092        554 

    -9      6      64.62     -1     80.20116        717 

    -9      6      69.23     -1     84.39971        679 

    -9      6      73.85     -1    103.87691       1233 

    -9      6      78.46     -1     89.77443       1607 

    -9      6      83.08     -1    109.23948        569 

    -9      6      87.69     -1    103.45261        165 

    -9      6      92.31     -1    107.62176        945 

    -9      6      96.92     -1    123.40760        937 

    -9      6     101.54     -1    121.94044        374 

    -9      6     106.15     -1    121.30617        356 

    -9      6     110.77     -1    124.18904        955 

    -9      6     115.38      1    104.51799       1154 

    -9      6     120.00     -1    140.53699        981 

    -9      6     124.62     -1    145.70589       1435 

    -9      6     129.23     -1    154.08323        345 

    -9      6     133.85     -1    145.48142       1267 

    -9      6     138.46     -1    146.14310       1310 

    -9      6     143.08     -1    161.97097        806 

    -9      6     147.69     -1    157.62030        177 

    -9      6     152.31     -1    168.69074        876 

    -9      6     156.92     -1    171.74484        736 

    -9      6     161.54     -1    171.30522       1039 

    -9      6     166.15     -1    173.06940       1135 

    -9      6     170.77     -1    179.32683        169 

    -9      6     175.38     -1      6.93232        387 

    -9      6     180.00     -1     11.31094        228 

    -9     18       0.00     -1      7.81627       1419 

    -9     18       4.62     -1     15.97611       1274 

    -9     18       9.23     -1     25.90760        559 

    -9     18      13.85     -1     33.15678       1683 

    -9     18      18.46     -1     27.82830       1177 

    -9     18      23.08     -1     49.10763       1023 

    -9     18      27.69      1     12.60118        822 

    -9     18      32.31     -1     53.25826       1762 

    -9     18      36.92      1     20.43388        567 

    -9     18      41.54     -1     59.85373         78 

    -9     18      46.15     -1     56.84322       1091 

    -9     18      50.77     -1     79.12180       1526 

    -9     18      55.38     -1     65.70079        986 

    -9     18      60.00     -1     69.36664        136 

    -9     18      64.62     -1     95.15470       1742 

    -9     18      69.23     -1     87.97773       1650 

    -9     18      73.85     -1     96.48735       1284 

    -9     18      78.46     -1     96.04332       1528 

    -9     18      83.08     -1     97.81455       1522 

    -9     18      87.69     -1    110.82595        635 

    -9     18      92.31     -1     97.81455        237 

    -9     18      96.92     -1    111.21750        358 

    -9     18     101.54     -1    118.72758       1637 

    -9     18     106.15     -1    119.82197       1639 

    -9     18     110.77     -1    146.82841        156 

    -9     18     115.38     -1    140.42692       1218 

    -9     18     120.00     -1    137.27927        906 

    -9     18     124.62     -1    138.11705         96 

    -9     18     129.23      1    112.76287       1397 

    -9     18     133.85     -1    155.18218        993 

    -9     18     138.46     -1    158.00560        415 

    -9     18     143.08     -1    153.70771        600 

    -9     18     147.69     -1    157.62030         31 

    -9     18     152.31     -1    169.12349        863 

    -9     18     156.92     -1    171.30522        230 

    -9     18     161.54     -1      5.15485       1781 

    -9     18     166.15      1    158.00560        191 

    -9     18     170.77     -1     13.45426       1009 

    -9     18     175.38     -1    154.07292       1588 

    -9     18     180.00      1     19.40254        207 

    -6      0       0.00     -1     16.39058       1777 

    -6      0       4.62     -1     16.63534        846 

    -6      0       9.23     -1     20.18393         71 

    -6      0      13.85     -1     32.20797       1060 

    -6      0      18.46     -1     31.98175         94 

    -6      0      23.08     -1     33.39928          5 

    -6      0      27.69     -1     37.16836       1019 

    -6      0      32.31     -1     52.91434        991 

    -6      0      36.92     -1     49.04015        755 

    -6      0      41.54     -1     61.81358        182 

    -6      0      46.15     -1     60.69855       1456 

    -6      0      50.77     -1     63.52980        424 

    -6      0      55.38     -1     67.90872        583 

    -6      0      60.00     -1     74.85798        503 

    -6      0      64.62     -1     78.25762        171 

    -6      0      69.23     -1     74.44009        216 

    -6      0      73.85     -1     82.62526        269 

    -6      0      78.46     -1     89.77443        732 

    -6      0      83.08     -1     97.81455       1269 

    -6      0      87.69     -1     96.04332        202 

    -6      0      92.31     -1    103.87691       1766 

    -6      0      96.92     -1    113.14391       1400 

    -6      0     101.54     -1    115.01651        491 

    -6      0     106.15     -1    112.76287       1003 

    -6      0     110.77     -1    120.82459       1185 

    -6      0     115.38      1    107.21264        888 

    -6      0     120.00     -1    130.04278        800 

    -6      0     124.62     -1    147.49778         16 

    -6      0     129.23     -1    135.85939        550 

    -6      0     133.85     -1    152.06044       1421 

    -6      0     138.46     -1    149.10423        292 

    -6      0     143.08     -1    156.10049        296 

    -6      0     147.69      1    130.35664         25 

    -6      0     152.31     -1    166.12309       1468 

    -6      0     156.92     -1    169.12349        625 

    -6      0     161.54     -1    172.62698        641 

    -6      0     166.15     -1    177.08239       1097 

    -6      0     170.77     -1    179.77618        359 

    -6      0     175.38     -1      7.37474        531 

    -6      0     180.00     -1     23.25519        815 

    -6      6       0.00     -1     10.87820        826 

    -6      6       9.23     -1     17.60155       1749 

    -6      6      13.85     -1     32.02840       1699 

    -6      6      18.46     -1     37.52724       1430 

    -6      6      23.08     -1     52.91434       1678 

    -6      6      27.69     -1     41.32711       1509 

    -6      6      32.31     -1     55.52393        730 

    -6      6      36.92     -1     60.33440       1416 

    -6      6      41.54     -1     57.09359       1680 

    -6      6      46.15     -1     66.10370         40 

    -6      6      50.77     -1     75.27753         33 

    -6      6      55.38     -1     70.73963       1532 

    -6      6      60.00     -1     72.94434        963 

    -6      6      64.62     -1     80.86492        940 

    -6      6      69.23     -1     79.12180        426 

    -6      6      73.85     -1     85.29121         10 

    -6      6      78.46     -1     93.36564        314 

    -6      6      83.08     -1     93.36564       1066 

    -6      6      87.69     -1    100.87651        435 

    -6      6      92.31     -1    110.82595        151 

    -6      6      96.92     -1    111.21750        339 

    -6      6     101.54     -1    118.15846        502 

    -6      6     106.15     -1    119.01489        637 

    -6      6     110.77     -1    122.40938        142 

    -6      6     115.38     -1    135.85939        613 

    -6      6     120.00     -1    154.08323        872 

    -6      6     124.62     -1    135.87693        713 

    -6      6     129.23     -1    146.03442        517 

    -6      6     133.85      1    126.07341       1561 

    -6      6     138.46     -1    126.35923        395 

    -6      6     143.08      1    132.17977       1112 

    -6      6     147.69     -1    162.78736        362 

    -6      6     152.31     -1    166.97321        777 

    -6      6     156.92     -1    166.54739       1360 

    -6      6     161.54     -1    177.08239        640 

    -6      6     166.15     -1    175.73958       1022 

    -6      6     170.77     -1     10.00898        363 

    -6      6     175.38     -1     16.39058        162 

    -6      6     180.00     -1     13.02845       1432 

    -6     18       0.00     -1    162.78736        235 

    -6     18       4.62      1     17.62125       1054 

    -6     18       9.23      1    173.51112       1653 

    -6     18      13.85      1      6.48715        368 

    -6     18      18.46     -1     35.14806       1743 

    -6     18      23.08     -1     42.57505        499 

    -6     18      27.69     -1     48.09286        938 

    -6     18      32.31      1      3.81315       1102 

    -6     18      36.92     -1     50.65264       1365 

    -6     18      41.54     -1     60.33217       1464 

    -6     18      46.15     -1     74.44009       1114 

    -6     18      50.77     -1     81.30351        553 

    -6     18      55.38     -1     75.69869       1045 

    -6     18      60.00     -1     74.14698        224 

    -6     18      64.62     -1     79.55580        773 

    -6     18      69.23     -1     88.87581        501 

    -6     18      73.85     -1     85.29121        676 

    -6     18      78.46     -1    106.80170        570 

    -6     18      83.08     -1    103.87691        809 

    -6     18      87.69     -1     98.25516       1384 

    -6     18      92.31     -1    108.43442        939 

    -6     18      96.92     -1    119.61640        304 

    -6     18     101.54     -1    130.09260        495 

    -6     18     106.15     -1    118.43532       1328 

    -6     18     110.77      1     93.36564        333 

    -6     18     115.38     -1    130.62356        812 

    -6     18     120.00      1    100.87651        885 

    -6     18     124.62      1    107.21264       1163 

    -6     18     129.23     -1    149.31704        930 

    -6     18     133.85     -1    149.58545       1687 

    -6     18     138.46      1    122.50222       1440 

    -6     18     143.08     -1    161.16208        976 

    -6     18     147.69     -1    165.70033       1773 

    -6     18     152.31     -1    167.40049         72 

    -6     18     156.92     -1    169.12349       1393 

    -6     18     161.54     -1    179.32683         84 

    -6     18     166.15     -1      1.57333         99 

    -6     18     170.77      1    157.68923       1731 

    -6     18     175.38     -1      8.25687        741 

    -6     18     180.00     -1    168.25930        173 

    -3      0       0.00     -1     10.00898       1000 

    -3      0       4.62     -1     18.83948       1677 

    -3      0       9.23     -1     17.05353        310 

    -3      0      13.85     -1     27.04539        907 

    -3      0      18.46     -1     30.18296       1455 

    -3      0      23.08     -1     41.12767       1751 

    -3      0      27.69     -1     45.29649       1361 

    -3      0      32.31     -1     43.45896       1645 

    -3      0      36.92     -1     45.91540       1486 

    -3      0      41.54     -1     61.23489         13 

    -3      0      46.15     -1     57.35709       1521 

    -3      0      50.77     -1     61.81358        751 

    -3      0      55.38     -1     67.74043        510 

    -3      0      60.00     -1     67.56969       1502 

    -3      0      64.62     -1     83.95495        421 

    -3      0      69.23     -1     74.44009       1182 

    -3      0      73.85      1     64.50738       1323 

    -3      0      78.46     -1     90.22382        410 

    -3      0      83.08     -1     99.57089       1575 

    -3      0      87.69     -1    104.08932        821 

    -3      0      92.31     -1    110.03672       1067 

    -3      0      96.92     -1    105.55829        507 

    -3      0     101.54     -1    110.18238        388 

    -3      0     106.15     -1    116.47475       1061 

    -3      0     110.77     -1    126.57286        429 

    -3      0     115.38     -1    130.66760        539 

    -3      0     120.00     -1    130.09260       1462 

    -3      0     124.62      1    113.47394        605 

    -3      0     129.23     -1    140.53699        145 

    -3      0     133.85     -1    147.37419        792 

    -3      0     138.46      1    129.57308        760 

    -3      0     143.08     -1    161.97097        259 

    -3      0     147.69     -1    165.70033       1658 

    -3      0     152.31     -1    164.02551        870 

    -3      0     156.92     -1    152.21241       1593 

    -3      0     161.54     -1    168.69074       1472 

    -3      0     166.15     -1    171.74484       1573 

    -3      0     170.77     -1    179.77618        643 

    -3      0     175.38     -1      9.13508        455 

    -3      0     180.00     -1      4.70879        393 

    -3      6       0.00     -1     13.02845        535 

    -3      6       4.62     -1     15.55991        849 

    -3      6       9.23     -1    176.63436        848 

    -3      6      13.85     -1     27.05360       1429 

    -3      6      18.46      1      6.48715       1544 

    -3      6      23.08      1      6.48908       1710 

    -3      6      27.69     -1     47.44847        353 

    -3      6      32.31     -1     39.50066       1028 

    -3      6      36.92     -1     50.43916        352 

    -3      6      41.54     -1     54.66521       1081 

    -3      6      46.15     -1     52.91434        590 

    -3      6      50.77      1     32.56793       1433 

    -3      6      55.38     -1     74.44009        483 

    -3      6      60.00     -1     74.44009        890 

    -3      6      64.62     -1     75.69869       1241 

    -3      6      69.23     -1     89.77443        561 

    -3      6      73.85     -1     91.12245        712 

    -3      6      78.46     -1     89.77443       1775 

    -3      6      83.08     -1    100.96042       1657 

    -3      6      87.69     -1    100.87651        497 

    -3      6      92.31     -1    110.82595          1 

    -3      6      96.92     -1    108.02903       1145 

    -3      6     101.54     -1    112.00226       1212 

    -3      6     106.15      1     97.81455       1086 

    -3      6     110.77     -1    137.04545       1242 

    -3      6     115.38     -1    144.65398        289 

    -3      6     120.00     -1    130.66760       1622 

    -3      6     124.62     -1    146.36551       1540 

    -3      6     129.23      1    115.50908        650 

    -3      6     133.85     -1    145.02468       1160 

    -3      6     138.46     -1    153.89367        208 

    -3      6     143.08      1    124.18904        619 

    -3      6     147.69     -1    167.40049       1535 

    -3      6     152.31      1    143.01340        324 

    -3      6     156.92     -1    176.63436       1166 

    -3      6     161.54      1    147.93080        192 

    -3      6     166.15     -1    179.77618        729 

    -3      6     170.77      1    159.17405         46 

    -3      6     175.38      1    158.00560       1176 

    -3      6     180.00     -1     15.14202        486 

    -3     18       0.00     -1      8.25687        689 

    -3     18       4.62      1     20.97785        409 

    -3     18       9.23     -1    176.63436        425 

    -3     18      13.85     -1     33.74889         98 

    -3     18      18.46      1     31.32207        315 

    -3     18      23.08     -1     46.21125        842 

    -3     18      27.69     -1     43.77342        346 

    -3     18      32.31     -1     55.52393        962 

    -3     18      36.92      1     10.00698       1786 

    -3     18      41.54     -1     55.43861        920 

    -3     18      46.15     -1     59.17999       1740 

    -3     18      50.77      1     26.27308        437 

    -3     18      55.38     -1     71.56400       1173 

    -3     18      60.00     -1     74.32311       1165 

    -3     18      64.62     -1     84.84515        864 

    -3     18      69.23      1     49.32645       1445 

    -3     18      73.85     -1     89.32508       1688 

    -3     18      78.46     -1    100.87651        835 

    -3     18      83.08     -1    104.29967        818 

    -3     18      87.69     -1     97.81455       1243 

    -3     18      92.31     -1    116.47475       1153 

    -3     18      96.92      1     84.39971       1548 

    -3     18     101.54     -1    115.01651       1460 

    -3     18     106.15      1     96.48735       1318 

    -3     18     110.77     -1    116.47475       1794 

    -3     18     115.38     -1    145.81096       1546 

    -3     18     120.00     -1    135.00000       1543 

    -3     18     124.62      1    113.36867       1730 

    -3     18     129.23      1    117.03051        260 

    -3     18     133.85     -1    114.27404        893 

    -3     18     138.46     -1    156.85609        808 

    -3     18     143.08      1    123.40017       1704 

    -3     18     147.69     -1    166.54739       1682 

    -3     18     152.31     -1    172.62698       1536 

    -3     18     156.92     -1    176.63436       1728 

    -3     18     161.54      1    132.28796       1675 

    -3     18     166.15      1    149.52443        268 

    -3     18     170.77     -1      8.25687       1053 

    -3     18     175.38     -1     13.45426        723 

    -3     18     180.00     -1    164.85961       1700 

     0      0       0.00     -1      6.48908        117 

     0      0       4.62     -1     16.39058        798 

     0      0       9.23      1     20.97785       1754 

     0      0      13.85      1     16.38850        775 

     0      0      18.46     -1     26.08246       1565 

     0      0      23.08      1     13.45221        530 

     0      0      27.69      1     19.25821       1090 

     0      0      32.31     -1     41.61429       1108 

     0      0      36.92      1     25.89440        308 

     0      0      41.54     -1     53.65983        148 

     0      0      46.15     -1     66.74697       1550 

     0      0      50.77      1     33.27926        858 

     0      0      55.38     -1     44.99882       1457 

     0      0      60.00     -1     76.12350        205 

     0      0      64.62     -1     72.81539       1615 

     0      0      69.23     -1     80.86492        127 

     0      0      73.85     -1     88.42667       1391 

     0      0      78.46      1     73.65924       1648 

     0      0      83.08      1     74.44217        389 

     0      0      87.69      1     79.12381        174 

     0      0      92.31     -1     97.81455       1260 

     0      0      96.92     -1    103.87691        512 

     0      0     101.54     -1    124.41509        653 

     0      0     106.15      1     97.37302        915 

     0      0     110.77      1    103.87691        340 

     0      0     115.38      1    108.02903        767 

     0      0     120.00     -1    129.51860       1549 

     0      0     124.62      1    115.38442       1351 

     0      0     129.23      1    124.41509        753 

     0      0     133.85     -1    154.24989       1276 

     0      0     138.46     -1    149.10708        445 

     0      0     143.08     -1    170.42911       1076 

     0      0     147.69     -1    158.00560        144 

     0      0     152.31      1    131.78773        592 

     0      0     156.92      1    149.67000       1342 

     0      0     161.54      1    155.35362       1501 

     0      0     166.15     -1    169.55750       1017 

     0      0     170.77     -1    179.32683       1732 

     0      0     175.38      1    163.19830        204 

     0      0     180.00     -1      8.25687        404 

     0      6       0.00      1    166.97321        264 

     0      6       4.62      1    171.74338        599 

     0      6       9.23     -1     23.81274       1383 

     0      6      13.85      1    174.84530        471 

     0      6      18.46     -1     38.14368        659 

     0      6      23.08     -1     39.50066       1180 

     0      6      27.69     -1     35.73454       1765 

     0      6      32.31      1     17.21214       1530 

     0      6      36.92      1     20.18393        474 

     0      6      41.54      1     26.85574       1355 

     0      6      46.15     -1     59.39502        138 

     0      6      50.77     -1     67.99617       1399 

     0      6      55.38      1     39.50066        680 

     0      6      60.00     -1     71.56400         90 

     0      6      64.62     -1     90.22382       1162 

     0      6      69.23     -1     74.44009        364 

     0      6      73.85     -1     92.46922       1411 

     0      6      78.46     -1     90.22382        386 

     0      6      83.08      1     69.17463       1348 

     0      6      87.69     -1     92.91761       1309 

     0      6      92.31      1     86.18500        479 

     0      6      96.92      1     85.29121        416 

     0      6     101.54      1     89.77443        463 

     0      6     106.15     -1    121.80913        768 

     0      6     110.77     -1    121.23344       1132 

     0      6     115.38      1     95.59856       1389 

     0      6     120.00      1    110.03672        458 

     0      6     124.62      1    108.71458       1220 

     0      6     129.23      1    114.64638        291 

     0      6     133.85      1    119.30002       1077 

     0      6     138.46      1    122.28442       1471 

     0      6     143.08     -1    127.08432        954 

     0      6     147.69     -1    165.70033       1126 

     0      6     152.31      1    140.22075       1506 

     0      6     156.92      1    153.52971        532 

     0      6     161.54     -1    172.62698       1691 

     0      6     166.15     -1    175.73958       1629 

     0      6     170.77     -1      4.70879        694 

     0      6     175.38     -1    158.00560       1402 

     0      6     180.00      1    167.82920       1744 

     0     18       0.00     -1     12.17247       1569 

     0     18       4.62     -1    172.62698         83 

     0     18       9.23      1      0.22381       1281 

     0     18      13.85     -1     22.80118        969 

     0     18      18.46     -1     31.62032       1206 

     0     18      23.08      1     12.59914        684 

     0     18      27.69      1     13.87650         43 

     0     18      32.31      1      9.13508        789 

     0     18      36.92     -1     58.96221        407 

     0     18      41.54     -1     64.50738        609 

     0     18      46.15      1     24.58470        733 

     0     18      50.77     -1     63.91529        564 

     0     18      55.38     -1     74.44009        488 

     0     18      60.00     -1     84.84515       1331 

     0     18      64.62     -1     86.63262         60 

     0     18      69.23      1     50.22177       1491 

     0     18      73.85      1     54.05224       1768 

     0     18      78.46     -1     89.77443        783 

     0     18      83.08     -1    104.29967         51 

     0     18      87.69     -1     95.15312        861 

     0     18      92.31     -1    105.97449       1263 

     0     18      96.92     -1    121.72647        964 

     0     18     101.54      1     89.32508       1190 

     0     18     106.15      1     90.22382        377 

     0     18     110.77     -1    124.84554        830 

     0     18     115.38     -1    130.97569       1129 

     0     18     120.00      1    103.02807        791 

     0     18     124.62     -1    138.64634        978 

     0     18     129.23     -1    138.38307       1523 

     0     18     133.85     -1    150.47893        793 

     0     18     138.46     -1    153.15307        829 

     0     18     143.08      1    128.01316       1705 

     0     18     147.69      1    128.69129       1481 

     0     18     152.31     -1    169.99272        589 

     0     18     156.92     -1    171.30522       1209 

     0     18     161.54     -1    174.84688        985 

     0     18     166.15      1    149.46146        255 

     0     18     170.77      1    154.45670       1721 

     0     18     175.38     -1    161.56558       1412 

     0     18     180.00      1      6.48715        240 

     3      0       0.00     -1      7.81627       1716 

     3      0       4.62      1    176.63436       1605 

     3      0       9.23      1      1.57153        992 

     3      0      13.85     -1     22.00163        360 

     3      0      18.46     -1     35.08017        887 

     3      0      23.08     -1     29.82338        571 

     3      0      27.69      1     17.62125        285 

     3      0      32.31      1     18.83948        168 

     3      0      36.92      1     18.01870       1374 

     3      0      41.54      1     21.60851       1167 

     3      0      46.15      1     31.93488         88 

     3      0      50.77     -1     54.81235        725 

     3      0      55.38     -1     63.33720        166 

     3      0      60.00     -1     74.44009        546 

     3      0      64.62     -1     73.60942        988 

     3      0      69.23      1     61.98969        573 

     3      0      73.85      1     66.10370        385 

     3      0      78.46      1     73.90411        489 

     3      0      83.08      1     68.63044       1685 

     3      0      87.69      1     76.54779        683 

     3      0      92.31      1     85.29121        417 

     3      0      96.92      1     87.97773        958 

     3      0     101.54      1     97.37302       1451 

     3      0     106.15      1    101.30926        132 

     3      0     110.77      1    100.00728       1322 

     3      0     115.38      1    103.87691        320 

     3      0     120.00      1    113.14391        779 

     3      0     124.62      1    104.62962       1453 

     3      0     129.23      1    121.10548        765 

     3      0     133.85      1    122.84482        465 

     3      0     138.46      1    130.04278       1105 

     3      0     143.08     -1    154.61558       1663 

     3      0     147.69     -1    160.36091        275 

     3      0     152.31      1    144.69580        261 

     3      0     156.92     -1    167.82920        361 

     3      0     161.54      1    151.53515        419 

     3      0     166.15     -1      1.12419       1122 

     3      0     170.77      1    157.62030       1694 

     3      0     175.38     -1    162.37824       1510 

     3      0     180.00      1    167.40049       1618 

     3      6       0.00      1    169.55750       1779 

     3      6       4.62      1    174.40144        651 

     3      6       9.23     -1    171.30522       1236 

     3      6      13.85     -1     24.58470        383 

     3      6      18.46     -1     33.63065        720 

     3      6      23.08     -1     48.28014         19 

     3      6      27.69      1     13.87650       1789 

     3      6      32.31      1     13.45426        447 

     3      6      36.92      1     24.47954       1237 

     3      6      41.54      1     27.03745       1062 

     3      6      46.15     -1     55.41266       1069 

     3      6      50.77     -1     66.35963        647 

     3      6      55.38      1     43.14121       1037 

     3      6      60.00     -1     74.86005        344 

     3      6      64.62      1     52.91434       1386 

     3      6      69.23     -1     89.77619         42 

     3      6      73.85     -1     96.04332        674 

     3      6      78.46      1     63.91529        595 

     3      6      83.08      1     66.50914        287 

     3      6      87.69     -1    111.21750        869 

     3      6      92.31      1     68.08169        493 

     3      6      96.92      1     91.12245       1157 

     3      6     101.54      1     82.18373        788 

     3      6     106.15      1     95.60012       1200 

     3      6     110.77      1     97.37302       1287 

     3      6     115.38     -1    130.35664        626 

     3      6     120.00     -1    136.74454       1644 

     3      6     124.62     -1    142.05532        250 

     3      6     129.23      1    110.82595        620 

     3      6     133.85      1    108.02903        925 

     3      6     138.46     -1    153.34478        926 

     3      6     143.08      1    123.86122       1278 

     3      6     147.69      1    124.53989         87 

     3      6     152.31      1    140.48140         89 

     3      6     156.92      1    141.98684       1467 

     3      6     161.54      1    151.47322       1042 

     3      6     166.15     -1    175.73958        708 

     3      6     170.77      1    156.35897        705 

     3      6     175.38      1    170.42911       1255 

     3      6     180.00      1    166.97321       1590 

     3     18       0.00     -1     16.80330        475 

     3     18       4.62     -1    169.12349       1488 

     3     18       9.23     -1    168.69074        214 

     3     18      13.85     -1    177.08239        740 

     3     18      18.46     -1      1.57333       1541 

     3     18      23.08     -1     36.39235        201 

     3     18      27.69      1     14.85754       1073 

     3     18      32.31     -1     44.99883       1572 

     3     18      36.92      1     20.58192        482 

     3     18      41.54     -1     65.41530        188 

     3     18      46.15     -1     70.42102        436 

     3     18      50.77      1     23.64253        757 

     3     18      55.38     -1     80.86492       1338 

     3     18      60.00      1     43.14121        558 

     3     18      64.62      1     47.44847       1013 

     3     18      69.23     -1     89.32508        297 

     3     18      73.85     -1     86.63262        403 

     3     18      78.46     -1     96.04332       1589 

     3     18      83.08     -1     93.81326       1369 

     3     18      87.69     -1    102.59951        853 

     3     18      92.31      1     69.96174        631 

     3     18      96.92     -1    111.21750        823 

     3     18     101.54     -1    124.84554        282 

     3     18     106.15      1     97.37302       1753 

     3     18     110.77      1     94.70706       1293 

     3     18     115.38     -1    125.38006        321 

     3     18     120.00     -1    130.97569        526 

     3     18     124.62      1    117.60978       1055 

     3     18     129.23     -1    145.70589        450 

     3     18     133.85     -1    153.34334       1159 

     3     18     138.46     -1    161.16208        665 

     3     18     143.08     -1    152.43972       1346 

     3     18     147.69      1    130.89342       1609 

     3     18     152.31      1    137.30215        972 

     3     18     156.92     -1    137.02480         85 

     3     18     161.54      1    146.93354       1736 

     3     18     166.15      1    148.05956       1158 

     3     18     170.77     -1      6.93232       1147 

     3     18     175.38      1    161.97097          9 

     3     18     180.00      1     14.72041        935 

     6      0       0.00      1    165.70033       1387 

     6      0       4.62      1    171.30377       1413 

     6      0       9.23      1      0.22381       1480 

     6      0      13.85      1      0.22381       1571 

     6      0      18.46      1      8.25687        883 

     6      0      23.08      1     13.02641       1669 

     6      0      27.69      1     14.29925        555 

     6      0      32.31      1     20.03826       1713 

     6      0      36.92      1     22.40256       1577 

     6      0      41.54      1     31.62032        343 

     6      0      46.15      1     29.39222        941 

     6      0      50.77      1     43.14121       1031 

     6      0      55.38      1     40.48485        902 

     6      0      60.00      1     40.48485       1503 

     6      0      64.62      1     44.41947        405 

     6      0      69.23     -1     84.39971        396 

     6      0      73.85      1     62.37111        645 

     6      0      78.46      1     61.81358       1047 

     6      0      83.08      1     71.16052       1277 

     6      0      87.69      1     74.85798        814 

     6      0      92.31      1     79.12180       1661 

     6      0      96.92      1     89.32508         69 

     6      0     101.54      1     92.02052         41 

     6      0     106.15      1     91.57158        457 

     6      0     110.77      1     92.91761       1296 

     6      0     115.38      1    100.44250       1121 

     6      0     120.00      1    100.87651        921 

     6      0     124.62      1    107.88482        155 

     6      0     129.23      1    111.19357        170 

     6      0     133.85      1    118.69268       1084 

     6      0     138.46      1    130.35664        412 

     6      0     143.08      1    133.20069        664 

     6      0     147.69      1    131.72095        217 

     6      0     152.31      1    140.42692       1072 

     6      0     156.92      1    147.40194        994 

     6      0     161.54      1    148.75531       1567 

     6      0     166.15      1    153.71210        118 

     6      0     170.77     -1      1.12419        875 

     6      0     175.38     -1    157.46102        187 

     6      0     180.00     -1    158.78250        910 

     6      6       0.00     -1    167.82920        588 

     6      6       4.62      1    176.18674         63 

     6      6       9.23      1    179.32510       1189 

     6      6      13.85     -1      2.91935         34 

     6      6      18.46     -1      6.48908       1534 

     6      6      23.08      1     11.74036       1790 

     6      6      27.69      1     20.03826        140 

     6      6      32.31      1     22.23890       1215 

     6      6      36.92      1     29.17966       1155 

     6      6      41.54      1     19.64064        380 

     6      6      46.15      1     33.04911          4 

     6      6      50.77     -1     59.54407       1103 

     6      6      55.38      1     33.52346        874 

     6      6      60.00     -1     74.02389       1340 

     6      6      64.62      1     51.16898       1201 

     6      6      69.23      1     62.21318       1408 

     6      6      73.85      1     60.33217       1638 

     6      6      78.46      1     63.33720       1109 

     6      6      83.08      1     91.57158        701 

     6      6      87.69      1     69.99652        865 

     6      6      92.31     -1    107.62176         27 

     6      6      96.92      1     79.55580        654 

     6      6     101.54      1     80.42741        838 

     6      6     106.15      1     97.81455       1100 

     6      6     110.77      1    100.44250       1563 

     6      6     115.38     -1    130.40310        545 

     6      6     120.00      1    107.34058        597 

     6      6     124.62      1    105.55829        290 

     6      6     129.23      1    116.27867       1698 

     6      6     133.85      1    116.84693        160 

     6      6     138.46      1    130.97569        265 

     6      6     143.08      1    118.69268       1592 

     6      6     147.69      1    131.54909        623 

     6      6     152.31      1    136.46134        737 

     6      6     156.92     -1    166.97321       1597 

     6      6     161.54      1    149.31704       1191 

     6      6     166.15      1    157.46102       1308 

     6      6     170.77      1    161.16208       1343 

     6      6     175.38      1    158.00560       1202 

     6      6     180.00      1    168.68940        222 

     6     18       0.00     -1    159.17405       1140 

     6     18       4.62     -1    173.51265       1800 

     6     18       9.23      1    168.25797          8 

     6     18      13.85      1    176.18511       1353 

     6     18      18.46     -1     31.62032       1118 

     6     18      23.08      1    135.00000       1614 

     6     18      27.69     -1     39.94128        302 

     6     18      32.31     -1     47.13118       1261 

     6     18      36.92     -1     47.13118        485 

     6     18      41.54      1     27.42762       1319 

     6     18      46.15      1     20.03826        365 

     6     18      50.77     -1     70.62028       1707 

     6     18      55.38     -1     67.66659       1115 

     6     18      60.00      1     49.28035        189 

     6     18      64.62     -1     81.30351         32 

     6     18      69.23      1     47.44847        478 

     6     18      73.85     -1     91.57158        801 

     6     18      78.46     -1     96.48735       1311 

     6     18      83.08     -1    104.72084       1792 

     6     18      87.69     -1     98.25516         79 

     6     18      92.31     -1    108.02903       1125 

     6     18      96.92      1     80.86492        183 

     6     18     101.54     -1    118.65888        331 

     6     18     106.15      1     92.02052       1656 

     6     18     110.77      1    103.45261        305 

     6     18     115.38      1    100.87651        213 

     6     18     120.00      1     94.26042       1591 

     6     18     124.62     -1    146.03442       1787 

     6     18     129.23      1    114.27404        300 

     6     18     133.85     -1    153.90113        272 

     6     18     138.46     -1    150.67507        444 

     6     18     143.08      1    128.32247       1505 

     6     18     147.69      1    122.15700       1799 

     6     18     152.31      1    136.46134        449 

     6     18     156.92     -1    179.32683        615 

     6     18     161.54     -1      5.15485        719 

     6     18     166.15     -1      1.12419        604 

     6     18     170.77      1    153.90113        116 

     6     18     175.38     -1     14.72247        330 

     6     18     180.00      1    168.69074        351 

     9      0       0.00      1    168.69074        215 

     9      0       4.62     -1    164.02551       1245 

     9      0       9.23      1    176.63436       1051 

     9      0      13.85      1    176.63436         75 

     9      0      18.46     -1     31.62032        715 

     9      0      23.08      1     10.44219        772 

     9      0      27.69      1     14.29925       1666 

     9      0      32.31      1     19.24104       1476 

     9      0      36.92     -1     56.85557       1450 

     9      0      41.54      1     31.62032        543 

     9      0      46.15      1     35.58782        490 

     9      0      50.77      1     39.16625         82 

     9      0      55.38      1     31.03552        960 

     9      0      60.00      1     41.75589       1676 

     9      0      64.62      1     45.30038       1292 

     9      0      69.23      1     58.96221       1026 

     9      0      73.85      1     63.72466         58 

     9      0      78.46      1     59.17999        900 

     9      0      83.08      1     72.78577        241 

     9      0      87.69      1     74.20441        621 

     9      0      92.31      1     78.68906       1427 

     9      0      96.92      1     84.84515       1250 

     9      0     101.54      1     82.18568       1217 

     9      0     106.15      1     93.81326        896 

     9      0     110.77      1    103.87691        949 

     9      0     115.38      1    101.30926        430 

     9      0     120.00      1    108.02903        105 

     9      0     124.62      1    111.03703       1363 

     9      0     129.23      1    110.82595       1207 

     9      0     133.85      1    124.84554        606 

     9      0     138.46      1    128.09764        175 

     9      0     143.08      1    132.62636        420 

     9      0     147.69      1    138.11705        341 

     9      0     152.31      1    142.61337       1392 

     9      0     156.92      1    136.72702        413 

     9      0     161.54      1    147.62381       1533 

     9      0     166.15      1    157.62030       1131 

     9      0     170.77      1    160.76052       1499 

     9      0     175.38      1    165.70033       1654 

     9      0     180.00     -1    168.25930       1306 

     9      6       0.00      1    165.70033       1279 

     9      6       4.62      1    170.42770       1239 

     9      6       9.23      1    170.42911       1788 

     9      6      13.85     -1     20.47928        587 

     9      6      18.46      1      2.91752        671 

     9      6      23.08     -1     32.34036       1448 

     9      6      27.69      1     18.70737       1063 

     9      6      32.31      1     23.93931       1169 

     9      6      36.92      1     22.38119        825 

     9      6      41.54      1     56.24953       1096 

     9      6      46.15      1     22.40256       1210 

     9      6      50.77      1     35.68887       1463 

     9      6      55.38      1     32.02840       1508 

     9      6      60.00      1     43.77342        112 

     9      6      64.62      1     46.52228        778 

     9      6      69.23      1     49.56063        433 

     9      6      73.85     -1     92.02052        544 

     9      6      78.46      1     91.57158       1632 

     9      6      83.08      1     74.44009        513 

     9      6      87.69     -1     94.70706       1441 

     9      6      92.31      1     81.30351       1758 

     9      6      96.92      1     83.95495        696 

     9      6     101.54      1     88.87581        186 

     9      6     106.15      1     82.62526        734 

     9      6     110.77      1     97.81455       1557 

     9      6     115.38      1    100.00728        794 

     9      6     120.00      1    103.87691        154 

     9      6     124.62      1    107.21264        347 

     9      6     129.23      1    115.52647       1797 

     9      6     133.85      1    118.49532       1665 

     9      6     138.46      1    123.28017        194 

     9      6     143.08      1    129.83143        868 

     9      6     147.69      1    130.93497        257 

     9      6     152.31      1    127.55614        565 

     9      6     156.92      1    147.71558        335 

     9      6     161.54      1    150.28040        622 

     9      6     166.15      1    155.72596         92 

     9      6     170.77     -1    176.63436        414 

     9      6     175.38      1    165.70033        247 

     9      6     180.00      1    160.61972       1107 

     9     18       0.00     -1    162.78736        349 

     9     18       4.62      1    166.97321        248 

     9     18       9.23     -1    176.63436       1741 

     9     18      13.85      1      0.22381        367 

     9     18      18.46      1      6.04314       1258 

     9     18      23.08      1    176.63436       1642 

     9     18      27.69     -1     47.15408         30 

     9     18      32.31      1     17.75183       1570 

     9     18      36.92      1     14.72247        672 

     9     18      41.54     -1     66.01691        682 

     9     18      46.15      1     23.19749         15 

     9     18      50.77      1     30.51904        103 

     9     18      55.38     -1     77.63946       1192 

     9     18      60.00      1     33.27926        624 

     9     18      64.62     -1     73.71154        845 

     9     18      69.23      1     47.13118        581 

     9     18      73.85      1     44.39890        286 

     9     18      78.46     -1     94.26042       1327 

     9     18      83.08      1     61.06758       1490 

     9     18      87.69     -1    107.62176        752 

     9     18      92.31      1     59.39502        113 

     9     18      96.92      1     85.29309        159 

     9     18     101.54      1     89.32685        197 

     9     18     106.15      1     88.87581        423 

     9     18     110.77     -1    128.56722       1001 

     9     18     115.38      1     97.81455       1307 

     9     18     120.00     -1    135.55898       1428 

     9     18     124.62      1    112.16588       1418 

     9     18     129.23     -1    148.69383         18 

     9     18     133.85      1    112.70042        428 

     9     18     138.46      1    120.39124        827 

     9     18     143.08      1    133.53866        238 

     9     18     147.69      1    118.72758       1498 

     9     18     152.31      1    126.57286        911 

     9     18     156.92      1    138.52152       1693 

     9     18     161.54      1    146.36694        179 

     9     18     166.15      1    148.75531       1401 

     9     18     170.77      1    150.82861        948 

     9     18     175.38     -1    156.85609       1785 

     9     18     180.00     -1    166.97321       1179 

    12      0       0.00      1    162.37824       1473 

    12      0       4.62      1    174.40144        917 

    12      0       9.23      1      0.22381       1064 

    12      0      13.85      1    177.97779       1759 

    12      0      18.46      1     10.87619       1004 

    12      0      23.08      1      9.57060         38 

    12      0      27.69      1     17.62125        996 

    12      0      32.31      1     20.78526       1124 

    12      0      36.92      1     20.63118        932 

    12      0      41.54      1     21.92045       1545 

    12      0      46.15      1     33.63065        661 

    12      0      50.77      1     37.34366       1248 

    12      0      55.38      1     33.86486        983 

    12      0      60.00      1     41.44330        596 

    12      0      64.62      1     54.81235       1617 

    12      0      69.23      1     46.52228        984 

    12      0      73.85      1     53.26327        263 

    12      0      78.46      1     71.28379        761 

    12      0      83.08      1     62.77966        163 

    12      0      87.69      1     69.96174         86 

    12      0      92.31      1     74.85798       1184 

    12      0      96.92      1     84.39971       1595 

    12      0     101.54      1     89.77443        690 

    12      0     106.15      1     97.37302       1447 

    12      0     110.77      1     97.81603       1325 

    12      0     115.38      1    103.87691        905 

    12      0     120.00      1    101.74070       1321 

    12      0     124.62      1    110.03672        916 

    12      0     129.23      1    120.27069        966 

    12      0     133.85      1    122.06920       1146 

    12      0     138.46      1    128.09764        172 

    12      0     143.08      1    117.98498        780 

    12      0     147.69      1    132.17977        309 

    12      0     152.31      1    140.48140        971 

    12      0     156.92      1    135.28086       1635 

    12      0     161.54      1    145.12487       1065 

    12      0     166.15      1    148.05956       1494 

    12      0     170.77      1    153.34030        744 

    12      0     175.38     -1    161.97097       1414 

    12      0     180.00      1    155.35362        593 

    12      6       0.00      1    168.25930        862 

    12      6       4.62      1    176.18511        594 

    12      6       9.23     -1      0.22557        541 

    12      6      13.85      1    177.53078        327 

    12      6      18.46      1      9.57060        476 

    12      6      23.08      1      0.22381       1035 

    12      6      27.69      1     16.38850        764 

    12      6      32.31      1     17.46987       1485 

    12      6      36.92      1     20.78526        467 

    12      6      41.54      1     18.01870         77 

    12      6      46.15      1     28.21156        122 

    12      6      50.77      1     39.93898        946 

    12      6      55.38      1     26.27308        109 

    12      6      60.00      1     45.60510       1484 

    12      6      64.62      1     48.75052       1674 

    12      6      69.23      1     49.69182        548 

    12      6      73.85      1     62.95236        133 

    12      6      78.46      1     52.91434       1224 

    12      6      83.08      1     68.23815       1668 

    12      6      87.69      1     69.56612        427 

    12      6      92.31      1     80.42741       1500 

    12      6      96.92      1     79.55580       1746 

    12      6     101.54      1     90.22382        271 

    12      6     106.15      1     93.81326        847 

    12      6     110.77      1     89.32508        747 

    12      6     115.38      1    102.59951       1002 

    12      6     120.00      1    107.62176       1082 

    12      6     124.62      1     98.69623       1226 

    12      6     129.23      1    121.94044        104 

    12      6     133.85      1    119.09498       1148 

    12      6     138.46      1    119.30002         59 

    12      6     143.08      1    120.06830        432 

    12      6     147.69      1    129.83143        317 

    12      6     152.31      1    129.77925        817 

    12      6     156.92      1    147.71558       1230 

    12      6     161.54      1    144.92643        515 

    12      6     166.15      1    154.65421       1641 

    12      6     170.77      1    156.74632        270 

    12      6     175.38      1    160.36091       1300 

    12      6     180.00     -1    168.25930        687 

    12     18       0.00      1      6.48715       1610 

    12     18       4.62      1    175.73958        731 

    12     18       9.23     -1     21.59842        648 

    12     18      13.85     -1     34.58501       1175 

    12     18      18.46      1      4.26216       1038 

    12     18      23.08      1      2.02046        239 

    12     18      27.69      1     18.43390       1344 

    12     18      32.31      1     13.87650       1216 

    12     18      36.92      1     18.02851       1295 

    12     18      41.54     -1     59.39502       1240 

    12     18      46.15      1     28.23988        995 

    12     18      50.77     -1     67.09024       1341 

    12     18      55.38      1     35.94537       1092 

    12     18      60.00      1     80.86492       1611 

    12     18      64.62      1     52.36136        253 

    12     18      69.23      1     55.02484       1380 

    12     18      73.85      1     46.79811       1056 

    12     18      78.46      1     64.71560         37 

    12     18      83.08      1     58.96221        280 

    12     18      87.69     -1    103.87691        796 

    12     18      92.31      1     70.30027       1032 

    12     18      96.92      1     83.95495       1396 

    12     18     101.54      1     78.25964         53 

    12     18     106.15      1     84.39971        750 

    12     18     110.77     -1    129.57308        877 

    12     18     115.38      1     92.91761         48 

    12     18     120.00     -1    141.67753       1403 

    12     18     124.62     -1    134.72186        728 

    12     18     129.23      1    110.63178        912 

    12     18     133.85      1     80.86492       1168 

    12     18     138.46      1    120.89292       1608 

    12     18     143.08     -1    155.35362        203 

    12     18     147.69      1    130.35664        754 

    12     18     152.31      1    128.75796        957 

    12     18     156.92      1    135.28365        675 

    12     18     161.54      1    147.37419        307 

    12     18     166.15      1    147.71558        218 

    12     18     170.77      1    148.05956        147 

    12     18     175.38      1    157.29958         39 

    12     18     180.00      1    167.39919        819 

    15      0       0.00      1    168.25930        355 

    15      0       4.62     -1    166.12309       1584 

    15      0       9.23      1    173.95513       1515 

    15      0      13.85     -1    177.53078       1623 

    15      0      18.46      1      4.26029       1205 

    15      0      23.08      1      2.02227       1404 

    15      0      27.69      1     15.97403       1757 

    15      0      32.31      1     19.11594        397 

    15      0      36.92      1     16.80330        580 

    15      0      41.54      1     19.25821        909 

    15      0      46.15     -1     45.00114        406 

    15      0      50.77      1     39.50066       1407 

    15      0      55.38      1     38.21711       1058 

    15      0      60.00      1     46.79811       1235 

    15      0      64.62      1     46.21125       1257 

    15      0      69.23      1     55.52393        998 

    15      0      73.85      1     58.74165        950 

    15      0      78.46      1     60.90581       1696 

    15      0      83.08      1     69.51856       1689 

    15      0      87.69      1     62.95236       1036 

    15      0      92.31      1     76.12350        714 

    15      0      96.92      1     78.25762        338 

    15      0     101.54      1     88.87581        394 

    15      0     106.15      1     93.84332       1283 

    15      0     110.77      1     97.37302       1050 

    15      0     115.38      1    108.02903        710 

    15      0     120.00      1    103.98056       1717 

    15      0     124.62      1    103.87691        951 

    15      0     129.23      1    103.45261       1764 

    15      0     133.85      1    116.83797       1422 

    15      0     138.46      1    121.03336       1188 

    15      0     143.08      1    130.66760        294 

    15      0     147.69      1    129.57308       1234 

    15      0     152.31      1    126.39335        121 

    15      0     156.92      1    139.06503       1043 

    15      0     161.54      1    137.02480        685 

    15      0     166.15      1    157.84849        918 

    15      0     170.77      1    155.38469       1633 

    15      0     175.38      1    162.78736        956 

    15      0     180.00      1    165.27916        369 

    15      6       0.00      1    169.99272        456 

    15      6       4.62     -1    171.74484        987 

    15      6       9.23     -1    168.69074        161 

    15      6      13.85      1      0.67315       1719 

    15      6      18.46      1    179.32510        500 

    15      6      23.08      1      7.37280       1379 

    15      6      27.69      1      6.48908        440 

    15      6      32.31      1     50.32938        342 

    15      6      36.92      1     10.87820       1729 

    15      6      41.54      1     28.41780        923 

    15      6      46.15      1     31.62032        164 

    15      6      50.77      1     32.24900       1602 

    15      6      55.38      1     44.99883       1603 

    15      6      60.00      1     44.99883        422 

    15      6      64.62      1     40.80665        199 

    15      6      69.23      1     41.12535       1718 

    15      6      73.85      1     45.88710        656 

    15      6      78.46      1     59.60736        616 

    15      6      83.08      1     74.14698        178 

    15      6      87.69      1     73.53406       1349 

    15      6      92.31      1     71.97916        704 

    15      6      96.92      1     88.42667       1015 

    15      6     101.54      1     89.77443        258 

    15      6     106.15      1     89.77443        487 

    15      6     110.77      1     94.70706       1420 

    15      6     115.38      1    100.44250       1059 

    15      6     120.00      1     86.63262        855 

    15      6     124.62      1    107.62176         17 

    15      6     129.23      1    113.14073       1512 

    15      6     133.85      1    109.81479        107 

    15      6     138.46      1    123.18480       1087 

    15      6     143.08      1    129.83143        813 

    15      6     147.69      1    139.78856       1686 

    15      6     152.31      1    139.14899        658 

    15      6     156.92      1    139.24692       1285 

    15      6     161.54      1    137.02480       1475 

    15      6     166.15     -1    149.52443       1229 

    15      6     170.77      1    155.21067       1151 

    15      6     175.38     -1    162.78736        468 

    15      6     180.00      1    157.13593        295 

    15     18       0.00     -1     16.39058       1070 

    15     18       4.62      1    169.12213        699 

    15     18       9.23      1    175.73958       1452 

    15     18      13.85     -1      2.47096        560 

    15     18      18.46      1      1.57153        770 

    15     18      23.08     -1     12.60118        927 

    15     18      27.69      1     16.80121       1415 

    15     18      32.31     -1     56.61448       1504 

    15     18      36.92      1      9.13310        195 

    15     18      41.54      1     23.19749       1466 

    15     18      46.15      1     31.25606       1724 

    15     18      50.77      1     35.58782        552 

    15     18      55.38      1     29.39222       1531 

    15     18      60.00      1     31.11084        894 

    15     18      64.62      1     47.76902        973 

    15     18      69.23      1     90.22382        856 

    15     18      73.85      1     59.60736       1598 

    15     18      78.46      1     48.95447       1305 

    15     18      83.08      1     66.01472       1478 

    15     18      87.69      1     64.50738        669 

    15     18      92.31      1     85.73784        686 

    15     18      96.92      1     83.06768        381 

    15     18     101.54      1     89.77443       1527 

    15     18     106.15      1     89.31974       1625 

    15     18     110.77     -1    139.24692       1101 

    15     18     115.38      1     80.42741       1547 

    15     18     120.00      1    103.87691       1556 

    15     18     124.62      1    103.87691       1046 

    15     18     129.23      1     98.69478        442 

    15     18     133.85      1    119.50770        459 

    15     18     138.46      1    129.51860        313 

    15     18     143.08     -1    161.97097       1203 

    15     18     147.69      1    121.53858       1750 

    15     18     152.31     -1    167.40049       1738 

    15     18     156.92      1    140.73921          3 

    15     18     161.54     -1    143.95830        494 

    15     18     166.15      1    145.25436       1735 

    15     18     170.77     -1    179.32683       1375 

    15     18     175.38     -1    158.00560       1443 

    15     18     180.00      1    158.78250        735 

    18      0       0.00      1    168.69074       1170 

    18      0       4.62     -1    168.25930        298 

    18      0       9.23     -1    175.73958       1558 

    18      0      13.85      1      1.12241       1722 

    18      0      18.46      1      0.22381       1780 

    18      0      23.08      1      8.25491       1793 

    18      0      27.69      1      6.48715        206 

    18      0      32.31      1     11.74238        816 

    18      0      36.92      1     18.57293       1194 

    18      0      41.54      1     25.90541       1542 

    18      0      46.15      1     27.44231       1791 

    18      0      50.77      1     37.68534        249 

    18      0      55.38      1     38.82863       1586 

    18      0      60.00      1     45.00114       1425 

    18      0      64.62      1     48.75052       1144 

    18      0      69.23      1     45.60510        807 

    18      0      73.85      1     56.24786        328 

    18      0      78.46      1     64.87796        318 

    18      0      83.08      1     48.63178        283 

    18      0      87.69      1     59.97066        886 

    18      0      92.31      1     79.55580        232 

    18      0      96.92      1     86.63446        871 

    18      0     101.54      1     83.51092       1080 

    18      0     106.15      1     92.02052        348 

    18      0     110.77      1     89.77443         61 

    18      0     115.38      1    100.87651        929 

    18      0     120.00      1     90.67317        398 

    18      0     124.62      1    107.31383       1581 

    18      0     129.23      1    112.15151         97 

    18      0     133.85      1    114.11757       1621 

    18      0     138.46      1    118.93098       1495 

    18      0     143.08      1    127.42517       1110 

    18      0     147.69      1    129.77925        391 

    18      0     152.31      1    130.09260       1511 

    18      0     156.92      1    139.96983       1554 

    18      0     161.54      1    145.02468       1708 

    18      0     166.15      1    156.74632       1134 

    18      0     170.77      1    157.62030       1262 

    18      0     175.38      1    153.52971        551 

    18      0     180.00     -1    168.25930       1005 

    18      6       0.00     -1    163.61103        990 

    18      6       4.62      1    175.29135        242 

    18      6       9.23      1    176.18674       1745 

    18      6      13.85     -1    179.77618        149 

    18      6      18.46     -1      6.93232       1437 

    18      6      23.08     -1      4.26216        924 

    18      6      27.69     -1      5.60029        129 

    18      6      32.31      1     21.84030       1410 

    18      6      36.92      1     19.96323        281 

    18      6      41.54      1     24.15797        337 

    18      6      46.15      1     22.40256       1564 

    18      6      50.77      1     27.40184       1275 

    18      6      55.38      1     18.43387        402 

    18      6      60.00      1     49.04015       1326 

    18      6      64.62      1     48.71008        820 

    18      6      69.23      1     53.25826       1755 

    18      6      73.85      1     55.02484       1513 

    18      6      78.46      1     57.83060       1776 

    18      6      83.08      1     62.74352         62 

    18      6      87.69      1     68.08169       1627 

    18      6      92.31      1     73.19670        326 

    18      6      96.92      1     86.63446       1760 

    18      6     101.54      1     84.39971        323 

    18      6     106.15      1     89.77443       1725 

    18      6     110.77      1     91.57158       1628 

    18      6     115.38      1     90.67317        903 

    18      6     120.00      1     96.48735        527 

    18      6     124.62      1    108.02903        790 

    18      6     129.23      1    115.89513       1116 

    18      6     133.85      1    120.60358       1454 

    18      6     138.46      1    110.43235        824 

    18      6     143.08      1    122.96461       1246 

    18      6     147.69      1    120.81860        562 

    18      6     152.31      1    127.08432       1079 

    18      6     156.92      1    143.34014       1377 

    18      6     161.54      1    148.40614        139 

    18      6     166.15      1    147.37419        612 

    18      6     170.77     -1    154.08323        461 

    18      6     175.38      1    154.81017        724 

    18      6     180.00      1    166.12309       1247 

    18     18       0.00      1    163.61103        557 

    18     18       4.62     -1    176.63436        901 

    18     18       9.23     -1    172.18545        758 

    18     18      13.85      1    178.42672        556 

    18     18      18.46      1    175.29135         36 

    18     18      23.08      1      9.57060        670 

    18     18      27.69      1      9.13310        700 

    18     18      32.31      1     18.97568       1701 

    18     18      36.92      1      9.57060        319 

    18     18      41.54      1     24.51504       1225 

    18     18      46.15      1     16.38850        837 

    18     18      50.77      1     28.89397       1272 

    18     18      55.38      1     29.29921        469 

    18     18      60.00      1     69.21255       1493 

    18     18      64.62      1     40.85225       1354 

    18     18      69.23      1     45.90342        866 

    18     18      73.85      1     46.52228        153 

    18     18      78.46      1     56.70789       1381 

    18     18      83.08      1     59.39726       1350 

    18     18      87.69      1     57.75324        108 

    18     18      92.31      1     74.20441        252 

    18     18      96.92      1     79.55580         23 

    18     18     101.54      1     69.84126       1692 

    18     18     106.15      1     90.22382       1259 

    18     18     110.77      1     91.57158       1524 

    18     18     115.38      1     98.69478       1198 

    18     18     120.00     -1    130.62356        152 

    18     18     124.62     -1    142.22833       1011 

    18     18     129.23      1    107.62176       1335 

    18     18     133.85      1    119.30002       1459 

    18     18     138.46      1    114.27404        975 

    18     18     143.08      1    126.74039        234 

    18     18     147.69      1    133.50823        399 

    18     18     152.31      1    130.35664        922 

    18     18     156.92      1    132.34380       1034 

    18     18     161.54      1    148.05956        636 

    18     18     166.15      1    147.27734        299 

    18     18     170.77     -1    154.83252       1106 

    18     18     175.38      1    150.98511        306 

    18     18     180.00     -1    166.97321        123 

    21      0       0.00      1    168.69074       1756 

    21      0       4.62      1    166.12309        774 

    21      0       9.23     -1    173.95668        579 

    21      0      13.85      1    179.77444        157 

    21      0      18.46      1      2.02046       1025 

    21      0      23.08      1      7.37280        293 

    21      0      27.69      1      9.57060       1288 

    21      0      32.31      1     13.45221       1559 

    21      0      36.92      1     22.40256       1329 

    21      0      41.54      1     25.70885        481 

    21      0      46.15      1     23.19749       1514 

    21      0      50.77      1     34.93815        528 

    21      0      55.38      1     35.94537         56 

    21      0      60.00      1     46.52228        277 

    21      0      64.62      1     46.50626         70 

    21      0      69.23      1     55.52393       1029 

    21      0      73.85      1     59.39502       1186 

    21      0      78.46      1     59.88898        484 

    21      0      83.08      1     48.42001       1606 

    21      0      87.69      1     69.84126        284 

    21      0      92.31      1     80.86492       1664 

    21      0      96.92      1     66.80031        431 

    21      0     101.54      1     84.84515         74 

    21      0     106.15      1     89.77443        611 

    21      0     110.77      1     97.37302        763 

    21      0     115.38      1     88.87581       1219 

    21      0     120.00      1    107.73570       1670 

    21      0     124.62      1    110.97631        706 

    21      0     129.23      1    108.16223       1537 

    21      0     133.85      1    111.59042        914 

    21      0     138.46      1    120.75837        366 

    21      0     143.08      1    119.45978       1221 

    21      0     147.69      1    128.32247        828 

    21      0     152.31      1    130.66760        180 

    21      0     156.92      1    138.71907        538 

    21      0     161.54      1    140.27400       1332 

    21      0     166.15      1    147.49778        891 

    21      0     170.77     -1    152.96180       1068 

    21      0     175.38      1    152.78948        578 

    21      0     180.00      1    155.00849       1211 

    21      6       0.00      1    167.82920       1636 

    21      6       4.62      1    169.99272        663 

    21      6       9.23      1    175.29135         21 

    21      6      13.85     -1    177.08239        989 

    21      6      18.46      1      3.36554       1578 

    21      6      23.08      1    176.63436       1174 

    21      6      27.69      1     11.30892       1667 

    21      6      32.31      1     18.01870       1697 

    21      6      36.92     -1     52.99880        540 

    21      6      41.54      1     31.25606       1123 

    21      6      46.15      1     21.59842       1128 

    21      6      50.77      1     32.92503       1027 

    21      6      55.38      1     30.51904        632 

    21      6      60.00      1     38.48778        771 

    21      6      64.62      1     49.32645        782 

    21      6      69.23      1     53.25826       1074 

    21      6      73.85      1     52.91434        209 

    21      6      78.46      1     70.44885        857 

    21      6      83.08      1     67.29807        784 

    21      6      87.69      1     76.44329       1315 

    21      6      92.31      1     74.44009        411 

    21      6      96.92      1     82.06074       1695 

    21      6     101.54      1     87.97773        811 

    21      6     106.15      1     95.15312       1316 

    21      6     110.77      1     91.12245        657 

    21      6     115.38      1     97.81455         95 

    21      6     120.00      1     82.62526        617 

    21      6     124.62      1    100.87651        311 

    21      6     129.23      1    111.84093       1600 

    21      6     133.85      1    120.33000       1099 

    21      6     138.46      1    118.13281        695 

    21      6     143.08      1    120.47557        176 

    21      6     147.69      1    122.34124       1616 

    21      6     152.31      1    139.64336        211 

    21      6     156.92      1    138.55792       1268 

    21      6     161.54      1    147.71558       1098 

    21      6     166.15      1    148.40614       1356 

    21      6     170.77      1    150.13166        382 

    21      6     175.38      1    162.78736        221 

    21      6     180.00      1    165.70033        738 

    21     18       0.00     -1    157.52779       1684 

    21     18       4.62      1     18.01870       1265 

    21     18       9.23     -1    169.12349       1150 

    21     18      13.85     -1    179.77618        897 

    21     18      18.46      1      1.12241        167 

    21     18      23.08      1      2.91752       1431 

    21     18      27.69      1      5.60029        629 

    21     18      32.31     -1     48.09286        967 

    21     18      36.92      1     13.02641       1562 

    21     18      41.54      1     18.43387        278 

    21     18      46.15      1     18.43387        879 

    21     18      50.77      1     26.46796         73 

    21     18      55.38      1     31.62032        256 

    21     18      60.00      1     32.34036       1104 

    21     18      64.62     -1     73.71154       1712 

    21     18      69.23     -1     82.18373         49 

    21     18      73.85      1     43.76016       1673 

    21     18      78.46      1     65.26899        470 

    21     18      83.08      1     57.35709       1093 

    21     18      87.69      1     75.59033        312 

    21     18      92.31      1     66.10370        974 

    21     18      96.92      1     65.24079         76 

    21     18     101.54      1     75.69869        677 

    21     18     106.15      1     73.07143         54 

    21     18     110.77     -1    134.44642       1390 

    21     18     115.38      1    106.38897       1048 

    21     18     120.00      1    100.44250       1690 

    21     18     124.62      1    109.23948        965 

    21     18     129.23      1    107.62176       1113 

    21     18     133.85      1    112.37970        749 

    21     18     138.46     -1    152.61292        769 

    21     18     143.08     -1    150.13166        745 

    21     18     147.69      1    137.90598       1117 

    21     18     152.31      1    130.97569        781 

    21     18     156.92      1    129.26079         93 

    21     18     161.54      1    141.57069        384 

    21     18     166.15      1    143.67834          6 

    21     18     170.77      1    156.91213        146 

    21     18     175.38     -1    161.56558       1018 

    21     18     180.00     -1    162.37824        878 

Experiment: 1,    Subject: 4 

   -15      0       0.00     -1      6.93039          0 

   -15      0       4.62     -1     12.59914          0 

   -15      0       9.23     -1     39.50066          0 

   -15      0      13.85     -1     25.30382          0 

   -15      0      18.46     -1     33.51227          0 

   -15      0      23.08     -1     32.56793          0 

   -15      0      27.69     -1     35.74537          0 

   -15      0      32.31     -1     49.60946          0 

   -15      0      36.92     -1     48.67051          0 

   -15      0      41.54     -1     53.25826          0 

   -15      0      46.15     -1     62.37111          0 

   -15      0      50.77     -1     71.29050          0 

   -15      0      55.38     -1     73.60942          0 

   -15      0      60.00     -1     74.44009          0 

   -15      0      64.62     -1     82.18373          0 

   -15      0      69.23     -1     84.84515          0 

   -15      0      73.85     -1     89.32508          0 

   -15      0      78.46     -1     90.22382          0 

   -15      0      83.08     -1    100.87651          0 

   -15      0      87.69     -1    108.16330          0 

   -15      0      92.31     -1    103.87691          0 

   -15      0      96.92     -1    105.14158          0 

   -15      0     101.54     -1    117.22109          0 

   -15      0     106.15     -1    120.60358          0 

   -15      0     110.77     -1    121.84656          0 

   -15      0     115.38     -1    134.70159          0 

   -15      0     120.00     -1    134.40008          0 

   -15      0     124.62     -1    147.07359          0 

   -15      0     129.23     -1    148.37827          0 

   -15      0     133.85     -1    148.74252          0 

   -15      0     138.46     -1    153.13770          0 

   -15      0     143.08     -1    158.40000          0 

   -15      0     147.69     -1    159.92407          0 

   -15      0     152.31     -1    169.12213          0 

   -15      0     156.92     -1    169.55612          0 

   -15      0     161.54     -1    173.51112          0 

   -15      0     166.15     -1    176.63272          0 

   -15      0     170.77     -1      0.22381          0 

   -15      0     175.38     -1      7.81432          0 

   -15      0     180.00     -1     19.54896          0 

   -15      6       0.00     -1     10.44219          0 

   -15      6       4.62     -1     12.59914          0 

   -15      6       9.23     -1     13.87650          0 

   -15      6      13.85     -1     25.70885          0 

   -15      6      18.46     -1     31.62032          0 

   -15      6      23.08     -1     39.83187          0 

   -15      6      27.69     -1     39.50066          0 

   -15      6      32.31     -1     48.02752          0 

   -15      6      36.92     -1     52.99880          0 

   -15      6      41.54     -1     48.71008          0 

   -15      6      46.15     -1     62.95236          0 

   -15      6      50.77     -1     70.88192          0 

   -15      6      55.38     -1     60.49086          0 

   -15      6      60.00     -1     74.44009          0 

   -15      6      64.62     -1     74.44009          0 

   -15      6      69.23     -1     80.86492          0 

   -15      6      73.85     -1     81.74313          0 

   -15      6      78.46     -1     87.52904          0 

   -15      6      83.08     -1     96.93060          0 

   -15      6      87.69     -1     94.26042          0 

   -15      6      92.31     -1     97.81455          0 

   -15      6      96.92     -1    120.03015          0 

   -15      6     101.54     -1    112.07904          0 

   -15      6     106.15     -1    132.60153          0 

   -15      6     110.77     -1    119.44264          0 

   -15      6     115.38     -1    129.28952          0 

   -15      6     120.00     -1    136.74454          0 

   -15      6     124.62     -1    138.87341          0 

   -15      6     129.23     -1    138.87341          0 

   -15      6     133.85     -1    154.31898          0 

   -15      6     138.46     -1    147.65825          0 

   -15      6     143.08     -1    158.40000          0 

   -15      6     147.69     -1    160.07140          0 

   -15      6     152.31     -1    161.16105          0 

   -15      6     156.92     -1    166.97321          0 

   -15      6     161.54     -1    175.29135          0 

   -15      6     166.15     -1    175.29135          0 

   -15      6     170.77     -1      6.48715          0 

   -15      6     175.38     -1      8.25491          0 

   -15      6     180.00     -1      4.70691          0 

   -15     18       0.00     -1     12.59914          0 

   -15     18       4.62     -1     16.38850          0 

   -15     18       9.23     -1     19.96323          0 

   -15     18      13.85     -1     22.96944          0 

   -15     18      18.46      1      8.69452          0 

   -15     18      23.08     -1     41.12535          0 

   -15     18      27.69     -1     39.83187          0 

   -15     18      32.31     -1     42.22859          0 

   -15     18      36.92     -1     52.65399          0 

   -15     18      41.54     -1     56.72961          0 

   -15     18      46.15     -1     60.50583          0 

   -15     18      50.77     -1     62.19054          0 

   -15     18      55.38     -1     64.30334          0 

   -15     18      60.00     -1     66.33112          0 

   -15     18      69.23     -1     83.06768          0 

   -15     18      73.85     -1     81.74313          0 

   -15     18      78.46     -1     85.29121          0 

   -15     18      83.08      1     77.39882          0 

   -15     18      87.69     -1    103.87691          0 

   -15     18      92.31     -1    102.17080          0 

   -15     18      96.92     -1    103.87691          0 

   -15     18     101.54     -1    110.43235          0 

   -15     18     106.15      1     96.93060          0 

   -15     18     110.77     -1    121.48086          0 

   -15     18     115.38     -1    130.04278          0 

   -15     18     120.00     -1    134.10481          0 

   -15     18     124.62     -1    142.55301          0 

   -15     18     129.23     -1    147.79062          0 

   -15     18     133.85     -1    154.90334          0 

   -15     18     138.46     -1    157.42992          0 

   -15     18     143.08      1    161.56558          0 

   -15     18     147.69      1    140.85613          0 

   -15     18     152.31     -1    145.88575          0 

   -15     18     156.92     -1    163.60989          0 

   -15     18     161.54      1    151.78696          0 

   -15     18     166.15     -1    178.42672          0 

   -15     18     170.77     -1      6.04314          0 

   -15     18     175.38     -1      6.04314          0 

   -15     18     180.00     -1     14.72041          0 

   -12      0       0.00     -1     12.59914          0 

   -12      0       4.62     -1     11.74036          0 

   -12      0       9.23     -1     26.46630          0 

   -12      0      13.85     -1     27.44231          0 

   -12      0      18.46     -1     25.69441          0 

   -12      0      23.08     -1     33.27926          0 

   -12      0      27.69     -1     45.91303          0 

   -12      0      32.31     -1     44.09423          0 

   -12      0      36.92     -1     54.30875          0 

   -12      0      41.54     -1     55.16660          0 

   -12      0      46.15     -1     60.12288          0 

   -12      0      50.77     -1     66.05846          0 

   -12      0      55.38     -1     67.02834          0 

   -12      0      60.00     -1     68.64605          0 

   -12      0      64.62     -1     79.99102          0 

   -12      0      69.23     -1     83.95495          0 

   -12      0      73.85      1     83.06768          0 

   -12      0      78.46     -1     89.32508          0 

   -12      0      83.08     -1    108.43442          0 

   -12      0      87.69     -1    100.87651          0 

   -12      0      92.31     -1    103.87815          0 

   -12      0      96.92     -1    108.29841          0 

   -12      0     101.54     -1    119.30002          0 

   -12      0     106.15     -1    114.37385          0 

   -12      0     110.77     -1    127.76323          0 

   -12      0     115.38     -1    127.68666          0 

   -12      0     120.00     -1    126.82740          0 

   -12      0     124.62      1    146.48636          0 

   -12      0     129.23     -1    151.96580          0 

   -12      0     133.85     -1    148.74252          0 

   -12      0     138.46     -1    150.44213          0 

   -12      0     143.08     -1    169.55612          0 

   -12      0     147.69     -1    161.00962          0 

   -12      0     152.31     -1    169.55612          0 

   -12      0     156.92     -1    166.54614          0 

   -12      0     161.54     -1      0.22381          0 

   -12      0     166.15     -1    179.77444          0 

   -12      0     170.77     -1      2.46914          0 

   -12      0     175.38     -1      1.12241          0 

   -12      0     180.00     -1     14.29925          0 

   -12      6       0.00     -1      6.04314          0 

   -12      6       4.62     -1     17.21214          0 

   -12      6       9.23     -1     28.03270          0 

   -12      6      13.85     -1     26.09044          0 

   -12      6      18.46     -1     32.69614          0 

   -12      6      23.08     -1     33.63065          0 

   -12      6      27.69     -1     40.80665          0 

   -12      6      32.31     -1     35.08017          0 

   -12      6      36.92     -1     52.65399          0 

   -12      6      41.54     -1     55.52393          0 

   -12      6      46.15     -1     56.24953          0 

   -12      6      50.77     -1     59.75760          0 

   -12      6      55.38     -1     66.45687          0 

   -12      6      60.00     -1     66.62978          0 

   -12      6      64.62     -1     74.44009          0 

   -12      6      69.23     -1     80.86492          0 

   -12      6      73.85     -1     89.32508          0 

   -12      6      78.46     -1     85.73784          0 

   -12      6      83.08     -1     95.59856          0 

   -12      6      87.69     -1     95.59856          0 

   -12      6      92.31     -1    103.87691          0 

   -12      6      96.92     -1    103.02679          0 

   -12      6     101.54      1     97.37302          0 

   -12      6     106.15     -1    125.04398          0 

   -12      6     110.77     -1    116.47029          0 

   -12      6     115.38     -1    119.66641          0 

   -12      6     120.00     -1    146.49632          0 

   -12      6     124.62     -1    123.86122          0 

   -12      6     129.23     -1    145.89667          0 

   -12      6     133.85     -1    150.06818          0 

   -12      6     138.46     -1    159.21315          0 

   -12      6     143.08     -1    151.78696          0 

   -12      6     147.69     -1    156.40701          0 

   -12      6     152.31     -1    158.80546          0 

   -12      6     156.92     -1    169.12213          0 

   -12      6     161.54     -1    171.30377          0 

   -12      6     166.15     -1    179.77444          0 

   -12      6     170.77     -1    177.97779          0 

   -12      6     175.38     -1      1.12241          0 

   -12      6     180.00     -1     14.29925          0 

   -12     18       0.00     -1     11.30892          0 

   -12     18       4.62     -1     16.38850          0 

   -12     18       9.23      1     32.20797          0 

   -12     18      13.85     -1     27.62662          0 

   -12     18      18.46      1     10.44219          0 

   -12     18      23.08     -1     43.14121          0 

   -12     18      27.69      1     19.11594          0 

   -12     18      32.31     -1     54.30875          0 

   -12     18      36.92     -1     36.73429          0 

   -12     18      41.54     -1     47.17747          0 

   -12     18      46.15     -1     53.88921          0 

   -12     18      50.77     -1     61.61095          0 

   -12     18      55.38     -1     63.33720          0 

   -12     18      60.00     -1     70.88192          0 

   -12     18      64.62     -1     79.55580          0 

   -12     18      69.23     -1     80.42741          0 

   -12     18      73.85     -1     94.26042          0 

   -12     18      78.46     -1     90.67317          0 

   -12     18      83.08     -1     90.67317          0 

   -12     18      87.69     -1    103.87691          0 

   -12     18      92.31     -1    104.29967          0 

   -12     18      96.92      1     82.62526          0 

   -12     18     101.54     -1    120.45509          0 

   -12     18     106.15      1    100.44250          0 

   -12     18     110.77     -1    123.74608          0 

   -12     18     115.38     -1    129.04029          0 

   -12     18     120.00     -1    130.43829          0 

   -12     18     124.62     -1    134.70466          0 

   -12     18     129.23      1    117.59274          0 

   -12     18     133.85     -1    147.65825          0 

   -12     18     138.46     -1    158.80546          0 

   -12     18     143.08     -1    156.23427          0 

   -12     18     147.69      1    147.43067          0 

   -12     18     152.31      1    139.46725          0 

   -12     18     156.92     -1    169.12213          0 

   -12     18     161.54     -1    169.55612          0 

   -12     18     166.15     -1      1.12241          0 

   -12     18     170.77     -1      8.69452          0 

   -12     18     175.38     -1     17.46987          0 

   -12     18     180.00     -1     12.59914          0 

    -9      0       0.00     -1     12.59914          0 

    -9      0       4.62     -1     16.38850          0 

    -9      0       9.23     -1     17.21214          0 

    -9      0      13.85     -1     24.93829          0 

    -9      0      18.46     -1     23.19749          0 

    -9      0      23.08     -1     36.65086          0 

    -9      0      27.69     -1     40.76243          0 

    -9      0      32.31     -1     48.38332          0 

    -9      0      36.92     -1     49.88922          0 

    -9      0      41.54     -1     54.91747          0 

    -9      0      46.15     -1     59.75760          0 

    -9      0      50.77     -1     62.19054          0 

    -9      0      55.38     -1     68.23815          0 

    -9      0      60.00     -1     65.66249          0 

    -9      0      64.62     -1     74.85798          0 

    -9      0      69.23     -1     76.54574          0 

    -9      0      73.85     -1     83.06768          0 

    -9      0      78.46     -1     84.39971          0 

    -9      0      83.08     -1     90.22382          0 

    -9      0      87.69     -1     97.37302          0 

    -9      0      92.31     -1    107.21264          0 

    -9      0      96.92     -1    106.80170          0 

    -9      0     101.54     -1    108.02903          0 

    -9      0     106.15     -1    111.12876          0 

    -9      0     110.77     -1    117.78759          0 

    -9      0     115.38     -1    129.28952          0 

    -9      0     120.00     -1    135.00000          0 

    -9      0     124.62     -1    132.60163          0 

    -9      0     129.23     -1    141.44147          0 

    -9      0     133.85     -1    144.21084          0 

    -9      0     138.46     -1    144.95561          0 

    -9      0     143.08     -1    154.87867          0 

    -9      0     147.69     -1    157.02900          0 

    -9      0     152.31     -1    156.63045          0 

    -9      0     156.92     -1    166.97193          0 

    -9      0     161.54     -1    169.55612          0 

    -9      0     166.15     -1    171.74338          0 

    -9      0     170.77     -1      0.22381          0 

    -9      0     175.38     -1      2.91752          0 

    -9      0     180.00     -1     13.02641          0 

    -9      6       0.00     -1     21.19296          0 

    -9      6       4.62     -1     16.38850          0 

    -9      6       9.23     -1     18.01870          0 

    -9      6      13.85     -1     20.88208          0 

    -9      6      18.46     -1     34.34199          0 

    -9      6      23.08     -1     32.92503          0 

    -9      6      27.69     -1     41.40383          0 

    -9      6      32.31     -1     37.26144          0 

    -9      6      36.92      1     49.32645          0 

    -9      6      41.54     -1     63.72466          0 

    -9      6      46.15     -1     62.57013          0 

    -9      6      50.77     -1     61.61095          0 

    -9      6      55.38     -1     64.69394          0 

    -9      6      60.00     -1     75.69869          0 

    -9      6      64.62     -1     78.25762          0 

    -9      6      69.23     -1     81.30351          0 

    -9      6      73.85      1     69.77405          0 

    -9      6      78.46     -1     85.73784          0 

    -9      6      83.08     -1     87.97773          0 

    -9      6      87.69     -1    100.87651          0 

    -9      6      92.31     -1    111.91893          0 

    -9      6      96.92     -1    108.43442          0 

    -9      6     101.54     -1    118.15846          0 

    -9      6     106.15     -1    101.30926          0 

    -9      6     110.77     -1    127.76323          0 

    -9      6     115.38     -1    132.60163          0 

    -9      6     120.00     -1    138.91406          0 

    -9      6     124.62     -1    143.58930          0 

    -9      6     129.23     -1    137.04545          0 

    -9      6     133.85     -1    146.59983          0 

    -9      6     138.46     -1    150.44213          0 

    -9      6     143.08     -1    159.21315          0 

    -9      6     147.69     -1    160.07140          0 

    -9      6     152.31      1    159.21315          0 

    -9      6     156.92     -1    169.55612          0 

    -9      6     161.54     -1    163.60989          0 

    -9      6     166.15     -1    171.30377          0 

    -9      6     170.77     -1    176.63272          0 

    -9      6     175.38     -1      2.46914          0 

    -9      6     180.00     -1     11.30892          0 

    -9     18       0.00     -1     17.05353          0 

    -9     18       4.62     -1     13.87650          0 

    -9     18       9.23     -1     22.00163          0 

    -9     18      13.85      1      6.93039          0 

    -9     18      18.46      1      8.25491          0 

    -9     18      23.08     -1     33.86486          0 

    -9     18      27.69     -1     40.76243          0 

    -9     18      32.31     -1     52.31232          0 

    -9     18      36.92     -1     50.43916          0 

    -9     18      41.54     -1     48.99685          0 

    -9     18      46.15     -1     58.96221          0 

    -9     18      50.77      1     43.47535          0 

    -9     18      55.38     -1     79.55580          0 

    -9     18      60.00     -1     81.74313          0 

    -9     18      64.62     -1     73.19670          0 

    -9     18      69.23     -1     90.22382          0 

    -9     18      73.85     -1     84.84515          0 

    -9     18      78.46     -1     88.87581          0 

    -9     18      83.08     -1     91.57158          0 

    -9     18      87.69     -1     95.59856          0 

    -9     18      92.31     -1     97.37302          0 

    -9     18      96.92     -1    104.72084          0 

    -9     18     101.54     -1    113.98376          0 

    -9     18     106.15      1     97.37302          0 

    -9     18     110.77     -1    118.18564          0 

    -9     18     115.38     -1    134.40627          0 

    -9     18     120.00     -1    137.71193          0 

    -9     18     124.62     -1    139.19211          0 

    -9     18     129.23     -1    138.87341          0 

    -9     18     133.85      1    124.77294          0 

    -9     18     138.46     -1    154.87867          0 

    -9     18     143.08      1    131.16625          0 

    -9     18     147.69      1    140.59371          0 

    -9     18     152.31      1    135.59373          0 

    -9     18     156.92     -1    163.60989          0 

    -9     18     161.54      1    150.74424          0 

    -9     18     166.15     -1      2.91752          0 

    -9     18     170.77     -1      2.91752          0 

    -9     18     175.38     -1      2.91752          0 

    -9     18     180.00     -1      8.25491          0 

    -6      0       0.00     -1      3.36554          0 

    -6      0       4.62     -1     10.00698          0 

    -6      0       9.23     -1     18.43390          0 

    -6      0      13.85     -1     22.80118          0 

    -6      0      18.46     -1     26.46630          0 

    -6      0      23.08     -1     47.44847          0 

    -6      0      27.69     -1     38.48778          0 

    -6      0      32.31     -1     43.45896          0 

    -6      0      36.92     -1     55.16660          0 

    -6      0      41.54     -1     52.99880          0 

    -6      0      46.15     -1     49.94181          0 

    -6      0      50.77     -1     59.39502          0 

    -6      0      55.38     -1     68.80485          0 

    -6      0      60.00     -1     64.11472          0 

    -6      0      64.62     -1     80.42741          0 

    -6      0      69.23     -1     74.44009          0 

    -6      0      73.85     -1     84.39971          0 

    -6      0      78.46     -1     90.22382          0 

    -6      0      83.08     -1    100.44250          0 

    -6      0      87.69     -1     93.36564          0 

    -6      0      92.31     -1    101.30926          0 

    -6      0      96.92     -1    103.87691          0 

    -6      0     101.54     -1    109.23948          0 

    -6      0     106.15     -1    107.62176          0 

    -6      0     110.77     -1    112.70042          0 

    -6      0     115.38     -1    119.87569          0 

    -6      0     120.00     -1    132.31617          0 

    -6      0     124.62     -1    132.60163          0 

    -6      0     129.23     -1    143.25927          0 

    -6      0     133.85     -1    143.69928          0 

    -6      0     138.46     -1    155.26969          0 

    -6      0     143.08     -1    147.17735          0 

    -6      0     147.69     -1    155.44914          0 

    -6      0     152.31     -1    157.99680          0 

    -6      0     156.92     -1    159.36724          0 

    -6      0     161.54     -1    170.86520          0 

    -6      0     166.15     -1    169.12213          0 

    -6      0     170.77     -1      1.12241          0 

    -6      0     175.38     -1      3.36554          0 

    -6      0     180.00     -1      8.25491          0 

    -6      6       0.00     -1     10.00698          0 

    -6      6       4.62     -1      8.25491          0 

    -6      6       9.23     -1     17.62125          0 

    -6      6      13.85     -1     18.83738          0 

    -6      6      18.46     -1     26.27308          0 

    -6      6      23.08     -1     34.34199          0 

    -6      6      27.69     -1     37.34366          0 

    -6      6      32.31     -1     46.52228          0 

    -6      6      36.92     -1     44.69076          0 

    -6      6      41.54     -1     49.28035          0 

    -6      6      46.15     -1     58.96221          0 

    -6      6      50.77     -1     60.49086          0 

    -6      6      55.38     -1     67.42927          0 

    -6      6      60.00     -1     67.83255          0 

    -6      6      64.62     -1     74.44009          0 

    -6      6      69.23     -1     81.30351          0 

    -6      6      73.85     -1     78.68906          0 

    -6      6      78.46     -1     86.63262          0 

    -6      6      83.08     -1     92.02052          0 

    -6      6      87.69     -1    101.74070          0 

    -6      6      92.31     -1     97.37302          0 

    -6      6      96.92     -1    112.07812          0 

    -6      6     101.54     -1    108.02903          0 

    -6      6     106.15     -1    123.06646          0 

    -6      6     110.77     -1    122.79978          0 

    -6      6     115.38      1    111.37016          0 

    -6      6     120.00     -1    122.59806          0 

    -6      6     124.62      1    119.30002          0 

    -6      6     129.23     -1    138.59494          0 

    -6      6     133.85     -1    121.17996          0 

    -6      6     138.46     -1    150.06818          0 

    -6      6     143.08     -1    146.82841          0 

    -6      6     147.69     -1    156.80097          0 

    -6      6     152.31      1    166.54614          0 

    -6      6     156.92     -1    157.99680          0 

    -6      6     161.54     -1    166.54614          0 

    -6      6     166.15     -1    169.55612          0 

    -6      6     170.77     -1      0.67315          0 

    -6      6     175.38     -1      5.15296          0 

    -6      6     180.00     -1     12.17044          0 

    -6     18       0.00     -1    171.74338          0 

    -6     18       4.62     -1     24.15797          0 

    -6     18       9.23     -1     22.33117          0 

    -6     18      13.85     -1     30.14627          0 

    -6     18      18.46      1      5.15296          0 

    -6     18      23.08      1     32.56793          0 

    -6     18      27.69     -1     37.52724          0 

    -6     18      32.31      1     21.59842          0 

    -6     18      36.92     -1     58.37740          0 

    -6     18      41.54     -1     52.91434          0 

    -6     18      46.15     -1     56.12802          0 

    -6     18      50.77     -1     62.19054          0 

    -6     18      55.38     -1     57.35709          0 

    -6     18      60.00     -1     65.44844          0 

    -6     18      64.62     -1     75.27753          0 

    -6     18      69.23     -1     74.85798          0 

    -6     18      73.85     -1     87.08065          0 

    -6     18      78.46     -1     85.29121          0 

    -6     18      83.08      1     71.42822          0 

    -6     18      87.69     -1    101.30926          0 

    -6     18      92.31     -1    100.87651          0 

    -6     18      96.92      1     92.46922          0 

    -6     18     101.54      1     85.29121          0 

    -6     18     106.15      1    122.59806          0 

    -6     18     110.77      1     89.77443          0 

    -6     18     115.38      1    104.72084          0 

    -6     18     120.00      1    105.97449          0 

    -6     18     124.62     -1    124.09212          0 

    -6     18     129.23      1    110.97631          0 

    -6     18     133.85      1    120.03015          0 

    -6     18     138.46      1    123.97265          0 

    -6     18     143.08     -1    163.60989          0 

    -6     18     147.69      1    134.11404          0 

    -6     18     152.31      1    132.62636          0 

    -6     18     156.92     -1    176.18511          0 

    -6     18     161.54     -1    174.84530          0 

    -6     18     166.15      1    157.52779          0 

    -6     18     170.77     -1    175.29135          0 

    -6     18     175.38      1    164.44171          0 

    -6     18     180.00      1    173.06940          0 

    -3      0       0.00     -1      3.36554          0 

    -3      0       4.62     -1      8.69452          0 

    -3      0       9.23      1     12.59914          0 

    -3      0      13.85     -1     19.96323          0 

    -3      0      18.46     -1     22.96944          0 

    -3      0      23.08     -1     26.85574          0 

    -3      0      27.69     -1     39.16625          0 

    -3      0      32.31     -1     34.37912          0 

    -3      0      36.92     -1     49.28035          0 

    -3      0      41.54     -1     49.60946          0 

    -3      0      46.15     -1     57.35709          0 

    -3      0      50.77     -1     55.52393          0 

    -3      0      55.38      1     60.49086          0 

    -3      0      60.00     -1     74.44009          0 

    -3      0      64.62     -1     69.21255          0 

    -3      0      69.23     -1     69.31268          0 

    -3      0      73.85     -1     80.42741          0 

    -3      0      78.46     -1     84.39971          0 

    -3      0      83.08      1     89.32508          0 

    -3      0      87.69     -1     92.91761          0 

    -3      0      92.31     -1     97.81455          0 

    -3      0      96.92     -1    105.97449          0 

    -3      0     101.54     -1    107.62176          0 

    -3      0     106.15     -1    114.93899          0 

    -3      0     110.77      1    119.30002          0 

    -3      0     115.38     -1    124.20192          0 

    -3      0     120.00     -1    127.50429          0 

    -3      0     124.62     -1    129.72600          0 

    -3      0     129.23     -1    126.41070          0 

    -3      0     133.85     -1    138.55792          0 

    -3      0     138.46     -1    147.79062          0 

    -3      0     143.08      1    144.01951          0 

    -3      0     147.69     -1    151.78696          0 

    -3      0     152.31     -1    158.08107          0 

    -3      0     156.92      1    150.38360          0 

    -3      0     161.54     -1    154.87867          0 

    -3      0     166.15      1    163.60989          0 

    -3      0     170.77      1    176.18674          0 

    -3      0     175.38     -1    172.62549          0 

    -3      0     180.00     -1      3.36554          0 

    -3      6       0.00     -1      9.57060          0 

    -3      6       4.62     -1     13.02641          0 

    -3      6       9.23     -1     16.09379          0 

    -3      6      13.85     -1     18.57636          0 

    -3      6      18.46     -1     22.80118          0 

    -3      6      23.08     -1     29.93037          0 

    -3      6      27.69      1     43.16107          0 

    -3      6      32.31     -1     41.12535          0 

    -3      6      36.92     -1     43.77342          0 

    -3      6      41.54      1     28.96988          0 

    -3      6      46.15      1     41.40383          0 

    -3      6      50.77      1     44.08460          0 

    -3      6      55.38     -1     72.37666          0 

    -3      6      60.00     -1     75.27753          0 

    -3      6      64.62     -1     68.39938          0 

    -3      6      69.23     -1     77.82753          0 

    -3      6      73.85      1     81.74313          0 

    -3      6      78.46     -1     82.18373          0 

    -3      6      83.08     -1     93.81326          0 

    -3      6      87.69     -1    103.87691          0 

    -3      6      92.31     -1    100.44250          0 

    -3      6      96.92      1     89.77443          0 

    -3      6     101.54      1     89.77443          0 

    -3      6     106.15      1    102.17080          0 

    -3      6     110.77      1    103.02679          0 

    -3      6     115.38      1    114.93899          0 

    -3      6     120.00     -1    127.76323          0 

    -3      6     124.62     -1    133.21932          0 

    -3      6     129.23      1    131.68664          0 

    -3      6     133.85      1    126.91196          0 

    -3      6     138.46     -1    156.23427          0 

    -3      6     143.08      1    131.16625          0 

    -3      6     147.69      1    139.69078          0 

    -3      6     152.31     -1    157.02900          0 

    -3      6     156.92     -1    169.12213          0 

    -3      6     161.54      1    151.50468          0 

    -3      6     166.15      1    157.68923          0 

    -3      6     170.77      1    161.97097          0 

    -3      6     175.38     -1    178.87584          0 

    -3      6     180.00     -1      6.93039          0 

    -3     18       0.00      1    173.06789          0 

    -3     18       4.62     -1      7.37280          0 

    -3     18       9.23     -1     18.83738          0 

    -3     18      13.85     -1     28.21156          0 

    -3     18      18.46      1     11.74036          0 

    -3     18      23.08     -1      4.70691          0 

    -3     18      27.69     -1     19.54896          0 

    -3     18      32.31      1     20.37534          0 

    -3     18      36.92     -1     50.43916          0 

    -3     18      41.54     -1     46.83655          0 

    -3     18      46.15      1     21.19296          0 

    -3     18      50.77      1     65.83981          0 

    -3     18      55.38     -1     74.44009          0 

    -3     18      60.00     -1     79.12180          0 

    -3     18      64.62     -1     75.69869          0 

    -3     18      69.23     -1     73.19670          0 

    -3     18      73.85     -1     90.67317          0 

    -3     18      78.46      1     67.83255          0 

    -3     18      83.08      1     70.88192          0 

    -3     18      87.69     -1     92.91761          0 

    -3     18      92.31      1     76.97155          0 

    -3     18      96.92      1     84.39971          0 

    -3     18     101.54      1     89.77443          0 

    -3     18     106.15     -1    111.37016          0 

    -3     18     110.77      1    107.21264          0 

    -3     18     115.38      1    103.87691          0 

    -3     18     120.00      1    102.17080          0 

    -3     18     124.62     -1    131.44208          0 

    -3     18     129.23     -1    149.10960          0 

    -3     18     133.85      1    122.72266          0 

    -3     18     138.46      1    126.07341          0 

    -3     18     143.08     -1    127.27834          0 

    -3     18     147.69     -1    159.21315          0 

    -3     18     152.31      1    134.10481          0 

    -3     18     156.92      1    144.26679          0 

    -3     18     161.54      1    146.82841          0 

    -3     18     166.15     -1      0.22381          0 

    -3     18     170.77      1    163.61103          0 

    -3     18     175.38     -1      4.70691          0 

    -3     18     180.00     -1     13.02641          0 

     0      0       0.00      1    170.42770          0 

     0      0       4.62     -1      7.81432          0 

     0      0       9.23     -1     14.29925          0 

     0      0      13.85     -1     18.01870          0 

     0      0      18.46     -1     31.62032          0 

     0      0      23.08     -1     24.44279          0 

     0      0      27.69      1     23.93931          0 

     0      0      32.31     -1     42.25803          0 

     0      0      36.92     -1     43.77342          0 

     0      0      41.54     -1     48.67051          0 

     0      0      46.15     -1     64.11472          0 

     0      0      50.77      1     52.65399          0 

     0      0      55.38     -1     61.61095          0 

     0      0      60.00     -1     70.47536          0 

     0      0      64.62     -1     66.10370          0 

     0      0      69.23      1     67.02834          0 

     0      0      73.85     -1     76.54574          0 

     0      0      78.46     -1     80.42741          0 

     0      0      83.08      1     80.86492          0 

     0      0      87.69      1     85.29121          0 

     0      0      92.31      1     89.32508          0 

     0      0      96.92      1     93.36564          0 

     0      0     101.54     -1    101.74070          0 

     0      0     106.15     -1    101.74070          0 

     0      0     110.77      1    110.43235          0 

     0      0     115.38     -1    115.34579          0 

     0      0     120.00     -1    126.99511          0 

     0      0     124.62      1    121.67521          0 

     0      0     129.23     -1    113.19815          0 

     0      0     133.85      1    132.91197          0 

     0      0     138.46      1    128.75796          0 

     0      0     143.08      1    131.47848          0 

     0      0     147.69     -1    154.87867          0 

     0      0     152.31      1    146.82841          0 

     0      0     156.92      1    149.67000          0 

     0      0     161.54      1    155.76317          0 

     0      0     166.15     -1    156.80097          0 

     0      0     170.77      1    166.97321          0 

     0      0     175.38      1    171.30522          0 

     0      0     180.00      1    177.97779          0 

     0      6       0.00      1    176.63436          0 

     0      6       4.62     -1     12.59914          0 

     0      6       9.23      1      6.48715          0 

     0      6      13.85     -1     20.57980          0 

     0      6      18.46      1      6.04314          0 

     0      6      23.08      1     34.10196          0 

     0      6      27.69     -1     36.13697          0 

     0      6      32.31      1     23.98309          0 

     0      6      36.92      1     44.39254          0 

     0      6      41.54     -1     52.65399          0 

     0      6      46.15      1     42.84353          0 

     0      6      50.77     -1     44.99883          0 

     0      6      55.38      1     59.54407          0 

     0      6      60.00     -1     74.44009          0 

     0      6      64.62      1     59.39502          0 

     0      6      69.23      1     61.61095          0 

     0      6      73.85      1     80.86492          0 

     0      6      78.46     -1     85.73784          0 

     0      6      83.08      1     79.55580          0 

     0      6      87.69     -1    101.30926          0 

     0      6      92.31      1     81.30351          0 

     0      6      96.92      1     84.84515          0 

     0      6     101.54      1     92.02052          0 

     0      6     106.15      1    103.45261          0 

     0      6     110.77     -1    122.43848          0 

     0      6     115.38      1    108.02903          0 

     0      6     120.00      1    112.31077          0 

     0      6     124.62      1    113.19815          0 

     0      6     129.23      1    136.17516          0 

     0      6     133.85      1    130.62356          0 

     0      6     138.46      1    138.83375          0 

     0      6     143.08      1    138.83375          0 

     0      6     147.69      1    138.55792          0 

     0      6     152.31     -1    157.83319          0 

     0      6     156.92      1    148.32479          0 

     0      6     161.54      1    152.96180          0 

     0      6     166.15      1    158.08107          0 

     0      6     170.77      1    158.87124          0 

     0      6     175.38      1    171.74484          0 

     0      6     180.00      1    168.69074          0 

     0     18       0.00     -1     11.30892          0 

     0     18       4.62     -1     17.21214          0 

     0     18       9.23      1    179.77444          0 

     0     18      13.85      1      4.70691          0 

     0     18      18.46     -1     31.62032          0 

     0     18      23.08     -1     12.59914          0 

     0     18      27.69     -1     30.51904          0 

     0     18      32.31     -1     44.08460          0 

     0     18      36.92      1     28.03270          0 

     0     18      41.54     -1     49.88922          0 

     0     18      46.15      1     35.08017          0 

     0     18      50.77     -1     68.55835          0 

     0     18      55.38      1     48.67051          0 

     0     18      60.00     -1     69.46869          0 

     0     18      64.62      1     73.60942          0 

     0     18      69.23     -1     91.12245          0 

     0     18      73.85      1     51.70866          0 

     0     18      78.46      1     71.29050          0 

     0     18      83.08     -1     92.02052          0 

     0     18      87.69      1     76.12144          0 

     0     18      92.31      1     84.84515          0 

     0     18      96.92      1     87.97773          0 

     0     18     101.54     -1    116.27383          0 

     0     18     106.15      1     94.70706          0 

     0     18     110.77     -1    141.17005          0 

     0     18     115.38     -1    117.78759          0 

     0     18     120.00      1    103.87691          0 

     0     18     124.62      1    114.75990          0 

     0     18     129.23      1    118.93098          0 

     0     18     133.85      1    116.84693          0 

     0     18     138.46      1    131.47848          0 

     0     18     143.08      1    132.60153          0 

     0     18     147.69      1    139.69078          0 

     0     18     152.31     -1    165.27796          0 

     0     18     156.92      1    146.70923          0 

     0     18     161.54      1    151.84154          0 

     0     18     166.15     -1      3.36554          0 

     0     18     170.77      1    159.41962          0 

     0     18     175.38      1    167.40049          0 

     0     18     180.00      1    165.70033          0 

     3      0       0.00     -1    173.51112          0 

     3      0       4.62      1      1.12419          0 

     3      0       9.23      1      3.36554          0 

     3      0      13.85     -1      0.22381          0 

     3      0      18.46      1     11.74036          0 

     3      0      23.08      1     29.77067          0 

     3      0      27.69      1     21.68121          0 

     3      0      32.31      1     22.40256          0 

     3      0      36.92      1     32.20797          0 

     3      0      41.54     -1     50.76976          0 

     3      0      46.15      1     40.43701          0 

     3      0      50.77      1     43.77342          0 

     3      0      55.38     -1     62.37111          0 

     3      0      60.00     -1     68.23815          0 

     3      0      64.62     -1     70.99527          0 

     3      0      69.23      1     65.83981          0 

     3      0      73.85     -1     80.86492          0 

     3      0      78.46      1     66.28152          0 

     3      0      83.08      1     73.19670          0 

     3      0      87.69      1     79.55580          0 

     3      0      92.31      1     86.63262          0 

     3      0      96.92      1     84.39971          0 

     3      0     101.54      1     92.91761          0 

     3      0     106.15      1    101.74070          0 

     3      0     110.77      1    105.97449          0 

     3      0     115.38      1    114.93899          0 

     3      0     120.00      1    115.70957          0 

     3      0     124.62      1    114.02609          0 

     3      0     129.23      1    135.88596          0 

     3      0     133.85      1    128.09764          0 

     3      0     138.46      1    135.00000          0 

     3      0     143.08      1    139.81702          0 

     3      0     147.69      1    137.04545          0 

     3      0     152.31      1    146.82841          0 

     3      0     156.92      1    146.82841          0 

     3      0     161.54      1    150.38360          0 

     3      0     166.15      1    159.73160          0 

     3      0     170.77      1    164.44171          0 

     3      0     175.38      1    169.55750          0 

     3      0     180.00      1    173.51112          0 

     3      6       0.00      1    176.63436          0 

     3      6       4.62      1    174.39988          0 

     3      6       9.23     -1     18.83738          0 

     3      6      13.85      1     10.44219          0 

     3      6      18.46      1     12.17044          0 

     3      6      23.08     -1      5.15296          0 

     3      6      27.69      1     14.29925          0 

     3      6      32.31     -1     40.76243          0 

     3      6      36.92      1     32.20797          0 

     3      6      41.54     -1     50.16577          0 

     3      6      46.15     -1     48.34741          0 

     3      6      50.77     -1     63.72466          0 

     3      6      55.38      1     44.08460          0 

     3      6      60.00     -1     68.39938          0 

     3      6      64.62     -1     74.44009          0 

     3      6      69.23      1     59.17999          0 

     3      6      73.85     -1     76.54574          0 

     3      6      78.46     -1     83.06768          0 

     3      6      83.08      1     76.12144          0 

     3      6      87.69      1     79.12180          0 

     3      6      92.31      1     80.86492          0 

     3      6      96.92      1     79.55580          0 

     3      6     101.54      1     97.37302          0 

     3      6     106.15      1     96.93060          0 

     3      6     110.77      1    108.02903          0 

     3      6     115.38      1    104.29967          0 

     3      6     120.00      1    107.21264          0 

     3      6     124.62      1    119.87569          0 

     3      6     129.23      1    124.20192          0 

     3      6     133.85      1    123.51364          0 

     3      6     138.46      1    124.77294          0 

     3      6     143.08      1    127.83792          0 

     3      6     147.69      1    142.34315          0 

     3      6     152.31      1    144.26679          0 

     3      6     156.92     -1    163.60989          0 

     3      6     161.54      1    150.02552          0 

     3      6     166.15     -1    172.62549          0 

     3      6     170.77      1    159.02369          0 

     3      6     175.38      1    169.91523          0 

     3      6     180.00      1    173.06789          0 

     3     18       0.00      1    169.12213          0 

     3     18       4.62      1    174.39988          0 

     3     18       9.23     -1     22.00163          0 

     3     18      13.85      1      3.36554          0 

     3     18      18.46      1      6.48715          0 

     3     18      23.08      1     21.28273          0 

     3     18      27.69     -1     39.16625          0 

     3     18      32.31     -1     40.43701          0 

     3     18      36.92     -1     43.45896          0 

     3     18      41.54      1     29.39222          0 

     3     18      46.15     -1     61.23489          0 

     3     18      50.77      1     44.39254          0 

     3     18      55.38      1     37.87379          0 

     3     18      60.00      1     49.32645          0 

     3     18      64.62      1     53.25826          0 

     3     18      69.23      1     54.81235          0 

     3     18      73.85      1     68.55835          0 

     3     18      78.46      1     63.72466          0 

     3     18      83.08     -1     94.26042          0 

     3     18      87.69      1     70.07083          0 

     3     18      92.31     -1     95.59856          0 

     3     18      96.92      1     79.55580          0 

     3     18     101.54     -1    111.12971          0 

     3     18     106.15      1     89.77443          0 

     3     18     110.77      1    105.97449          0 

     3     18     115.38     -1    122.02704          0 

     3     18     120.00      1    105.97449          0 

     3     18     124.62      1    110.97631          0 

     3     18     129.23      1    108.02903          0 

     3     18     133.85      1    117.59274          0 

     3     18     138.46      1    133.80024          0 

     3     18     143.08      1    139.14899          0 

     3     18     147.69      1    145.77021          0 

     3     18     152.31      1    141.51116          0 

     3     18     156.92      1    135.87693          0 

     3     18     161.54      1    146.95000          0 

     3     18     166.15      1    151.10745          0 

     3     18     170.77     -1    162.37824          0 

     3     18     175.38      1      1.12241          0 

     3     18     180.00     -1      9.57060          0 

     6      0       0.00      1    172.18545          0 

     6      0       4.62      1    179.77444          0 

     6      0       9.23      1      0.22381          0 

     6      0      13.85      1      4.70879          0 

     6      0      18.46      1     11.30892          0 

     6      0      23.08     -1     26.46630          0 

     6      0      27.69     -1     41.68541          0 

     6      0      32.31     -1     42.84353          0 

     6      0      36.92      1     29.77067          0 

     6      0      41.54      1     31.39833          0 

     6      0      46.15     -1     46.52228          0 

     6      0      50.77      1     41.40383          0 

     6      0      55.38      1     42.88889          0 

     6      0      60.00      1     41.50171          0 

     6      0      64.62      1     48.99685          0 

     6      0      69.23      1     50.16577          0 

     6      0      73.85      1     70.88192          0 

     6      0      78.46      1     71.83618          0 

     6      0      83.08      1     77.39882          0 

     6      0      87.69      1     79.99102          0 

     6      0      92.31      1     88.42667          0 

     6      0      96.92      1     84.39971          0 

     6      0     101.54      1     90.67317          0 

     6      0     106.15      1     98.25516          0 

     6      0     110.77      1     99.13337          0 

     6      0     115.38      1    104.29967          0 

     6      0     120.00      1    113.76487          0 

     6      0     124.62      1    108.43442          0 

     6      0     129.23      1    113.98376          0 

     6      0     133.85      1    132.03390          0 

     6      0     138.46      1    131.44208          0 

     6      0     143.08      1    139.42138          0 

     6      0     147.69      1    139.42138          0 

     6      0     152.31      1    143.92659          0 

     6      0     156.92      1    143.34014          0 

     6      0     161.54      1    143.34014          0 

     6      0     166.15     -1    161.56558          0 

     6      0     170.77      1    159.26953          0 

     6      0     175.38      1    156.63045          0 

     6      0     180.00      1    170.42770          0 

     6      6       0.00      1    166.97321          0 

     6      6       4.62      1    175.29135          0 

     6      6       9.23      1    170.42911          0 

     6      6      13.85      1      6.93039          0 

     6      6      18.46      1      3.36554          0 

     6      6      23.08      1     15.97403          0 

     6      6      27.69      1     17.34008          0 

     6      6      32.31      1     22.40256          0 

     6      6      36.92      1     26.46630          0 

     6      6      41.54      1     32.20797          0 

     6      6      46.15      1     34.83105          0 

     6      6      50.77      1     37.87379          0 

     6      6      55.38      1     46.22420          0 

     6      6      60.00      1     52.99880          0 

     6      6      64.62      1     49.60946          0 

     6      6      69.23     -1     72.65782          0 

     6      6      73.85      1     67.42927          0 

     6      6      78.46     -1     80.86492          0 

     6      6      83.08      1     73.19670          0 

     6      6      87.69      1     80.42741          0 

     6      6      92.31      1     79.55580          0 

     6      6      96.92      1     82.62526          0 

     6      6     101.54      1     91.12245          0 

     6      6     106.15      1     97.81455          0 

     6      6     110.77      1    101.30926          0 

     6      6     115.38      1    103.98056          0 

     6      6     120.00      1    106.80170          0 

     6      6     124.62      1    111.21750          0 

     6      6     129.23      1    114.75990          0 

     6      6     133.85      1    121.89447          0 

     6      6     138.46      1    119.30002          0 

     6      6     143.08      1    131.16625          0 

     6      6     147.69      1    139.14899          0 

     6      6     152.31      1    148.89452          0 

     6      6     156.92      1    157.29958          0 

     6      6     161.54      1    153.52971          0 

     6      6     166.15      1    161.02378          0 

     6      6     170.77      1    167.40049          0 

     6      6     175.38      1    168.69074          0 

     6      6     180.00      1    175.73797          0 

     6     18       0.00      1    166.54614          0 

     6     18       4.62     -1     12.59914          0 

     6     18       9.23      1    178.87584          0 

     6     18      13.85      1    169.99132          0 

     6     18      18.46     -1     26.08246          0 

     6     18      23.08      1     11.30892          0 

     6     18      27.69      1      3.81315          0 

     6     18      32.31      1     37.44562          0 

     6     18      36.92     -1     25.70885          0 

     6     18      41.54     -1     60.12288          0 

     6     18      46.15      1     33.51227          0 

     6     18      50.77     -1     65.08706          0 

     6     18      55.38      1     49.60946          0 

     6     18      60.00     -1     80.86492          0 

     6     18      64.62      1     53.34677          0 

     6     18      69.23     -1     80.42741          0 

     6     18      73.85     -1     79.12180          0 

     6     18      78.46     -1    100.87651          0 

     6     18      83.08      1     67.83255          0 

     6     18      87.69      1     85.73784          0 

     6     18      92.31      1     79.99102          0 

     6     18      96.92      1     79.55580          0 

     6     18     101.54      1     90.22382          0 

     6     18     106.15      1     92.02052          0 

     6     18     110.77      1     99.13337          0 

     6     18     115.38     -1    110.97631          0 

     6     18     120.00      1    108.02903          0 

     6     18     124.62      1    105.14039          0 

     6     18     129.23     -1    142.04903          0 

     6     18     133.85      1    113.81123          0 

     6     18     138.46      1    122.94577          0 

     6     18     143.08      1    131.16625          0 

     6     18     147.69      1    140.59371          0 

     6     18     152.31     -1    166.12185          0 

     6     18     156.92      1    146.95000          0 

     6     18     161.54     -1    168.25797          0 

     6     18     166.15      1    147.22538          0 

     6     18     170.77      1    161.16208          0 

     6     18     175.38      1    160.36091          0 

     6     18     180.00      1    177.96352          0 

     9      0       0.00      1    176.63436          0 

     9      0       4.62      1     10.44420          0 

     9      0       9.23     -1    178.87584          0 

     9      0      13.85      1      3.81315          0 

     9      0      18.46      1     11.74036          0 

     9      0      23.08      1     13.87650          0 

     9      0      27.69      1     12.59914          0 

     9      0      32.31      1     19.23894          0 

     9      0      36.92      1     27.23124          0 

     9      0      41.54      1     31.47943          0 

     9      0      46.15      1     34.83105          0 

     9      0      50.77      1     43.77342          0 

     9      0      55.38      1     48.67051          0 

     9      0      60.00      1     44.99883          0 

     9      0      64.62      1     48.99685          0 

     9      0      69.23      1     62.19054          0 

     9      0      73.85      1     56.71846          0 

     9      0      78.46      1     68.23815          0 

     9      0      83.08      1     69.92349          0 

     9      0      87.69      1     68.23815          0 

     9      0      92.31      1     80.86492          0 

     9      0      96.92      1     85.29121          0 

     9      0     101.54      1     91.12245          0 

     9      0     106.15      1     98.25516          0 

     9      0     110.77      1     99.13337          0 

     9      0     115.38      1    112.23953          0 

     9      0     120.00      1    101.74070          0 

     9      0     124.62      1    115.70957          0 

     9      0     129.23      1    108.16223          0 

     9      0     133.85      1    123.74754          0 

     9      0     138.46      1    123.74754          0 

     9      0     143.08      1    135.29233          0 

     9      0     147.69      1    139.14899          0 

     9      0     152.31      1    137.93573          0 

     9      0     156.92      1    155.03432          0 

     9      0     161.54      1    153.71664          0 

     9      0     166.15      1    159.56765          0 

     9      0     170.77      1    157.68923          0 

     9      0     175.38      1    161.97097          0 

     9      0     180.00      1    157.68923          0 

     9      6       0.00      1    173.95668          0 

     9      6       4.62      1     16.92646          0 

     9      6       9.23      1    173.95513          0 

     9      6      13.85      1      3.36554          0 

     9      6      18.46      1     11.30892          0 

     9      6      23.08      1     21.19296          0 

     9      6      27.69      1     20.72988          0 

     9      6      32.31      1     22.00163          0 

     9      6      36.92      1     46.19857          0 

     9      6      41.54     -1     45.89401          0 

     9      6      46.15      1     29.01094          0 

     9      6      50.77      1     38.14368          0 

     9      6      55.38      1     49.32645          0 

     9      6      60.00      1     47.76902          0 

     9      6      64.62      1     48.99685          0 

     9      6      69.23      1     59.39502          0 

     9      6      73.85      1     66.23360          0 

     9      6      78.46      1     87.97773          0 

     9      6      83.08      1     68.39938          0 

     9      6      87.69      1     78.68906          0 

     9      6      92.31      1     85.29121          0 

     9      6      96.92      1     78.68906          0 

     9      6     101.54      1     91.12245          0 

     9      6     106.15      1     89.77443          0 

     9      6     110.77      1     97.81455          0 

     9      6     115.38      1     99.13337          0 

     9      6     120.00      1    110.43235          0 

     9      6     124.62      1    108.85777          0 

     9      6     129.23      1    119.30002          0 

     9      6     133.85      1    128.23863          0 

     9      6     138.46      1    129.46301          0 

     9      6     143.08      1    135.00000          0 

     9      6     147.69      1    157.19727          0 

     9      6     152.31      1    136.17516          0 

     9      6     156.92      1    148.67931          0 

     9      6     161.54      1    149.31704          0 

     9      6     166.15      1    155.41679          0 

     9      6     170.77      1    157.68923          0 

     9      6     175.38      1    156.74632          0 

     9      6     180.00      1    171.74484          0 

     9     18       0.00      1    169.55612          0 

     9     18       4.62      1    169.55612          0 

     9     18       9.23      1    177.52911          0 

     9     18      13.85      1      2.91752          0 

     9     18      18.46      1      0.67315          0 

     9     18      23.08      1      2.91752          0 

     9     18      27.69     -1     37.44562          0 

     9     18      32.31      1     45.30038          0 

     9     18      36.92      1     24.51504          0 

     9     18      41.54     -1     49.32645          0 

     9     18      46.15      1     37.60713          0 

     9     18      50.77      1     63.72466          0 

     9     18      55.38      1     35.94537          0 

     9     18      60.00      1     55.41266          0 

     9     18      64.62      1     49.32645          0 

     9     18      69.23     -1     85.29121          0 

     9     18      73.85      1     63.53142          0 

     9     18      78.46     -1     90.22382          0 

     9     18      83.08      1     71.42822          0 

     9     18      87.69      1     73.60942          0 

     9     18      92.31      1     81.74313          0 

     9     18      96.92      1     81.74313          0 

     9     18     101.54      1     76.12144          0 

     9     18     106.15      1     92.02052          0 

     9     18     110.77      1    102.59951          0 

     9     18     115.38      1    101.30926          0 

     9     18     120.00      1    107.21264          0 

     9     18     124.62     -1    132.89010          0 

     9     18     129.23     -1    138.83375          0 

     9     18     133.85      1    124.47467          0 

     9     18     138.46      1    124.32581          0 

     9     18     143.08      1    132.91197          0 

     9     18     147.69      1    139.14899          0 

     9     18     152.31      1    133.80024          0 

     9     18     156.92      1    136.74454          0 

     9     18     161.54      1    146.59983          0 

     9     18     166.15      1    165.70033          0 

     9     18     170.77      1    158.78250          0 

     9     18     175.38      1    168.69074          0 

     9     18     180.00      1    169.12213          0 

    12      0       0.00      1    164.85961          0 

    12      0       4.62      1    176.63436          0 

    12      0       9.23      1    169.99132          0 

    12      0      13.85      1      0.22381          0 

    12      0      18.46      1      5.59839          0 

    12      0      23.08      1     13.02641          0 

    12      0      27.69      1     15.97403          0 

    12      0      32.31      1     18.43387          0 

    12      0      36.92      1     31.25606          0 

    12      0      41.54      1     28.23988          0 

    12      0      46.15      1     40.15993          0 

    12      0      50.77      1     36.65086          0 

    12      0      55.38      1     44.99882          0 

    12      0      60.00      1     50.97662          0 

    12      0      64.62      1     49.60946          0 

    12      0      69.23      1     60.86153          0 

    12      0      73.85      1     63.72466          0 

    12      0      78.46      1     64.30334          0 

    12      0      83.08      1     70.33052          0 

    12      0      87.69      1     69.92349          0 

    12      0      92.31      1     87.97773          0 

    12      0      96.92      1     82.62526          0 

    12      0     101.54      1     87.52904          0 

    12      0     106.15      1    100.44250          0 

    12      0     110.77      1     92.91761          0 

    12      0     115.38      1    103.45261          0 

    12      0     120.00      1    108.43442          0 

    12      0     124.62     -1    108.02903          0 

    12      0     129.23      1    104.29967          0 

    12      0     133.85      1    118.93098          0 

    12      0     138.46     -1    122.94577          0 

    12      0     143.08      1    132.91197          0 

    12      0     147.69      1    140.22075          0 

    12      0     152.31      1    139.14899          0 

    12      0     156.92      1    146.59983          0 

    12      0     161.54      1    153.90113          0 

    12      0     166.15      1    153.15307          0 

    12      0     170.77      1    151.47322          0 

    12      0     175.38      1    160.33211          0 

    12      0     180.00      1    177.08239          0 

    12      6       0.00      1    170.42770          0 

    12      6       4.62      1      6.04505          0 

    12      6       9.23      1      0.22381          0 

    12      6      13.85      1      0.67315          0 

    12      6      18.46     -1     12.59914          0 

    12      6      23.08      1     12.59914          0 

    12      6      27.69      1     18.83738          0 

    12      6      32.31      1     28.41780          0 

    12      6      36.92      1     24.33528          0 

    12      6      41.54      1     34.83105          0 

    12      6      46.15      1     34.10196          0 

    12      6      50.77      1     36.91254          0 

    12      6      55.38      1     38.89414          0 

    12      6      60.00      1     43.16107          0 

    12      6      64.62      1     45.29725          0 

    12      6      69.23      1     58.74165          0 

    12      6      73.85      1     60.86153          0 

    12      6      78.46      1     67.83255          0 

    12      6      83.08      1     64.69394          0 

    12      6      87.69      1     76.54574          0 

    12      6      92.31      1     81.30351          0 

    12      6      96.92      1     81.74313          0 

    12      6     101.54      1     81.67877          0 

    12      6     106.15      1     89.77443          0 

    12      6     110.77      1     92.46922          0 

    12      6     115.38      1    103.87691          0 

    12      6     120.00      1     92.91761          0 

    12      6     124.62      1    112.47221          0 

    12      6     129.23      1    122.37619          0 

    12      6     133.85      1    122.02704          0 

    12      6     138.46      1    127.50399          0 

    12      6     143.08      1    130.89342          0 

    12      6     147.69      1    138.79475          0 

    12      6     152.31      1    139.73917          0 

    12      6     156.92      1    140.38381          0 

    12      6     161.54      1    151.47322          0 

    12      6     166.15      1    150.74424          0 

    12      6     170.77      1    155.88243          0 

    12      6     175.38      1    173.51265          0 

    12      6     180.00      1    171.30522          0 

    12     18       0.00      1    168.25930          0 

    12     18       4.62      1    169.12349          0 

    12     18       9.23      1    178.87584          0 

    12     18      13.85      1      0.22381          0 

    12     18      18.46      1      1.57153          0 

    12     18      23.08      1     20.72988          0 

    12     18      27.69      1     15.55783          0 

    12     18      32.31      1     16.80121          0 

    12     18      36.92      1     23.36801          0 

    12     18      41.54      1     60.49086          0 

    12     18      46.15      1     21.19296          0 

    12     18      50.77      1     35.33241          0 

    12     18      55.38     -1     70.88192          0 

    12     18      60.00      1     49.28035          0 

    12     18      64.62      1     52.65399          0 

    12     18      69.23      1     54.91747          0 

    12     18      73.85      1     62.57013          0 

    12     18      78.46      1     67.02834          0 

    12     18      83.08      1     74.44009          0 

    12     18      87.69      1     78.68906          0 

    12     18      92.31      1     76.54574          0 

    12     18      96.92      1     83.51092          0 

    12     18     101.54      1     92.02052          0 

    12     18     106.15      1     89.77443          0 

    12     18     110.77      1     91.12245          0 

    12     18     115.38      1    107.62176          0 

    12     18     120.00      1    108.02903          0 

    12     18     124.62      1    110.43235          0 

    12     18     129.23      1    112.08968          0 

    12     18     133.85      1    122.02704          0 

    12     18     138.46      1    120.60358          0 

    12     18     143.08      1    113.59213          0 

    12     18     147.69      1    132.91197          0 

    12     18     152.31      1    137.04545          0 

    12     18     156.92      1    149.67000          0 

    12     18     161.54      1    144.60993          0 

    12     18     166.15      1    153.15307          0 

    12     18     170.77      1    157.68923          0 

    12     18     175.38      1    170.86663          0 

    12     18     180.00      1    152.73296          0 

    15      0       0.00      1    162.37824          0 

    15      0       4.62      1    173.06789          0 

    15      0       9.23      1      3.81500          0 

    15      0      13.85      1      3.36554          0 

    15      0      18.46      1    176.18511          0 

    15      0      23.08      1      6.93039          0 

    15      0      27.69      1     11.74036          0 

    15      0      32.31      1     23.93931          0 

    15      0      36.92      1     31.25606          0 

    15      0      41.54      1     31.25606          0 

    15      0      46.15      1     30.51904          0 

    15      0      50.77      1     21.19296          0 

    15      0      55.38      1     39.22789          0 

    15      0      60.00      1     41.97013          0 

    15      0      64.62      1     44.99882          0 

    15      0      69.23      1     56.12802          0 

    15      0      73.85      1     45.91303          0 

    15      0      78.46      1     61.23489          0 

    15      0      83.08      1     70.88192          0 

    15      0      87.69      1     71.96939          0 

    15      0      92.31      1     71.83618          0 

    15      0      96.92      1     78.68906          0 

    15      0     101.54      1     90.67317          0 

    15      0     106.15      1     92.02052          0 

    15      0     110.77      1     92.91761          0 

    15      0     115.38      1    105.14039          0 

    15      0     120.00      1    110.97631          0 

    15      0     124.62      1    114.15866          0 

    15      0     129.23      1    121.67521          0 

    15      0     133.85      1    114.58321          0 

    15      0     138.46      1    122.37619          0 

    15      0     143.08      1    132.60153          0 

    15      0     147.69      1    127.24806          0 

    15      0     152.31      1    143.83555          0 

    15      0     156.92      1    146.82841          0 

    15      0     161.54      1    147.71558          0 

    15      0     166.15      1    146.82841          0 

    15      0     170.77      1    161.97097          0 

    15      0     175.38      1    161.97097          0 

    15      0     180.00      1    167.30410          0 

    15      6       0.00      1    177.08239          0 

    15      6       4.62      1    174.39988          0 

    15      6       9.23      1      0.22381          0 

    15      6      13.85      1      3.81315          0 

    15      6      18.46      1      1.57153          0 

    15      6      23.08      1     14.29925          0 

    15      6      27.69     -1     10.00698          0 

    15      6      32.31      1     16.76149          0 

    15      6      36.92      1     23.36801          0 

    15      6      41.54      1     28.03270          0 

    15      6      46.15      1     29.98776          0 

    15      6      50.77      1     36.00952          0 

    15      6      55.38      1     42.84353          0 

    15      6      60.00      1     44.39254          0 

    15      6      64.62      1     43.45896          0 

    15      6      69.23      1     52.65399          0 

    15      6      73.85      1     67.42927          0 

    15      6      78.46      1     59.17999          0 

    15      6      83.08      1     64.87796          0 

    15      6      87.69      1     79.83482          0 

    15      6      92.31      1     79.99102          0 

    15      6      96.92      1     84.39971          0 

    15      6     101.54      1     86.63262          0 

    15      6     106.15      1     92.02052          0 

    15      6     110.77      1     93.36564          0 

    15      6     115.38      1    112.47221          0 

    15      6     120.00      1    108.83792          0 

    15      6     124.62      1    109.63909          0 

    15      6     129.23      1    119.30002          0 

    15      6     133.85      1    125.58564          0 

    15      6     138.46      1    128.34543          0 

    15      6     143.08      1    119.82677          0 

    15      6     147.69      1    130.62356          0 

    15      6     152.31      1    136.46134          0 

    15      6     156.92      1    140.91639          0 

    15      6     161.54      1    139.42138          0 

    15      6     166.15      1    153.15307          0 

    15      6     170.77      1    160.07240          0 

    15      6     175.38      1    164.02551          0 

    15      6     180.00      1    160.36091          0 

    15     18       0.00      1    161.16208          0 

    15     18       4.62      1    179.77444          0 

    15     18       9.23      1    164.70470          0 

    15     18      13.85      1    178.87584          0 

    15     18      18.46      1     10.87619          0 

    15     18      23.08      1      3.81315          0 

    15     18      27.69      1     22.40256          0 

    15     18      32.31     -1     47.13118          0 

    15     18      36.92     -1     43.16107          0 

    15     18      41.54      1      8.69452          0 

    15     18      46.15     -1     52.99880          0 

    15     18      50.77     -1     56.36864          0 

    15     18      55.38      1     44.69727          0 

    15     18      60.00      1     43.78639          0 

    15     18      64.62      1     48.09286          0 

    15     18      69.23      1     46.50626          0 

    15     18      73.85      1     53.69791          0 

    15     18      78.46      1     65.08706          0 

    15     18      83.08      1     71.56398          0 

    15     18      87.69      1     76.97155          0 

    15     18      92.31     -1    103.87691          0 

    15     18      96.92      1     82.18373          0 

    15     18     101.54      1     84.39971          0 

    15     18     106.15      1     96.93060          0 

    15     18     110.77      1     93.81326          0 

    15     18     115.38      1     89.32508          0 

    15     18     120.00      1    103.87691          0 

    15     18     124.62      1     97.81455          0 

    15     18     129.23      1    111.91893          0 

    15     18     133.85      1    126.65986          0 

    15     18     138.46      1    126.99985          0 

    15     18     143.08     -1    130.62356          0 

    15     18     147.69      1    133.52360          0 

    15     18     152.31      1    137.02480          0 

    15     18     156.92      1    140.91639          0 

    15     18     161.54      1    150.02552          0 

    15     18     166.15      1    146.85699          0 

    15     18     170.77      1    149.81844          0 

    15     18     175.38      1    161.16208          0 

    15     18     180.00      1    163.19830          0 

   -21      0       0.00     -1     13.02641          0 

   -21      0       4.62     -1     35.08017          0 

   -21      0       9.23     -1     27.44231          0 

   -21      0      13.85     -1     26.85574          0 

   -21      0      18.46     -1     40.15993          0 

   -21      0      23.08     -1     49.32645          0 

   -21      0      27.69     -1     44.99883          0 

   -21      0      32.31     -1     47.76902          0 

   -21      0      36.92     -1     55.16660          0 

   -21      0      41.54     -1     61.98969          0 

   -21      0      46.15     -1     64.87796          0 

   -21      0      50.77     -1     71.96939          0 

   -21      0      55.38     -1     79.99102          0 

   -21      0      60.00     -1     80.86492          0 

   -21      0      64.62     -1     83.95495          0 

   -21      0      69.23     -1     85.29121          0 

   -21      0      73.85     -1     86.63262          0 

   -21      0      78.46     -1     81.74313          0 

   -21      0      83.08     -1    100.87651          0 

   -21      0      87.69     -1    101.74203          0 

   -21      0      92.31     -1    110.73047          0 

   -21      0      96.92     -1    106.38897          0 

   -21      0     101.54     -1    121.27027          0 

   -21      0     106.15     -1    126.57320          0 

   -21      0     110.77     -1    136.85755          0 

   -21      0     115.38     -1    123.74955          0 

   -21      0     120.00     -1    141.78156          0 

   -21      0     124.62     -1    142.20234          0 

   -21      0     129.23     -1    146.85650          0 

   -21      0     133.85     -1    159.36724          0 

   -21      0     138.46     -1    155.44914          0 

   -21      0     143.08     -1    157.99680          0 

   -21      0     147.69     -1    165.69911          0 

   -21      0     152.31     -1    169.12213          0 

   -21      0     156.92     -1    169.12213          0 

   -21      0     161.54     -1      3.36554          0 

   -21      0     166.15     -1      1.12241          0 

   -21      0     170.77     -1     11.74036          0 

   -21      0     175.38     -1      8.25491          0 

   -21      0     180.00     -1     19.78178          0 

   -21      6       0.00     -1     14.72041          0 

   -21      6       4.62     -1     31.25606          0 

   -21      6       9.23     -1     34.58501          0 

   -21      6      13.85     -1     43.45896          0 

   -21      6      18.46     -1     40.48485          0 

   -21      6      23.08     -1     45.30038          0 

   -21      6      27.69     -1     44.69405          0 

   -21      6      32.31     -1     59.17999          0 

   -21      6      36.92     -1     57.52768          0 

   -21      6      41.54     -1     56.62317          0 

   -21      6      46.15     -1     61.23489          0 

   -21      6      50.77     -1     80.42741          0 

   -21      6      55.38     -1     81.74313          0 

   -21      6      60.00     -1     76.12144          0 

   -21      6      64.62     -1     79.55580          0 

   -21      6      69.23     -1     84.84515          0 

   -21      6      73.85     -1     85.29121          0 

   -21      6      78.46     -1     97.37302          0 

   -21      6      83.08     -1    104.29967          0 

   -21      6      87.69     -1     97.87556          0 

   -21      6      92.31     -1    109.52408          0 

   -21      6      96.92     -1    108.43442          0 

   -21      6     101.54     -1    119.13766          0 

   -21      6     106.15     -1    123.15816          0 

   -21      6     110.77     -1    132.60153          0 

   -21      6     115.38     -1    138.91406          0 

   -21      6     120.00     -1    147.30248          0 

   -21      6     124.62     -1    142.65501          0 

   -21      6     129.23     -1    147.05423          0 

   -21      6     133.85     -1    146.82841          0 

   -21      6     138.46     -1    153.93276          0 

   -21      6     143.08     -1    153.91603          0 

   -21      6     147.69     -1    173.95668          0 

   -21      6     152.31     -1    177.52911          0 

   -21      6     156.92     -1    169.12213          0 

   -21      6     161.54     -1    175.70441          0 

   -21      6     166.15     -1     12.59914          0 

   -21      6     170.77      1     24.03033          0 

   -21      6     175.38     -1     12.59914          0 

   -21      6     180.00      1     23.36801          0 

   -21     18       0.00     -1     16.38850          0 

   -21     18       4.62     -1     21.59842          0 

   -21     18       9.23      1    177.52911          0 

   -21     18      13.85     -1     31.25606          0 

   -21     18      18.46     -1     35.68887          0 

   -21     18      23.08     -1     41.97013          0 

   -21     18      27.69     -1     49.56063          0 

   -21     18      32.31     -1     52.91434          0 

   -21     18      36.92     -1     54.05224          0 

   -21     18      41.54     -1     55.16660          0 

   -21     18      46.15     -1     67.99617          0 

   -21     18      50.77     -1     69.36664          0 

   -21     18      55.38     -1     74.44009          0 

   -21     18      60.00     -1     84.84515          0 

   -21     18      64.62     -1     79.55580          0 

   -21     18      69.23     -1     80.42741          0 

   -21     18      73.85     -1     90.22382          0 

   -21     18      78.46     -1     92.91761          0 

   -21     18      83.08     -1    106.89001          0 

   -21     18      87.69     -1    130.62356          0 

   -21     18      92.31     -1     99.57089          0 

   -21     18      96.92     -1    110.73144          0 

   -21     18     101.54     -1    111.92380          0 

   -21     18     106.15     -1    132.60153          0 

   -21     18     110.77      1    103.87691          0 

   -21     18     115.38     -1    136.22537          0 

   -21     18     120.00     -1    144.21084          0 

   -21     18     124.62     -1    139.14899          0 

   -21     18     129.23     -1    142.12517          0 

   -21     18     133.85     -1    150.44213          0 

   -21     18     138.46     -1    155.08778          0 

   -21     18     143.08     -1    155.66319          0 

   -21     18     147.69     -1    160.33211          0 

   -21     18     152.31     -1    179.77444          0 

   -21     18     156.92     -1    178.42672          0 

   -21     18     161.54     -1      1.57153          0 

   -21     18     166.15     -1      5.59839          0 

   -21     18     170.77     -1     12.17044          0 

   -21     18     175.38     -1     19.54896          0 

   -21     18     180.00      1     25.70885          0 

   -18      0       0.00     -1     21.59842          0 

   -18      0       4.62     -1     34.86304          0 

   -18      0       9.23     -1     32.56793          0 

   -18      0      13.85     -1     34.45282          0 

   -18      0      18.46     -1     28.23988          0 

   -18      0      23.08     -1     44.99875          0 

   -18      0      27.69     -1     49.60946          0 

   -18      0      32.31     -1     48.67051          0 

   -18      0      36.92     -1     59.75760          0 

   -18      0      41.54     -1     63.91529          0 

   -18      0      46.15     -1     68.39938          0 

   -18      0      50.77     -1     74.44009          0 

   -18      0      55.38     -1     71.42822          0 

   -18      0      60.00     -1     77.39882          0 

   -18      0      64.62     -1     79.99102          0 

   -18      0      69.23     -1     80.42741          0 

   -18      0      73.85     -1     93.36564          0 

   -18      0      78.46     -1     92.46922          0 

   -18      0      83.08     -1    103.87691          0 

   -18      0      87.69     -1    106.92807          0 

   -18      0      92.31     -1    101.39768          0 

   -18      0      96.92     -1    107.21264          0 

   -18      0     101.54     -1    125.00876          0 

   -18      0     106.15     -1    125.22805          0 

   -18      0     110.77     -1    124.32581          0 

   -18      0     115.38     -1    139.19211          0 

   -18      0     120.00     -1    138.31336          0 

   -18      0     124.62     -1    148.74252          0 

   -18      0     129.23     -1    155.84050          0 

   -18      0     133.85     -1    156.63045          0 

   -18      0     138.46     -1    156.63045          0 

   -18      0     143.08     -1    162.81589          0 

   -18      0     147.69      1    113.08132          0 

   -18      0     152.31     -1    166.97193          0 

   -18      0     156.92     -1    172.18397          0 

   -18      0     161.54      1      3.36554          0 

   -18      0     166.15     -1    179.77444          0 

   -18      0     170.77     -1      2.46914          0 

   -18      0     175.38     -1     12.17044          0 

   -18      0     180.00     -1     22.96944          0 

   -18      6       0.00     -1     12.59914          0 

   -18      6       4.62     -1     18.01870          0 

   -18      6       9.23     -1     28.23988          0 

   -18      6      13.85     -1     27.44231          0 

   -18      6      18.46     -1     45.60510          0 

   -18      6      23.08     -1     48.99685          0 

   -18      6      27.69     -1     44.69727          0 

   -18      6      32.31     -1     46.25095          0 

   -18      6      36.92     -1     48.75052          0 

   -18      6      41.54     -1     56.36864          0 

   -18      6      46.15     -1     71.84278          0
[truncated: 122,178 more chars]
