# Supplementary material for: Post-decision biases reveal a self-consistency principle in perceptual inference
Source: eLife. 2018 May 22;7:e33334. doi: 10.7554/eLife.33334 (PMC5963926; doi:10.7554/eLife.33334)
Supplement: Source data 2. [file elife-33334-data2.txt]

    %  Column 1: stimulus orientation relative to the discrimination boundary (deg)

    %  Column 2: stimulus noise (deg)

    %  Column 3: discrimination boundary orientation (deg)

    %  Column 4: subject's discrimination judgment (CW/CCW)

    %  Column 5: subject's estimate (in absolute scale, NOT relative to the discrimination boundary, 0 deg: horizontal)

    %  Column 6: trial order


Experiment: 2,    Subject: 1 

   -21      0       0.00     -1     19.92703       1123 

   -21      0       4.62     -1     26.09044        205 

   -21      0       9.23     -1     29.55641       1283 

   -21      0      13.85     -1     37.91266         61 

   -21      0      18.46     -1     32.02840        943 

   -21      0      23.08     -1     45.88710       1246 

   -21      0      27.69     -1     49.69182        731 

   -21      0      32.31     -1     56.95089        479 

   -21      0      36.92     -1     56.95089        605 

   -21      0      41.54     -1     68.47569        642 

   -21      0      46.15     -1     67.68986       1672 

   -21      0      50.77     -1     73.19879       1073 

   -21      0      55.38     -1     76.54779        675 

   -21      0      60.00     -1     84.40161         22 

   -21      0      64.62     -1     85.29309        280 

   -21      0      69.23     -1     93.81489        408 

   -21      0      73.85     -1     99.13480        992 

   -21      0      78.46     -1    103.87815       1137 

   -21      0      83.08     -1    109.78334        245 

   -21      0      87.69     -1    111.12971        435 

   -21      0      92.31     -1    108.97725       1665 

   -21      0      96.92     -1    123.51364        892 

   -21      0     101.54     -1    126.23112        615 

   -21      0     106.15     -1    133.80029        645 

   -21      0     110.77     -1    126.57320        787 

   -21      0     115.38     -1    131.97136       1673 

   -21      0     120.00     -1    135.00000        977 

   -21      0     124.62     -1    147.65825        717 

   -21      0     129.23     -1    147.79062       1528 

   -21      0     133.85     -1    154.50811       1763 

   -21      0     138.46     -1    162.81589         55 

   -21      0     143.08     -1    163.60989       1722 

   -21      0     147.69     -1    160.74019       1013 

   -21      0     152.31     -1    166.54614        745 

   -21      0     156.92     -1    178.87584        753 

   -21      0     161.54     -1    178.42672       1282 

   -21      0     166.15     -1      4.26029        756 

   -21      0     170.77     -1      8.25491       1159 

   -21      0     175.38     -1     15.97403       1590 

   -21      0     180.00     -1     19.52250        554 

   -21      6       0.00     -1     17.21214       1305 

   -21      6       4.62     -1     21.03642        397 

   -21      6       9.23     -1     27.24251        926 

   -21      6      13.85     -1     40.57985       1035 

   -21      6      18.46     -1     35.58695       1364 

   -21      6      23.08     -1     43.55457        840 

   -21      6      27.69     -1     53.92755       1772 

   -21      6      32.31     -1     55.43861       1395 

   -21      6      36.92     -1     58.24165       1445 

   -21      6      41.54     -1     60.90581        144 

   -21      6      46.15     -1     71.16262       1361 

   -21      6      50.77     -1     69.81819       1746 

   -21      6      55.38     -1     76.12350       1453 

   -21      6      60.00     -1     79.55781       1324 

   -21      6      64.62     -1     90.67490       1431 

   -21      6      69.23     -1     84.40161        188 

   -21      6      73.85     -1     89.32685         76 

   -21      6      78.46     -1    100.00868       1205 

   -21      6      83.08     -1     96.48888       1002 

   -21      6      87.69     -1    105.55946         67 

   -21      6      92.31     -1    115.71034       1027 

   -21      6      96.92     -1    119.50833       1007 

   -21      6     101.54     -1    114.37385        421 

   -21      6     106.15     -1    120.24157        588 

   -21      6     110.77     -1    125.98086        130 

   -21      6     115.38     -1    137.42372        488 

   -21      6     120.00     -1    139.51390       1737 

   -21      6     124.62     -1    142.99982        800 

   -21      6     129.23     -1    143.86168       1016 

   -21      6     133.85     -1    144.46213        878 

   -21      6     138.46     -1    157.02900        272 

   -21      6     143.08     -1    163.60989        477 

   -21      6     147.69     -1    158.80546        917 

   -21      6     152.31     -1    163.07193        804 

   -21      6     156.92     -1    176.63272        295 

   -21      6     161.54     -1      0.22381        697 

   -21      6     166.15     -1      3.36554       1741 

   -21      6     170.77     -1     10.44219        451 

   -21      6     175.38     -1     13.02641        702 

   -21      6     180.00     -1     20.78526       1369 

   -21     18       0.00     -1     20.63118       1692 

   -21     18       4.62     -1     22.00163        407 

   -21     18       9.23     -1     23.19749       1792 

   -21     18      13.85     -1     22.63524        555 

   -21     18      18.46     -1     38.82863        889 

   -21     18      23.08     -1     33.98145        737 

   -21     18      27.69     -1     49.42243       1149 

   -21     18      32.31     -1     44.13307       1181 

   -21     18      36.92     -1     59.39726       1193 

   -21     18      41.54     -1     62.21318        712 

   -21     18      46.15     -1     66.74697       1659 

   -21     18      50.77     -1     66.35963        484 

   -21     18      55.38     -1     86.63446        894 

   -21     18      60.00     -1     73.19879        569 

   -21     18      64.62     -1     91.57328       1100 

   -21     18      69.23     -1     92.02221        455 

   -21     18      73.85     -1     83.51285         57 

   -21     18      78.46     -1     97.37451       1724 

   -21     18      83.08     -1     98.69623       1026 

   -21     18      87.69     -1     99.57230       1433 

   -21     18      92.31     -1     99.13480        693 

   -21     18      96.92     -1    106.80282        980 

   -21     18     101.54     -1    112.47311        851 

   -21     18     106.15     -1    129.83316        396 

   -21     18     110.77     -1    117.23272         39 

   -21     18     115.38     -1    129.22918        298 

   -21     18     120.00     -1    128.02521        301 

   -21     18     124.62     -1    143.76888        324 

   -21     18     129.23      1    125.28963        585 

   -21     18     133.85     -1    150.06818        639 

   -21     18     138.46     -1    152.55619        315 

   -21     18     143.08     -1    159.92407        620 

   -21     18     147.69     -1    159.21315       1087 

   -21     18     152.31     -1    160.74019       1370 

   -21     18     156.92     -1      3.81315       1662 

   -21     18     161.54     -1    170.42770        322 

   -21     18     166.15     -1      7.37280        343 

   -21     18     170.77     -1      0.22381        363 

   -21     18     175.38     -1     13.45221        403 

   -21     18     180.00     -1     14.72041        199 

   -18      0       0.00     -1     15.97403       1019 

   -18      0       4.62     -1     19.37972       1030 

   -18      0       9.23     -1     28.00804        208 

   -18      0      13.85     -1     26.46796       1091 

   -18      0      18.46     -1     32.82401        573 

   -18      0      23.08     -1     47.96719        576 

   -18      0      27.69     -1     43.55457        268 

   -18      0      32.31     -1     49.10763        885 

   -18      0      36.92     -1     55.67511        137 

   -18      0      41.54     -1     69.02428       1139 

   -18      0      46.15     -1     70.76106        936 

   -18      0      50.77     -1     65.59181        771 

   -18      0      55.38     -1     76.97359        930 

   -18      0      60.00     -1     82.18568        997 

   -18      0      64.62     -1     87.53086        835 

   -18      0      69.23     -1     89.77619       1112 

   -18      0      73.85     -1     92.47089       1531 

   -18      0      78.46     -1     98.69623       1540 

   -18      0      83.08     -1    106.39011       1346 

   -18      0      87.69     -1    107.62284        457 

   -18      0      92.31     -1    108.57125        571 

   -18      0      96.92     -1    117.80868        968 

   -18      0     101.54     -1    114.93980        744 

   -18      0     106.15     -1    132.31628        586 

   -18      0     110.77     -1    130.10970        960 

   -18      0     115.38     -1    140.49805        124 

   -18      0     120.00     -1    138.02864         98 

   -18      0     124.62     -1    142.39153       1206 

   -18      0     129.23     -1    142.99982       1249 

   -18      0     133.85     -1    151.78696        746 

   -18      0     138.46     -1    157.19727        303 

   -18      0     143.08     -1    156.05914        159 

   -18      0     147.69     -1    158.80546        416 

   -18      0     152.31     -1    167.39919       1384 

   -18      0     156.92     -1    175.73797        425 

   -18      0     161.54     -1    176.18511        713 

   -18      0     166.15     -1      0.22381       1771 

   -18      0     170.77     -1      6.04314       1738 

   -18      0     175.38     -1     11.30892        720 

   -18      0     180.00     -1     12.59914        543 

   -18      6       0.00     -1     19.92703        306 

   -18      6       4.62     -1     16.80121       1107 

   -18      6       9.23     -1     29.93037       1291 

   -18      6      13.85     -1     24.33528       1485 

   -18      6      18.46     -1     47.37475       1483 

   -18      6      23.08     -1     32.94712       1730 

   -18      6      27.69     -1     45.87804        316 

   -18      6      32.31     -1     43.83792        345 

   -18      6      36.92     -1     49.10763         85 

   -18      6      41.54     -1     56.36935        356 

   -18      6      46.15     -1     60.90581       1663 

   -18      6      50.77     -1     69.02428       1620 

   -18      6      55.38     -1     76.12350       1452 

   -18      6      60.00     -1     75.27959       1440 

   -18      6      64.62     -1     82.62720       1179 

   -18      6      69.23     -1     93.81489       1047 

   -18      6      73.85     -1     94.70865        839 

   -18      6      78.46     -1     97.81603       1367 

   -18      6      83.08     -1    107.21374        561 

   -18      6      87.69     -1    102.60081       1120 

   -18      6      92.31     -1    113.25454        832 

   -18      6      96.92     -1    120.81917        233 

   -18      6     101.54     -1    120.24157       1408 

   -18      6     106.15     -1    128.69304       1398 

   -18      6     110.77     -1    127.42548        470 

   -18      6     115.38     -1    126.82740       1168 

   -18      6     120.00     -1    135.30155        589 

   -18      6     124.62     -1    143.86168        219 

   -18      6     129.23     -1    140.83244       1261 

   -18      6     133.85     -1    151.58071        938 

   -18      6     138.46     -1    143.51561        901 

   -18      6     143.08     -1    152.37189       1696 

   -18      6     147.69     -1    159.62306       1777 

   -18      6     152.31     -1    164.44054        440 

   -18      6     156.92     -1    170.86520       1767 

   -18      6     161.54     -1    175.73797        473 

   -18      6     166.15     -1      0.67315        919 

   -18      6     170.77     -1      3.81315        634 

   -18      6     175.38     -1     16.38850       1116 

   -18      6     180.00     -1     11.74036        270 

   -18     18       0.00     -1      2.46914       1208 

   -18     18       4.62     -1     11.74036        810 

   -18     18       9.23     -1     22.23890        738 

   -18     18      13.85     -1     37.87379        503 

   -18     18      18.46     -1     31.46000        432 

   -18     18      23.08     -1     50.22177        743 

   -18     18      27.69     -1     30.89429        221 

   -18     18      32.31     -1     37.24937        164 

   -18     18      36.92     -1     40.85225        378 

   -18     18      41.54     -1     54.51210        915 

   -18     18      46.15     -1     53.34112       1059 

   -18     18      50.77     -1     72.37875       1178 

   -18     18      55.38     -1     76.54779       1355 

   -18     18      60.00     -1     76.97359         75 

   -18     18      64.62     -1     78.69108        104 

   -18     18      69.23     -1     82.18568        685 

   -18     18      73.85     -1     98.25662        854 

   -18     18      78.46     -1    102.17211        224 

   -18     18      83.08     -1     98.69623       1671 

   -18     18      87.69     -1     98.69623        951 

   -18     18      92.31     -1    119.87630        798 

   -18     18      96.92     -1    108.03009       1274 

   -18     18     101.54     -1    118.93162       1798 

   -18     18     106.15     -1    123.74955       1537 

   -18     18     110.77     -1    123.51364       1474 

   -18     18     115.38     -1    134.10484       1065 

   -18     18     120.00     -1    134.10484       1516 

   -18     18     124.62     -1    137.42372        442 

   -18     18     129.23     -1    141.51088       1358 

   -18     18     133.85     -1    139.51390        996 

   -18     18     138.46     -1    147.65825        582 

   -18     18     143.08     -1    152.37189       1006 

   -18     18     147.69     -1    164.85842        516 

   -18     18     152.31     -1    158.80546        486 

   -18     18     156.92     -1    168.68940       1263 

   -18     18     161.54     -1    169.99132        427 

   -18     18     166.15     -1    179.77444       1377 

   -18     18     170.77     -1      8.69452        496 

   -18     18     175.38     -1      6.48715        769 

   -18     18     180.00     -1     17.21214       1582 

   -15      0       0.00     -1     12.59914        411 

   -15      0       4.62     -1     17.21214       1475 

   -15      0       9.23     -1     25.70885       1782 

   -15      0      13.85     -1     31.46000        515 

   -15      0      18.46     -1     35.24870       1514 

   -15      0      23.08     -1     45.00114       1177 

   -15      0      27.69     -1     47.96719       1419 

   -15      0      32.31     -1     53.59026        973 

   -15      0      36.92     -1     54.17286         23 

   -15      0      41.54     -1     58.10639       1780 

   -15      0      46.15     -1     60.90581        604 

   -15      0      50.77     -1     69.02428        121 

   -15      0      55.38     -1     74.02597       1005 

   -15      0      60.00     -1     80.86690       1266 

   -15      0      64.62     -1     82.18568       1072 

   -15      0      69.23     -1     87.08248        241 

   -15      0      73.85     -1     92.47089        502 

   -15      0      78.46     -1     96.48888       1649 

   -15      0      83.08     -1     99.13480       1761 

   -15      0      87.69     -1    105.97564        150 

   -15      0      92.31     -1    105.97564        218 

   -15      0      96.92     -1    113.59299       1569 

   -15      0     101.54     -1    125.98086       1522 

   -15      0     106.15     -1    128.02521        309 

   -15      0     110.77     -1    120.81917        831 

   -15      0     115.38     -1    140.16684        106 

   -15      0     120.00     -1    139.19211       1403 

   -15      0     124.62     -1    145.41361        535 

   -15      0     129.23     -1    147.07359       1295 

   -15      0     133.85     -1    150.44213        529 

   -15      0     138.46     -1    148.01685       1766 

   -15      0     143.08     -1    159.92407       1774 

   -15      0     147.69     -1    161.56451        372 

   -15      0     152.31     -1    165.69911       1096 

   -15      0     156.92     -1    169.55612         18 

   -15      0     161.54     -1    169.55612        570 

   -15      0     166.15     -1      3.36554        727 

   -15      0     170.77     -1      2.46914        638 

   -15      0     175.38     -1      6.93039        618 

   -15      0     180.00     -1      8.69452       1275 

   -15      6       0.00     -1     16.38850        154 

   -15      6       4.62     -1     14.29925        564 

   -15      6       9.23     -1     22.07750       1400 

   -15      6      13.85     -1     29.09641       1145 

   -15      6      18.46     -1     32.34036         82 

   -15      6      23.08     -1     35.39141        138 

   -15      6      27.69     -1     38.75923        888 

   -15      6      32.31     -1     45.00114         78 

   -15      6      36.92     -1     54.26775       1562 

   -15      6      41.54     -1     52.01763        633 

   -15      6      46.15     -1     68.63044       1076 

   -15      6      50.77     -1     69.02428        177 

   -15      6      55.38     -1     74.44217        296 

   -15      6      60.00     -1     76.12350        445 

   -15      6      64.62     -1     80.42940       1636 

   -15      6      69.23     -1     80.86690         70 

   -15      6      73.85     -1     90.67490       1564 

   -15      6      78.46     -1     92.91926        110 

   -15      6      83.08     -1     95.15470       1411 

   -15      6      87.69     -1     96.48888       1416 

   -15      6      92.31     -1    100.44388       1463 

   -15      6      96.92     -1    105.55946       1235 

   -15      6     101.54     -1    117.61048       1281 

   -15      6     106.15     -1    117.98566        637 

   -15      6     110.77     -1    117.98566        755 

   -15      6     115.38     -1    138.02864       1359 

   -15      6     120.00     -1    133.80029        740 

   -15      6     124.62     -1    140.16684       1182 

   -15      6     129.23     -1    146.48636        779 

   -15      6     133.85     -1    146.84184       1660 

   -15      6     138.46     -1    148.01685        722 

   -15      6     143.08     -1    158.80546        148 

   -15      6     147.69     -1    159.77464       1593 

   -15      6     152.31     -1    165.69911       1646 

   -15      6     156.92     -1    174.84530       1140 

   -15      6     161.54     -1    172.62549       1482 

   -15      6     166.15      1    159.92407         88 

   -15      6     170.77     -1      3.81315         93 

   -15      6     175.38     -1      4.70691       1666 

   -15      6     180.00     -1     13.87650       1657 

   -15     18       0.00     -1     19.92703        203 

   -15     18       4.62     -1     20.63118        281 

   -15     18       9.23     -1     22.23890        762 

   -15     18      13.85     -1     37.34366        962 

   -15     18      18.46     -1     35.34733        283 

   -15     18      23.08     -1     40.85225       1423 

   -15     18      27.69     -1     49.69182       1588 

   -15     18      32.31     -1     49.69182       1486 

   -15     18      36.92     -1     49.95826       1184 

   -15     18      41.54     -1     63.90956       1469 

   -15     18      46.15     -1     56.48773        152 

   -15     18      50.77     -1     64.67520        153 

   -15     18      55.38     -1     82.18568       1034 

   -15     18      60.00     -1     66.74697        597 

   -15     18      64.62     -1     78.25964        185 

   -15     18      69.23     -1     90.67490       1487 

   -15     18      73.85     -1     88.42847       1272 

   -15     18      78.46     -1     93.81489        803 

   -15     18      83.08     -1     90.22556        320 

   -15     18      87.69     -1     96.93211        849 

   -15     18      92.31     -1    108.03009       1260 

   -15     18      96.92     -1    106.39011        567 

   -15     18     101.54     -1    120.24157        862 

   -15     18     106.15     -1    116.85237         94 

   -15     18     110.77     -1    123.51364        246 

   -15     18     115.38     -1    121.62173        705 

   -15     18     120.00     -1    128.95956        366 

   -15     18     124.62     -1    131.08594        583 

   -15     18     129.23      1    127.76323        967 

   -15     18     133.85     -1    147.65825        927 

   -15     18     138.46     -1    149.85227        438 

   -15     18     143.08     -1    154.31898       1252 

   -15     18     147.69     -1    161.56451        655 

   -15     18     152.31     -1    161.15134        302 

   -15     18     156.92     -1    169.99132        433 

   -15     18     161.54     -1    173.51112        900 

   -15     18     166.15     -1    177.52911        255 

   -15     18     170.77     -1      1.57153       1414 

   -15     18     175.38     -1     11.30892       1630 

   -15     18     180.00     -1      6.93039       1150 

   -12      0       0.00     -1     10.44219        476 

   -12      0       4.62     -1     17.75183       1678 

   -12      0       9.23     -1     23.19749       1233 

   -12      0      13.85     -1     27.03967        133 

   -12      0      18.46     -1     26.85089        474 

   -12      0      23.08     -1     39.40753        113 

   -12      0      27.69     -1     43.25662        692 

   -12      0      32.31     -1     42.03511        654 

   -12      0      36.92     -1     53.59026       1404 

   -12      0      41.54     -1     53.92755        226 

   -12      0      46.15     -1     61.84231        398 

   -12      0      50.77     -1     62.40801        521 

   -12      0      55.38     -1     73.19879        277 

   -12      0      60.00     -1     71.83829        952 

   -12      0      64.62     -1     82.18568        258 

   -12      0      69.23     -1     79.12381       1756 

   -12      0      73.85     -1     86.63446        394 

   -12      0      78.46     -1     96.93211        764 

   -12      0      83.08     -1     98.25662       1125 

   -12      0      87.69     -1    103.87815       1339 

   -12      0      92.31     -1    109.38129        859 

   -12      0      96.92     -1    113.59299       1651 

   -12      0     101.54     -1    114.37385       1341 

   -12      0     106.15     -1    120.81917        847 

   -12      0     110.77     -1    120.24157        667 

   -12      0     115.38     -1    125.98086       1446 

   -12      0     120.00     -1    138.31336       1024 

   -12      0     124.62     -1    143.25927        501 

   -12      0     129.23     -1    140.16684       1255 

   -12      0     133.85     -1    147.65825         99 

   -12      0     138.46     -1    155.44914       1385 

   -12      0     143.08     -1    159.21315       1103 

   -12      0     147.69     -1    163.60989        592 

   -12      0     152.31     -1    166.54614        266 

   -12      0     156.92     -1    163.19718       1115 

   -12      0     161.54     -1    177.52911       1092 

   -12      0     166.15     -1    177.52911       1243 

   -12      0     170.77     -1      2.91752       1643 

   -12      0     175.38     -1      5.15296         62 

   -12      0     180.00     -1     11.30892        326 

   -12      6       0.00     -1      8.25491        409 

   -12      6       4.62     -1     16.38850        505 

   -12      6       9.23     -1     30.30154        506 

   -12      6      13.85     -1     23.19749        406 

   -12      6      18.46     -1     31.03552        504 

   -12      6      23.08     -1     40.57985       1383 

   -12      6      27.69     -1     39.14512        914 

   -12      6      32.31     -1     47.96719       1350 

   -12      6      36.92     -1     49.10763       1250 

   -12      6      41.54     -1     44.70581         46 

   -12      6      46.15     -1     64.27718        928 

   -12      6      50.77     -1     60.70079       1519 

   -12      6      55.38     -1     72.78786        972 

   -12      6      60.00     -1     76.12350        273 

   -12      6      64.62     -1     76.12350       1325 

   -12      6      69.23     -1     82.18568        461 

   -12      6      73.85     -1     89.77619        694 

   -12      6      78.46     -1     92.91926        767 

   -12      6      83.08     -1     99.13480       1683 

   -12      6      87.69     -1    103.45386        990 

   -12      6      92.31     -1    104.30089        958 

   -12      6      96.92     -1    109.78334        465 

   -12      6     101.54     -1    120.24157        608 

   -12      6     106.15     -1    112.31166       1499 

   -12      6     110.77     -1    125.63674        520 

   -12      6     115.38     -1    128.69304        624 

   -12      6     120.00     -1    134.10484        325 

   -12      6     124.62     -1    133.80029       1351 

   -12      6     129.23     -1    138.87341       1623 

   -12      6     133.85     -1    147.07359       1556 

   -12      6     138.46     -1    148.74252        902 

   -12      6     143.08     -1    154.50811       1504 

   -12      6     147.69     -1    153.53217       1538 

   -12      6     152.31     -1    159.21315       1513 

   -12      6     156.92     -1    166.54614       1718 

   -12      6     161.54     -1    169.55612        215 

   -12      6     166.15     -1    178.87584       1152 

   -12      6     170.77     -1      2.91752        950 

   -12      6     175.38     -1      6.04314        714 

   -12      6     180.00     -1     16.80121        119 

   -12     18       0.00     -1     11.30892        788 

   -12     18       4.62      1    175.29135        750 

   -12     18       9.23     -1     15.97403         66 

   -12     18      13.85     -1     22.63524        350 

   -12     18      18.46     -1     42.67568       1043 

   -12     18      23.08     -1     34.90761       1114 

   -12     18      27.69     -1     38.88562       1532 

   -12     18      32.31     -1     49.69182       1697 

   -12     18      36.92     -1     53.00587         58 

   -12     18      41.54     -1     49.95826       1484 

   -12     18      46.15     -1     60.90581       1129 

   -12     18      50.77     -1     56.95089       1427 

   -12     18      55.38      1     43.23875       1039 

   -12     18      60.00     -1     71.83829       1658 

   -12     18      64.62      1     58.46227       1298 

   -12     18      69.23     -1     89.77619       1704 

   -12     18      73.85     -1     89.77619        126 

   -12     18      78.46     -1     87.97954       1608 

   -12     18      83.08     -1     95.60012       1278 

   -12     18      87.69     -1    100.44388        227 

   -12     18      92.31     -1    106.39011        893 

   -12     18      96.92     -1    107.62284       1644 

   -12     18     101.54     -1    111.52585       1340 

   -12     18     106.15     -1    111.12971       1316 

   -12     18     110.77     -1    119.87630       1118 

   -12     18     115.38     -1    133.20076       1707 

   -12     18     120.00      1    115.32630        417 

   -12     18     124.62     -1    134.10484       1412 

   -12     18     129.23     -1    133.20076       1695 

   -12     18     133.85      1    133.20076       1555 

   -12     18     138.46     -1    141.51088        193 

   -12     18     143.08      1    135.60627        444 

   -12     18     147.69     -1    163.19718        359 

   -12     18     152.31     -1    166.97193       1539 

   -12     18     156.92     -1    163.19718        718 

   -12     18     161.54     -1    169.55612       1624 

   -12     18     166.15     -1    171.74338        327 

   -12     18     170.77      1    166.54614        165 

   -12     18     175.38     -1      0.67315       1467 

   -12     18     180.00     -1      9.57060        643 

    -9      0       0.00     -1      6.48715       1579 

    -9      0       4.62     -1      9.57060        836 

    -9      0       9.23     -1     18.02851        388 

    -9      0      13.85     -1     20.22377       1740 

    -9      0      18.46     -1     30.18296       1271 

    -9      0      23.08     -1     35.68887        699 

    -9      0      27.69     -1     40.57985        131 

    -9      0      32.31     -1     44.70881       1362 

    -9      0      36.92     -1     49.10763        387 

    -9      0      41.54     -1     53.25588        344 

    -9      0      46.15     -1     55.09465       1045 

    -9      0      50.77     -1     60.90581        261 

    -9      0      55.38     -1     68.63044       1084 

    -9      0      60.00     -1     71.16262       1536 

    -9      0      64.62     -1     81.74509        436 

    -9      0      69.23     -1     80.86690       1180 

    -9      0      73.85     -1     82.18568       1147 

    -9      0      78.46     -1     95.15470       1226 

    -9      0      83.08     -1     93.36728        827 

    -9      0      87.69     -1     96.48888        568 

    -9      0      92.31     -1    106.39011         32 

    -9      0      96.92     -1    109.78334       1322 

    -9      0     101.54     -1    111.52585       1062 

    -9      0     106.15     -1    121.84656        105 

    -9      0     110.77     -1    126.82740       1292 

    -9      0     115.38     -1    128.02521         72 

    -9      0     120.00     -1    131.08594        559 

    -9      0     124.62     -1    142.99982        616 

    -9      0     129.23     -1    139.83880        971 

    -9      0     133.85     -1    140.83244       1354 

    -9      0     138.46     -1    145.89667       1473 

    -9      0     143.08     -1    148.37827        181 

    -9      0     147.69     -1    152.17021       1652 

    -9      0     152.31     -1    158.40000       1338 

    -9      0     156.92     -1    169.55612       1545 

    -9      0     161.54     -1    175.29135       1520 

    -9      0     166.15     -1    173.06789       1558 

    -9      0     170.77     -1    178.87584        724 

    -9      0     175.38     -1      3.36554       1622 

    -9      0     180.00     -1      9.13310        770 

    -9      6       0.00     -1      6.04314       1581 

    -9      6       4.62     -1      8.69452        537 

    -9      6       9.23     -1     16.38850        988 

    -9      6      13.85     -1     18.83738        518 

    -9      6      18.46     -1     25.90760        115 

    -9      6      23.08     -1     33.86255       1406 

    -9      6      27.69     -1     40.04400       1494 

    -9      6      32.31     -1     38.49808        458 

    -9      6      36.92     -1     45.00114        383 

    -9      6      41.54     -1     55.67511        229 

    -9      6      46.15     -1     54.51210        547 

    -9      6      50.77     -1     62.21318       1144 

    -9      6      55.38      1     52.41979        614 

    -9      6      60.00     -1     72.78786        285 

    -9      6      64.62     -1     83.51285        909 

    -9      6      69.23     -1     79.55781        399 

    -9      6      73.85     -1     87.08248       1279 

    -9      6      78.46     -1     82.18568       1410 

    -9      6      83.08     -1     96.93211       1029 

    -9      6      87.69     -1     97.37451       1515 

    -9      6      92.31     -1    101.74203        861 

    -9      6      96.92     -1    109.78334        187 

    -9      6     101.54     -1    117.98566       1488 

    -9      6     106.15     -1    114.37385       1700 

    -9      6     110.77     -1    114.55086       1165 

    -9      6     115.38     -1    128.69304       1238 

    -9      6     120.00     -1    130.10970        760 

    -9      6     124.62     -1    128.69304       1048 

    -9      6     129.23     -1    142.65501       1609 

    -9      6     133.85     -1    141.51088        448 

    -9      6     138.46     -1    144.71037        623 

    -9      6     143.08      1    139.51390        132 

    -9      6     147.69     -1    157.02900        857 

    -9      6     152.31     -1    156.45754       1572 

    -9      6     156.92     -1    164.02436        869 

    -9      6     161.54     -1    171.30377          1 

    -9      6     166.15      1    165.27796        833 

    -9      6     170.77     -1      0.22381        689 

    -9      6     175.38     -1      2.91752       1393 

    -9      6     180.00     -1      9.57060       1099 

    -9     18       0.00     -1      9.57060       1253 

    -9     18       4.62      1    174.84530        428 

    -9     18       9.23      1    179.77444       1344 

    -9     18      13.85     -1     27.62662        908 

    -9     18      18.46     -1     30.18296        183 

    -9     18      23.08     -1     29.93037       1300 

    -9     18      27.69     -1     30.18296       1496 

    -9     18      32.31     -1     35.49017       1493 

    -9     18      36.92     -1     49.10763        117 

    -9     18      41.54      1     36.07473        508 

    -9     18      46.15     -1     60.90581       1077 

    -9     18      50.77     -1     63.15381        841 

    -9     18      55.38     -1     69.42020       1104 

    -9     18      60.00     -1     76.54779        234 

    -9     18      64.62     -1     78.69108        877 

    -9     18      69.23     -1     75.27959       1032 

    -9     18      73.85     -1     82.62720       1686 

    -9     18      78.46     -1     93.36728        423 

    -9     18      83.08     -1     87.08248       1390 

    -9     18      87.69     -1     96.93211        940 

    -9     18      92.31     -1    106.39011       1800 

    -9     18      96.92     -1    102.17211       1064 

    -9     18     101.54     -1    114.76071        278 

    -9     18     106.15     -1    113.03084        815 

    -9     18     110.77     -1    128.95956       1172 

    -9     18     115.38     -1    118.93162       1070 

    -9     18     120.00     -1    130.76369        981 

    -9     18     124.62      1    121.25748       1797 

    -9     18     129.23      1    124.10333       1787 

    -9     18     133.85      1    127.16736        453 

    -9     18     138.46     -1    150.06818       1698 

    -9     18     143.08     -1    159.77464        852 

    -9     18     147.69     -1    161.15134        863 

    -9     18     152.31     -1    159.21315        178 

    -9     18     156.92      1    150.44213        101 

    -9     18     161.54      1    152.75599        913 

    -9     18     166.15      1    158.80546        916 

    -9     18     170.77     -1      5.59839        818 

    -9     18     175.38     -1    179.77444       1212 

    -9     18     180.00      1    177.52911       1553 

    -6      0       0.00     -1      3.36554        195 

    -6      0       4.62     -1     10.00698        882 

    -6      0       9.23     -1     16.38850         17 

    -6      0      13.85     -1     17.21214        918 

    -6      0      18.46     -1     32.94712        355 

    -6      0      23.08     -1     30.89429        613 

    -6      0      27.69     -1     30.89429         16 

    -6      0      32.31     -1     42.67568       1460 

    -6      0      36.92     -1     44.70881         86 

    -6      0      41.54     -1     52.34414       1443 

    -6      0      46.15     -1     49.69182        140 

    -6      0      50.77     -1     58.10639       1264 

    -6      0      55.38     -1     72.37875        715 

    -6      0      60.00     -1     74.44217        676 

    -6      0      64.62     -1     70.76106        146 

    -6      0      69.23     -1     78.69108       1554 

    -6      0      73.85     -1     82.18568        216 

    -6      0      78.46     -1     84.40161        778 

    -6      0      83.08     -1     95.15470        342 

    -6      0      87.69     -1     96.04487       1082 

    -6      0      92.31     -1    103.87815        945 

    -6      0      96.92     -1    104.30089        450 

    -6      0     101.54     -1    106.80282        464 

    -6      0     106.15     -1    112.86495       1335 

    -6      0     110.77     -1    119.13766        598 

    -6      0     115.38     -1    116.27943       1477 

    -6      0     120.00     -1    127.76323         91 

    -6      0     124.62     -1    134.10484       1148 

    -6      0     129.23     -1    134.70159        644 

    -6      0     133.85     -1    138.02864       1198 

    -6      0     138.46     -1    143.86168       1287 

    -6      0     143.08     -1    151.02865        879 

    -6      0     147.69     -1    156.05914         89 

    -6      0     152.31     -1    161.97968       1231 

    -6      0     156.92     -1    163.60989        553 

    -6      0     161.54     -1    170.42770        612 

    -6      0     166.15     -1    174.39988        797 

    -6      0     170.77     -1    178.87584        426 

    -6      0     175.38     -1      1.57153       1289 

    -6      0     180.00     -1      6.48715       1600 

    -6      6       0.00     -1      5.59839       1715 

    -6      6       4.62     -1     12.17044        351 

    -6      6       9.23     -1     12.17044        274 

    -6      6      13.85     -1     30.89429        895 

    -6      6      18.46     -1     28.15990       1743 

    -6      6      23.08     -1     34.20324       1655 

    -6      6      27.69     -1     40.85225       1575 

    -6      6      32.31     -1     42.62756       1311 

    -6      6      36.92     -1     42.95573        334 

    -6      6      41.54     -1     54.17286        163 

    -6      6      46.15     -1     53.25588        454 

    -6      6      50.77     -1     55.33223       1143 

    -6      6      55.38     -1     69.42020       1229 

    -6      6      60.00     -1     68.47569        887 

    -6      6      64.62     -1     69.02428       1557 

    -6      6      69.23     -1     82.18568       1675 

    -6      6      73.85     -1     86.63446       1207 

    -6      6      78.46     -1     87.08248        297 

    -6      6      83.08     -1     90.67490       1004 

    -6      6      87.69     -1     95.60012        254 

    -6      6      92.31     -1     98.69623        595 

    -6      6      96.92     -1    105.55946        414 

    -6      6     101.54     -1    111.12971        269 

    -6      6     106.15     -1    114.37385        795 

    -6      6     110.77     -1    115.89590         71 

    -6      6     115.38     -1    125.04439        837 

    -6      6     120.00     -1    131.68664       1599 

    -6      6     124.62      1    121.25748         90 

    -6      6     129.23     -1    142.04903        528 

    -6      6     133.85     -1    137.74073        664 

    -6      6     138.46      1    137.13232        400 

    -6      6     143.08     -1    150.44213        969 

    -6      6     147.69      1    139.19211        775 

    -6      6     152.31     -1    160.74019       1509 

    -6      6     156.92      1    150.06818       1424 

    -6      6     161.54      1    158.40000        313 

    -6      6     166.15     -1    173.51112       1762 

    -6      6     170.77     -1    176.18511        709 

    -6      6     175.38     -1    177.52911         20 

    -6      6     180.00      1    171.30377       1060 

    -6     18       0.00      1    170.86520        189 

    -6     18       4.62     -1     10.44219       1478 

    -6     18       9.23     -1     16.38850        545 

    -6     18      13.85      1      9.57060       1040 

    -6     18      18.46     -1     30.88897        896 

    -6     18      23.08     -1     34.77426        374 

    -6     18      27.69     -1     38.49808        289 

    -6     18      32.31     -1     35.01008        752 

    -6     18      36.92     -1     41.44330        264 

    -6     18      41.54     -1     50.79809        127 

    -6     18      46.15     -1     53.59026        989 

    -6     18      50.77     -1     60.90581        819 

    -6     18      55.38     -1     64.09459       1293 

    -6     18      60.00     -1     64.09459       1218 

    -6     18      64.62     -1     73.61150        994 

    -6     18      69.23     -1     76.54779       1379 

    -6     18      73.85     -1     82.18568        386 

    -6     18      78.46     -1     86.63446       1055 

    -6     18      83.08     -1     96.93211        265 

    -6     18      87.69     -1     95.15470       1495 

    -6     18      92.31     -1     99.13480       1197 

    -6     18      96.92     -1    100.44388        247 

    -6     18     101.54     -1    102.17211        413 

    -6     18     106.15     -1    109.78334        826 

    -6     18     110.77      1    106.39011       1517 

    -6     18     115.38     -1    121.03693        190 

    -6     18     120.00      1    117.61048        593 

    -6     18     124.62     -1    132.60163        982 

    -6     18     129.23      1    125.63674       1155 

    -6     18     133.85      1    129.83316        209 

    -6     18     138.46      1    130.10970       1173 

    -6     18     143.08      1    133.49260         63 

    -6     18     147.69     -1    159.21315        766 

    -6     18     152.31      1    137.13232       1571 

    -6     18     156.92     -1    167.82789        772 

    -6     18     161.54      1    156.63045       1022 

    -6     18     166.15     -1    169.55612        337 

    -6     18     170.77     -1      2.91752        949 

    -6     18     175.38     -1      3.36554        875 

    -6     18     180.00      1    171.30377       1736 

    -3      0       0.00     -1      2.46914       1191 

    -3      0       4.62     -1      6.93039       1296 

    -3      0       9.23     -1     10.87619        180 

    -3      0      13.85     -1     17.62125        579 

    -3      0      18.46     -1     20.32950        492 

    -3      0      23.08     -1     24.02759         52 

    -3      0      27.69     -1     31.46000        806 

    -3      0      32.31     -1     36.91327       1167 

    -3      0      36.92     -1     38.49808        871 

    -3      0      41.54     -1     43.55457       1012 

    -3      0      46.15     -1     53.25588        590 

    -3      0      50.77      1     49.69182       1315 

    -3      0      55.38     -1     57.75324       1209 

    -3      0      60.00     -1     61.64320       1327 

    -3      0      64.62     -1     70.62028        292 

    -3      0      69.23     -1     75.27959       1347 

    -3      0      73.85     -1     77.82956       1277 

    -3      0      78.46     -1     87.97954       1565 

    -3      0      83.08     -1     90.67490        333 

    -3      0      87.69     -1     94.26203       1008 

    -3      0      92.31     -1     96.48888         81 

    -3      0      96.92     -1    101.31060        673 

    -3      0     101.54     -1    109.78334       1779 

    -3      0     106.15     -1    114.37385        467 

    -3      0     110.77     -1    118.93162        659 

    -3      0     115.38     -1    121.25748       1451 

    -3      0     120.00      1    112.47311       1221 

    -3      0     124.62     -1    131.08594        452 

    -3      0     129.23      1    124.45418       1479 

    -3      0     133.85     -1    137.42372       1595 

    -3      0     138.46     -1    141.78156        404 

    -3      0     143.08      1    139.19211        822 

    -3      0     147.69     -1    154.50811       1306 

    -3      0     152.31     -1    155.26969         31 

    -3      0     156.92     -1    163.60989         80 

    -3      0     161.54     -1    169.55612       1497 

    -3      0     166.15     -1    169.99132        418 

    -3      0     170.77     -1    177.52911       1037 

    -3      0     175.38     -1    177.97779       1426 

    -3      0     180.00     -1      3.36554        747 

    -3      6       0.00      1    174.84530        424 

    -3      6       4.62     -1     10.44219        204 

    -3      6       9.23      1      2.91752       1726 

    -3      6      13.85      1      5.15296       1796 

    -3      6      18.46     -1     15.55783        349 

    -3      6      23.08     -1     24.76141        260 

    -3      6      27.69     -1     32.02840        459 

    -3      6      32.31     -1     36.32298        542 

    -3      6      36.92     -1     47.96719       1050 

    -3      6      41.54     -1     43.84960        925 

    -3      6      46.15     -1     54.17286       1215 

    -3      6      50.77     -1     58.82089       1682 

    -3      6      55.38     -1     62.21318       1616 

    -3      6      60.00     -1     67.68986       1133 

    -3      6      64.62     -1     67.13657         36 

    -3      6      69.23     -1     78.25964       1758 

    -3      6      73.85     -1     82.62720        931 

    -3      6      78.46     -1     90.67490        631 

    -3      6      83.08     -1     89.77619        648 

    -3      6      87.69     -1     90.67490       1074 

    -3      6      92.31     -1     95.60012       1166 

    -3      6      96.92     -1    100.00868       1650 

    -3      6     101.54     -1    109.78334        565 

    -3      6     106.15     -1    112.31166        446 

    -3      6     110.77     -1    114.55086       1719 

    -3      6     115.38     -1    124.69536        814 

    -3      6     120.00      1    110.18336       1258 

    -3      6     124.62      1    119.13766        358 

    -3      6     129.23      1    121.03693        111 

    -3      6     133.85      1    126.57320        294 

    -3      6     138.46      1    134.70159        868 

    -3      6     143.08      1    138.31336       1102 

    -3      6     147.69      1    143.25927        944 

    -3      6     152.31      1    142.65501        975 

    -3      6     156.92      1    144.95561       1677 

    -3      6     161.54      1    157.99680       1228 

    -3      6     166.15      1    154.50811        640 

    -3      6     170.77     -1    177.52911       1387 

    -3      6     175.38      1    173.06789        651 

    -3      6     180.00     -1      4.26029       1664 

    -3     18       0.00      1    168.68940        155 

    -3     18       4.62     -1     11.74036        578 

    -3     18       9.23      1      3.36554        653 

    -3     18      13.85     -1     17.21214       1702 

    -3     18      18.46     -1     22.40256       1466 

    -3     18      23.08      1     20.18393         60 

    -3     18      27.69      1     25.70885        305 

    -3     18      32.31     -1     44.70581       1304 

    -3     18      36.92     -1     41.16747       1063 

    -3     18      41.54     -1     50.79809        789 

    -3     18      46.15     -1     52.67355        375 

    -3     18      50.77      1     48.28014        248 

    -3     18      55.38     -1     61.84231       1135 

    -3     18      60.00     -1     78.25964       1046 

    -3     18      64.62     -1     72.78786        898 

    -3     18      69.23     -1     79.55781        381 

    -3     18      73.85     -1     82.62720        683 

    -3     18      78.46      1     67.13657        748 

    -3     18      83.08     -1     87.53086          5 

    -3     18      87.69     -1     91.57328       1587 

    -3     18      92.31      1     85.29309        390 

    -3     18      96.92     -1    105.14158        202 

    -3     18     101.54     -1    104.30089       1563 

    -3     18     106.15      1    101.31060        674 

    -3     18     110.77      1    105.55946        160 

    -3     18     115.38      1    111.12971       1676 

    -3     18     120.00      1     96.48888        122 

    -3     18     124.62      1    118.18564        805 

    -3     18     129.23     -1    137.74073        481 

    -3     18     133.85     -1    139.83880       1681 

    -3     18     138.46      1    128.02521        391 

    -3     18     143.08      1    136.22537        498 

    -3     18     147.69      1    142.39153        441 

    -3     18     152.31      1    149.47952        507 

    -3     18     156.92      1    143.86168       1618 

    -3     18     161.54      1    154.87867        679 

    -3     18     166.15     -1    169.55612       1498 

    -3     18     170.77      1    166.54614        723 

    -3     18     175.38      1    166.54614       1056 

    -3     18     180.00      1    174.39988        335 

     0      0       0.00      1    170.86520         45 

     0      0       4.62      1      2.02046       1552 

     0      0       9.23      1      6.48715       1533 

     0      0      13.85     -1     15.13995        741 

     0      0      18.46      1     17.21214        517 

     0      0      23.08     -1     26.65961         35 

     0      0      27.69      1     25.89663       1256 

     0      0      32.31     -1     34.80304       1270 

     0      0      36.92      1     34.90761       1185 

     0      0      41.54     -1     47.96719         96 

     0      0      46.15     -1     56.02081       1127 

     0      0      50.77      1     49.15005       1321 

     0      0      55.38     -1     59.03736       1227 

     0      0      60.00     -1     66.35963       1534 

     0      0      64.62     -1     67.68986         40 

     0      0      69.23      1     69.02428        799 

     0      0      73.85     -1     78.69108       1164 

     0      0      78.46     -1     82.18568        539 

     0      0      83.08     -1     86.18685        793 

     0      0      87.69     -1     90.67490        661 

     0      0      92.31      1     89.77619       1633 

     0      0      96.92     -1     99.57230        494 

     0      0     101.54     -1    104.30089        783 

     0      0     106.15     -1    110.33106       1679 

     0      0     110.77     -1    112.86495        830 

     0      0     115.38     -1    117.61048       1417 

     0      0     120.00     -1    124.10333        739 

     0      0     124.62      1    117.61048       1632 

     0      0     129.23     -1    132.60163        856 

     0      0     133.85      1    127.16736       1171 

     0      0     138.46      1    129.55978       1301 

     0      0     143.08      1    137.71193       1323 

     0      0     147.69      1    140.49805        196 

     0      0     152.31     -1    153.14275        978 

     0      0     156.92      1    145.89667       1334 

     0      0     161.54      1    155.66319       1169 

     0      0     166.15     -1    168.68940       1610 

     0      0     170.77      1    166.97193       1038 

     0      0     175.38     -1    177.52911         77 

     0      0     180.00     -1      2.91752       1729 

     0      6       0.00      1    177.08074        704 

     0      6       4.62      1    169.99132        276 

     0      6       9.23      1      0.22381       1447 

     0      6      13.85      1      3.36554         30 

     0      6      18.46     -1     24.19989       1388 

     0      6      23.08     -1     31.46000       1219 

     0      6      27.69     -1     29.46119        732 

     0      6      32.31      1     28.41780        228 

     0      6      36.92     -1     41.44330       1020 

     0      6      41.54     -1     45.00116       1783 

     0      6      46.15     -1     47.96719       1604 

     0      6      50.77     -1     57.40281        729 

     0      6      55.38     -1     59.03736        546 

     0      6      60.00     -1     71.56610        353 

     0      6      64.62     -1     74.02597       1397 

     0      6      69.23      1     65.24079       1028 

     0      6      73.85     -1     79.55781        641 

     0      6      78.46     -1     82.18568       1442 

     0      6      83.08     -1     84.84704       1259 

     0      6      87.69     -1     90.67490        663 

     0      6      92.31     -1     97.37451       1731 

     0      6      96.92     -1    106.39011       1544 

     0      6     101.54      1     95.60012       1597 

     0      6     106.15      1     96.04487       1187 

     0      6     110.77      1    107.34168       1405 

     0      6     115.38      1    110.73144       1560 

     0      6     120.00      1    107.62284        682 

     0      6     124.62      1    114.93980        829 

     0      6     129.23      1    126.57320        786 

     0      6     133.85      1    129.55978        811 

     0      6     138.46      1    129.28952        238 

     0      6     143.08      1    136.22537       1549 

     0      6     147.69     -1    151.78696         28 

     0      6     152.31      1    140.16684        551 

     0      6     156.92      1    147.07359       1234 

     0      6     161.54      1    155.08778       1025 

     0      6     166.15      1    163.60989        157 

     0      6     170.77      1    158.40000       1284 

     0      6     175.38      1    168.68940       1455 

     0      6     180.00      1    173.06789        736 

     0     18       0.00      1    167.39919       1290 

     0     18       4.62     -1     14.29925        210 

     0     18       9.23      1      0.22381       1594 

     0     18      13.85     -1     17.21214       1576 

     0     18      18.46      1     16.39058        179 

     0     18      23.08     -1     27.62662        284 

     0     18      27.69      1     26.28016        628 

     0     18      32.31      1     25.32701        290 

     0     18      36.92      1     32.94712        700 

     0     18      41.54      1     37.83922        781 

     0     18      46.15      1     40.85225        384 

     0     18      50.77     -1     54.51210        125 

     0     18      55.38     -1     58.46227         13 

     0     18      60.00      1     56.60072       1491 

     0     18      64.62      1     56.36935       1631 

     0     18      69.23     -1     74.86005        607 

     0     18      73.85      1     69.02428       1454 

     0     18      78.46     -1     90.67490       1141 

     0     18      83.08     -1     88.87759        956 

     0     18      87.69     -1     90.67490       1764 

     0     18      92.31     -1    105.55946       1585 

     0     18      96.92     -1    108.03009       1257 

     0     18     101.54     -1    108.03009        910 

     0     18     106.15     -1    110.58134        443 

     0     18     110.77      1    105.14158       1236 

     0     18     115.38      1    105.55946        635 

     0     18     120.00      1    108.43547       1151 

     0     18     124.62      1    113.98461       1546 

     0     18     129.23      1    112.86495        574 

     0     18     133.85      1    128.69304       1542 

     0     18     138.46      1    128.95956       1343 

     0     18     143.08      1    138.59494       1472 

     0     18     147.69      1    142.39153        256 

     0     18     152.31      1    141.17005         69 

     0     18     156.92      1    134.10484        763 

     0     18     161.54      1    150.44213       1280 

     0     18     166.15      1    157.99680       1161 

     0     18     170.77      1    157.99680       1124 

     0     18     175.38      1    162.78626        263 

     0     18     180.00      1    170.86520        905 

     3      0       0.00      1    173.51112        761 

     3      0       4.62      1      0.22381        923 

     3      0       9.23      1      3.36554        136 

     3      0      13.85      1     10.44219        371 

     3      0      18.46      1     13.45221        601 

     3      0      23.08      1     20.58192        734 

     3      0      27.69      1     24.58470        591 

     3      0      32.31      1     30.89429       1232 

     3      0      36.92      1     33.29211       1380 

     3      0      41.54      1     37.24937       1117 

     3      0      46.15      1     42.03511       1326 

     3      0      50.77     -1     53.34112       1506 

     3      0      55.38      1     49.37748        596 

     3      0      60.00      1     56.60072       1288 

     3      0      64.62      1     62.77966        698 

     3      0      69.23     -1     72.37875        478 

     3      0      73.85     -1     82.18568          6 

     3      0      78.46     -1     79.99302       1668 

     3      0      83.08      1     80.86690       1267 

     3      0      87.69      1     84.40161        206 

     3      0      92.31      1     89.77619        801 

     3      0      96.92      1     91.12416        318 

     3      0     101.54      1     98.25662        725 

     3      0     106.15      1    100.44388         14 

     3      0     110.77      1    103.02807         37 

     3      0     115.38      1    111.52585        619 

     3      0     120.00      1    115.32630        636 

     3      0     124.62      1    113.59299       1342 

     3      0     129.23      1    124.69536       1054 

     3      0     133.85      1    131.08594       1529 

     3      0     138.46      1    137.42372       1699 

     3      0     143.08      1    139.51390        929 

     3      0     147.69      1    141.78156        447 

     3      0     152.31      1    138.87341        668 

     3      0     156.92      1    150.65360        959 

     3      0     161.54      1    158.80546       1086 

     3      0     166.15      1    160.47592       1330 

     3      0     170.77      1    168.68940       1570 

     3      0     175.38      1    169.55612        976 

     3      0     180.00      1    173.95513       1122 

     3      6       0.00      1    173.95513       1188 

     3      6       4.62      1    177.52911        963 

     3      6       9.23      1    179.32510        207 

     3      6      13.85      1      9.57060       1331 

     3      6      18.46      1     11.74036       1333 

     3      6      23.08      1      6.93039       1095 

     3      6      27.69      1     25.32701       1605 

     3      6      32.31      1     25.32701        158 

     3      6      36.92      1     34.20324       1754 

     3      6      41.54      1     37.91266        998 

     3      6      46.15     -1     48.55900        820 

     3      6      50.77      1     42.03511        540 

     3      6      55.38      1     51.43805        100 

     3      6      60.00     -1     68.63044        937 

     3      6      64.62     -1     70.36146       1591 

     3      6      69.23     -1     71.97149        304 

     3      6      73.85     -1     82.18568        231 

     3      6      78.46      1     74.02597        691 

     3      6      83.08     -1     88.87759        768 

     3      6      87.69      1     83.51285        480 

     3      6      92.31      1     88.42847       1357 

     3      6      96.92     -1     98.69623        361 

     3      6     101.54     -1    104.30089        932 

     3      6     106.15      1     97.37451        194 

     3      6     110.77      1    107.21374       1399 

     3      6     115.38      1    109.78334       1438 

     3      6     120.00      1    110.18336       1734 

     3      6     124.62     -1    130.76369       1309 

     3      6     129.23      1    123.51364         73 

     3      6     133.85      1    122.79978        701 

     3      6     138.46      1    126.82740        629 

     3      6     143.08      1    132.60163        389 

     3      6     147.69      1    138.59494       1640 

     3      6     152.31      1    145.30464        920 

     3      6     156.92      1    151.02865        690 

     3      6     161.54      1    155.26969        757 

     3      6     166.15      1    155.26969        587 

     3      6     170.77      1    163.19718        630 

     3      6     175.38      1    163.60989         10 

     3      6     180.00      1    166.97193       1126 

     3     18       0.00      1    166.54614        688 

     3     18       4.62      1    175.29135        510 

     3     18       9.23      1    177.97779       1461 

     3     18      13.85      1      0.22381        128 

     3     18      18.46      1    178.87584        103 

     3     18      23.08      1     21.13030       1225 

     3     18      27.69      1     16.92646        730 

     3     18      32.31     -1     36.32298       1693 

     3     18      36.92     -1     37.24937       1153 

     3     18      41.54     -1     44.70581        954 

     3     18      46.15     -1     49.69182       1239 

     3     18      50.77      1     48.28014        434 

     3     18      55.38      1     49.95826        483 

     3     18      60.00     -1     67.13657       1635 

     3     18      64.62      1     59.18224       1645 

     3     18      69.23      1     56.36935         51 

     3     18      73.85      1     64.65491          9 

     3     18      78.46     -1     82.62720       1464 

     3     18      83.08     -1     94.70865        904 

     3     18      87.69     -1     94.26203       1566 

     3     18      92.31     -1     95.60012       1656 

     3     18      96.92     -1     99.57230       1332 

     3     18     101.54      1     90.67490        237 

     3     18     106.15      1     96.93211        376 

     3     18     110.77      1    103.87815        328 

     3     18     115.38      1    100.44388       1011 

     3     18     120.00      1    113.59299        323 

     3     18     124.62      1    117.98566        858 

     3     18     129.23      1    121.48086        251 

     3     18     133.85      1    118.55995       1505 

     3     18     138.46      1    123.51364        538 

     3     18     143.08      1    130.76369       1247 

     3     18     147.69      1    139.51390        580 

     3     18     152.31      1    136.22537        242 

     3     18     156.92      1    144.46213       1638 

     3     18     161.54      1    150.81887       1733 

     3     18     166.15      1    154.50811        360 

     3     18     170.77      1    160.21666        175 

     3     18     175.38      1    166.54614         21 

     3     18     180.00      1    166.54614       1071 

     6      0       0.00      1    172.18397       1223 

     6      0       4.62      1    175.29135       1088 

     6      0       9.23      1    178.87584        522 

     6      0      13.85      1      4.70691        903 

     6      0      18.46      1      7.81432       1000 

     6      0      23.08      1     16.80330       1791 

     6      0      27.69      1     25.89440        774 

     6      0      32.31      1     28.52821       1721 

     6      0      36.92      1     32.02840        548 

     6      0      41.54      1     33.63439        523 

     6      0      46.15      1     40.57985       1109 

     6      0      50.77      1     39.40753        823 

     6      0      55.38      1     50.79809        665 

     6      0      60.00      1     48.55900       1200 

     6      0      64.62      1     60.54102        373 

     6      0      69.23      1     58.10639        495 

     6      0      73.85      1     69.42020        310 

     6      0      78.46      1     74.44217        846 

     6      0      83.08      1     78.25964       1220 

     6      0      87.69      1     80.42940        742 

     6      0      92.31      1     87.53086        777 

     6      0      96.92      1     90.22556       1765 

     6      0     101.54      1     90.22556         53 

     6      0     106.15      1     95.60012       1003 

     6      0     110.77      1    100.00868       1481 

     6      0     115.38      1    110.73144        953 

     6      0     120.00      1    113.03084         48 

     6      0     124.62      1    117.61048        792 

     6      0     129.23      1    120.24157       1222 

     6      0     133.85      1    126.57320       1580 

     6      0     138.46      1    129.55978        986 

     6      0     143.08      1    137.13232       1052 

     6      0     147.69      1    138.31336       1789 

     6      0     152.31      1    144.36326       1732 

     6      0     156.92      1    146.71936        708 

     6      0     161.54      1    150.81887       1314 

     6      0     166.15      1    159.21315       1489 

     6      0     170.77      1    165.69911        884 

     6      0     175.38      1    170.42770       1759 

     6      0     180.00      1    170.42770        672 

     6      6       0.00      1    174.84530       1244 

     6      6       4.62      1      0.22381        332 

     6      6       9.23      1    175.29135        134 

     6      6      13.85      1      4.70691        149 

     6      6      18.46      1     10.87619       1318 

     6      6      23.08      1     19.37972         29 

     6      6      27.69     -1     30.53993        550 

     6      6      32.31      1     28.35902         15 

     6      6      36.92      1     28.89397       1066 

     6      6      41.54      1     38.82307         74 

     6      6      46.15      1     40.85225        172 

     6      6      50.77      1     47.08914        873 

     6      6      55.38      1     45.59487       1584 

     6      6      60.00      1     50.53801        838 

     6      6      64.62      1     58.10639       1690 

     6      6      69.23      1     63.90956       1790 

     6      6      73.85      1     68.63044        776 

     6      6      78.46      1     76.12350        123 

     6      6      83.08      1     76.54779        678 

     6      6      87.69      1     78.69108       1612 

     6      6      92.31      1     86.63446        531 

     6      6      96.92      1     90.67490       1432 

     6      6     101.54      1     91.57328       1214 

     6      6     106.15      1     99.13480        966 

     6      6     110.77      1    103.45386       1353 

     6      6     115.38      1    105.55946        610 

     6      6     120.00      1    107.62284       1192 

     6      6     124.62      1    114.93980        906 

     6      6     129.23      1    117.61048        666 

     6      6     133.85      1    121.84656        469 

     6      6     138.46      1    134.70159        331 

     6      6     143.08      1    134.40629        845 

     6      6     147.69      1    139.51390        348 

     6      6     152.31      1    144.71037        370 

     6      6     156.92      1    145.30464        114 

     6      6     161.54      1    150.06818        948 

     6      6     166.15      1    159.21315       1302 

     6      6     170.77      1    163.19718       1160 

     6      6     175.38      1    164.44054        437 

     6      6     180.00      1    163.60989        577 

     6     18       0.00      1    174.84530       1647 

     6     18       4.62      1    175.73797       1407 

     6     18       9.23      1    178.42672       1709 

     6     18      13.85      1     10.87619       1421 

     6     18      18.46      1      1.57153        369 

     6     18      23.08      1     20.18393        796 

     6     18      27.69      1     24.94050       1607 

     6     18      32.31      1     25.89440        865 

     6     18      36.92      1     36.32298       1378 

     6     18      41.54     -1     48.28014        808 

     6     18      46.15     -1     49.42243       1541 

     6     18      50.77      1     42.06547        198 

     6     18      55.38      1     46.18846        519 

     6     18      60.00      1     55.09465       1094 

     6     18      64.62      1     62.77966        346 

     6     18      69.23      1     58.46227        813 

     6     18      73.85      1     66.91277       1735 

     6     18      78.46      1     74.86005        410 

     6     18      83.08     -1     90.22556       1619 

     6     18      87.69      1     79.99302        934 

     6     18      92.31      1     80.42940         43 

     6     18      96.92      1     87.97954       1793 

     6     18     101.54      1     95.15470         54 

     6     18     106.15      1     90.67490        886 

     6     18     110.77      1    105.55946       1058 

     6     18     115.38     -1    124.69536       1254 

     6     18     120.00      1    105.14158       1430 

     6     18     124.62      1    116.85237       1613 

     6     18     129.23      1    122.20938       1386 

     6     18     133.85      1    124.69536        759 

     6     18     138.46      1    124.69536        139 

     6     18     143.08      1    131.40506       1303 

     6     18     147.69      1    134.10484       1543 

     6     18     152.31      1    144.36326        765 

     6     18     156.92      1    143.60630       1492 

     6     18     161.54      1    149.69702       1653 

     6     18     166.15      1    156.45754       1621 

     6     18     170.77      1    164.02436        439 

     6     18     175.38      1    164.02436        116 

     6     18     180.00      1    159.77464       1131 

     9      0       0.00      1    168.68940        485 

     9      0       4.62      1    170.86520       1578 

     9      0       9.23      1    177.08074        941 

     9      0      13.85      1      1.57153       1128 

     9      0      18.46      1      2.91752       1561 

     9      0      23.08      1     11.30892       1629 

     9      0      27.69      1     22.31229       1680 

     9      0      32.31      1     21.76342        993 

     9      0      36.92      1     28.52821         87 

     9      0      41.54      1     38.23989       1641 

     9      0      46.15      1     39.67291       1015 

     9      0      50.77      1     34.43524       1429 

     9      0      55.38      1     49.95826        329 

     9      0      60.00      1     54.85422       1163 

     9      0      64.62      1     47.96719       1067 

     9      0      69.23      1     60.90581        860 

     9      0      73.85      1     64.85631       1512 

     9      0      78.46      1     71.43034       1044 

     9      0      83.08      1     71.97149       1586 

     9      0      87.69      1     78.69108        472 

     9      0      92.31      1     80.86690       1273 

     9      0      96.92      1     87.08248        120 

     9      0     101.54      1     89.77619        352 

     9      0     106.15      1     95.15470        460 

     9      0     110.77      1     96.93211        897 

     9      0     115.38      1     98.69623       1031 

     9      0     120.00      1    114.93980        646 

     9      0     124.62      1    112.86495        491 

     9      0     129.23      1    112.07904       1023 

     9      0     133.85      1    128.09792       1276 

     9      0     138.46      1    126.82740        513 

     9      0     143.08      1    132.00302       1053 

     9      0     147.69      1    134.70159       1436 

     9      0     152.31      1    146.36799       1598 

     9      0     156.92      1    148.37827        609 

     9      0     161.54      1    152.55619        419 

     9      0     166.15      1    157.99680         42 

     9      0     170.77      1    159.92407        412 

     9      0     175.38      1    161.96991        161 

     9      0     180.00      1    166.97193        489 

     9      6       0.00      1    166.97193       1627 

     9      6       4.62      1    174.84530       1174 

     9      6       9.23      1    174.84530        662 

     9      6      13.85      1    176.18511        848 

     9      6      18.46      1      0.22381       1199 

     9      6      23.08      1      0.22381       1425 

     9      6      27.69      1     22.86559       1356 

     9      6      32.31      1     27.03967       1701 

     9      6      36.92      1     30.89429        466 

     9      6      41.54      1     36.57419       1511 

     9      6      46.15      1     37.24937        232 

     9      6      50.77      1     42.95573        572 

     9      6      55.38      1     47.68493       1245 

     9      6      60.00      1     50.53801        995 

     9      6      64.62      1     53.00587        560 

     9      6      69.23      1     57.88440       1368 

     9      6      73.85      1     71.97149       1237 

     9      6      78.46      1     71.02432       1157 

     9      6      83.08      1     76.97359        939 

     9      6      87.69      1     79.55781        135 

     9      6      92.31      1     83.51285        230 

     9      6      96.92      1     87.53086        536 

     9      6     101.54      1     90.67490        107 

     9      6     106.15      1     92.91926        364 

     9      6     110.77      1     95.60012        911 

     9      6     115.38      1     97.81603       1389 

     9      6     120.00      1    112.47311         25 

     9      6     124.62      1    117.23272        201 

     9      6     129.23      1    123.51364        719 

     9      6     133.85      1    126.82740       1471 

     9      6     138.46      1    131.36712       1360 

     9      6     143.08      1    130.10970        526 

     9      6     147.69      1    136.22537       1449 

     9      6     152.31      1    142.39153       1186 

     9      6     156.92      1    144.21084         64 

     9      6     161.54      1    149.10960       1602 

     9      6     166.15      1    140.49805        223 

     9      6     170.77      1    160.33109       1521 

     9      6     175.38      1    163.60989        983 

     9      6     180.00      1    173.06789       1402 

     9     18       0.00      1    159.92407         19 

     9     18       4.62      1    164.02436         27 

     9     18       9.23      1    177.52911        844 

     9     18      13.85      1    177.52911        252 

     9     18      18.46      1    179.77444         59 

     9     18      23.08      1      4.26029       1606 

     9     18      27.69      1     24.41035        809 

     9     18      32.31      1     24.02759       1458 

     9     18      36.92      1     34.90761        262 

     9     18      41.54      1     36.91327       1422 

     9     18      46.15      1     41.75589       1648 

     9     18      50.77     -1     56.02081        733 

     9     18      55.38     -1     65.24079       1299 

     9     18      60.00      1     50.53801        821 

     9     18      64.62      1     48.28014       1375 

     9     18      69.23     -1     74.02597         49 

     9     18      73.85      1     62.03886       1708 

     9     18      78.46     -1     83.06961        308 

     9     18      83.08      1     74.86005       1017 

     9     18      87.69      1     80.42940        872 

     9     18      92.31     -1     97.81603         97 

     9     18      96.92      1     84.84704        512 

     9     18     101.54     -1    104.72204        449 

     9     18     106.15     -1    108.57125       1210 

     9     18     110.77      1    105.55946       1434 

     9     18     115.38      1     98.69623       1742 

     9     18     120.00      1    105.55946         56 

     9     18     124.62      1    112.47311        558 

     9     18     129.23      1    122.20938        197 

     9     18     133.85      1    125.63674        145 

     9     18     138.46      1    112.70130        222 

     9     18     143.08      1    131.08594       1437 

     9     18     147.69      1    130.76369        213 

     9     18     152.31      1    140.16684        754 

     9     18     156.92      1    146.71936        687 

     9     18     161.54      1    149.10960       1476 

     9     18     166.15      1    155.48342       1093 

     9     18     170.77      1    156.80097        420 

     9     18     175.38      1    166.54614       1799 

     9     18     180.00      1    166.97193        291 

    12      0       0.00      1    166.97193        456 

    12      0       4.62      1    163.60989        212 

    12      0       9.23      1    172.18397        244 

    12      0      13.85      1    177.08074       1573 

    12      0      18.46      1      0.22381        603 

    12      0      23.08      1     10.44219        855 

    12      0      27.69      1     20.33164        168 

    12      0      32.31      1     22.31229        385 

    12      0      36.92      1     24.76141        866 

    12      0      41.54      1     32.59942          4 

    12      0      46.15      1     36.32298        143 

    12      0      50.77      1     40.85225       1548 

    12      0      55.38      1     46.49290       1711 

    12      0      60.00      1     51.11663        817 

    12      0      64.62      1     53.34112       1319 

    12      0      69.23      1     56.95089       1176 

    12      0      73.85      1     62.77966        108 

    12      0      78.46      1     68.63044        924 

    12      0      83.08      1     73.61150       1189 

    12      0      87.69      1     78.69108       1328 

    12      0      92.31      1     76.12350        656 

    12      0      96.92      1     82.62720        907 

    12      0     101.54      1     89.77619       1784 

    12      0     106.15      1     91.57328       1089 

    12      0     110.77      1    100.00868       1583 

    12      0     115.38      1     97.81603        463 

    12      0     120.00      1    100.44388       1136 

    12      0     124.62      1    111.52585       1654 

    12      0     129.23      1    119.50833       1744 

    12      0     133.85      1    124.45418       1490 

    12      0     138.46      1    123.51364        169 

    12      0     143.08      1    123.74955       1524 

    12      0     147.69      1    130.76369       1617 

    12      0     152.31      1    137.13232        490 

    12      0     156.92      1    139.19211         65 

    12      0     161.54      1    139.51390        544 

    12      0     166.15      1    152.37189        282 

    12      0     170.77      1    159.77464        677 

    12      0     175.38      1    160.74019       1409 

    12      0     180.00      1    166.97193        430 

    12      6       0.00      1    166.54614       1713 

    12      6       4.62      1    163.60989        500 

    12      6       9.23      1    174.84530       1459 

    12      6      13.85      1    175.73797        947 

    12      6      18.46      1      4.70691       1014 

    12      6      23.08      1    179.77444         41 

    12      6      27.69      1      6.93039        533 

    12      6      32.31      1     26.47176       1639 

    12      6      36.92      1     31.46000       1372 

    12      6      41.54      1     32.72400         44 

    12      6      46.15      1     39.46424        307 

    12      6      50.77      1     48.83482       1170 

    12      6      55.38      1     48.83482       1036 

    12      6      60.00      1     53.34112        575 

    12      6      64.62      1     60.12513       1530 

    12      6      69.23      1     61.10823       1142 

    12      6      73.85      1     62.03886       1507 

    12      6      78.46      1     69.42020       1069 

    12      6      83.08      1     74.44217       1242 

    12      6      87.69      1     80.42940        627 

    12      6      92.31      1     84.40161        471 

    12      6      96.92      1     82.62720        422 

    12      6     101.54      1     84.84704        530 

    12      6     106.15      1     93.81489       1156 

    12      6     110.77      1     92.02221       1033 

    12      6     115.38      1     93.81489       1745 

    12      6     120.00      1    106.39011       1366 

    12      6     124.62      1    110.73144       1294 

    12      6     129.23      1    108.03009        563 

    12      6     133.85      1    117.23272       1420 

    12      6     138.46      1    124.10333        946 

    12      6     143.08      1    131.36712       1626 

    12      6     147.69      1    132.28807       1757 

    12      6     152.31      1    140.16684       1710 

    12      6     156.92      1    145.19790       1456 

    12      6     161.54      1    142.39153       1371 

    12      6     166.15      1    150.06818       1085 

    12      6     170.77      1    158.40000         38 

    12      6     175.38      1    157.59589        243 

    12      6     180.00      1    162.94484         12 

    12     18       0.00      1    159.77464        606 

    12     18       4.62      1    168.68940        393 

    12     18       9.23      1    169.55612        785 

    12     18      13.85      1    169.55612       1121 

    12     18      18.46      1      7.37280       1661 

    12     18      23.08      1    174.84530       1577 

    12     18      27.69      1     23.64253       1365 

    12     18      32.31      1      9.57060        556 

    12     18      36.92      1     29.25716       1781 

    12     18      41.54      1     31.46000        684 

    12     18      46.15      1     40.85225       1337 

    12     18      50.77      1     40.57985        311 

    12     18      55.38     -1     58.46227        462 

    12     18      60.00      1     53.83650        758 

    12     18      64.62      1     54.51210       1110 

    12     18      69.23      1     62.97023        147 

    12     18      73.85      1     68.47569       1770 

    12     18      78.46      1     70.21822        112 

    12     18      83.08      1     71.97149       1747 

    12     18      87.69      1     81.74509       1265 

    12     18      92.31     -1     96.04487       1224 

    12     18      96.92      1     83.95686       1462 

    12     18     101.54      1     90.22556        317 

    12     18     106.15      1     97.81603       1001 

    12     18     110.77      1     97.81603        696 

    12     18     115.38      1     99.13480       1716 

    12     18     120.00      1    107.21374        314 

    12     18     124.62      1    114.93980       1525 

    12     18     129.23      1    120.67135        174 

    12     18     133.85      1    127.42548        649 

    12     18     138.46      1    125.63674        935 

    12     18     143.08      1    135.30155       1018 

    12     18     147.69      1    134.10484        339 

    12     18     152.31      1    142.65501       1336 

    12     18     156.92      1    149.85227       1154 

    12     18     161.54      1    149.47952        964 

    12     18     166.15      1    149.69702       1134 

    12     18     170.77      1    154.87867        890 

    12     18     175.38      1    164.44054       1394 

    12     18     180.00      1    168.68940        240 

    15      0       0.00      1    159.77464       1457 

    15      0       4.62      1    169.55612       1510 

    15      0       9.23      1    173.51112        509 

    15      0      13.85      1    177.08074       1392 

    15      0      18.46      1    179.77444        151 

    15      0      23.08      1     11.74238        312 

    15      0      27.69      1      6.48715        354 

    15      0      32.31      1     21.37169       1501 

    15      0      36.92      1     24.02759       1705 

    15      0      41.54      1     30.89429        431 

    15      0      46.15      1     36.32298        368 

    15      0      50.77      1     41.16747        881 

    15      0      55.38      1     40.85225       1689 

    15      0      60.00      1     48.55900        340 

    15      0      64.62      1     48.28014        287 

    15      0      69.23      1     58.82089        794 

    15      0      73.85      1     57.75324        961 

    15      0      78.46      1     60.90581       1706 

    15      0      83.08      1     72.78786        239 

    15      0      87.69      1     70.62028        184 

    15      0      92.31      1     79.55781        686 

    15      0      96.92      1     85.29309       1642 

    15      0     101.54      1     87.08248        527 

    15      0     106.15      1     93.81489       1603 

    15      0     110.77      1     94.26203       1503 

    15      0     115.38      1     96.48888       1216 

    15      0     120.00      1     99.57230        880 

    15      0     124.62      1    107.21374        382 

    15      0     129.23      1    107.21374        357 

    15      0     133.85      1    121.25748       1329 

    15      0     138.46      1    125.28963        321 

    15      0     143.08      1    125.28963        632 

    15      0     147.69      1    134.70159       1480 

    15      0     152.31      1    130.10970       1345 

    15      0     156.92      1    142.12487        979 

    15      0     161.54      1    145.30464        828 

    15      0     166.15      1    151.78696       1773 

    15      0     170.77      1    151.40644       1691 

    15      0     175.38      1    159.92407        497 

    15      0     180.00      1    160.88247       1119 

    15      6       0.00      1    168.68940       1752 

    15      6       4.62      1    168.25797         50 

    15      6       9.23      1    173.51112       1391 

    15      6      13.85      1    174.84530       1396 

    15      6      18.46      1      0.67315        167 

    15      6      23.08      1      4.70691        336 

    15      6      27.69      1      0.22381       1307 

    15      6      32.31      1     18.43600       1041 

    15      6      36.92      1     20.97785        933 

    15      6      41.54      1     36.91327       1310 

    15      6      46.15      1     37.83922        141 

    15      6      50.77      1     36.91327        626 

    15      6      55.38      1     40.85225        751 

    15      6      60.00      1     42.34500        299 

    15      6      64.62      1     51.17920       1240 

    15      6      69.23      1     59.75985       1567 

    15      6      73.85      1     61.84231        267 

    15      6      78.46      1     66.35963       1523 

    15      6      83.08      1     68.08169       1703 

    15      6      87.69      1     72.37875        621 

    15      6      92.31      1     80.86690        482 

    15      6      96.92      1     84.40161       1061 

    15      6     101.54      1     90.22556        109 

    15      6     106.15      1     91.57328        214 

    15      6     110.77      1     96.04487        549 

    15      6     115.38      1    100.87787        647 

    15      6     120.00      1    103.02807       1201 

    15      6     124.62      1    105.97564        401 

    15      6     129.23      1    109.38129       1727 

    15      6     133.85      1    121.48086        186 

    15      6     138.46      1    119.50833        599 

    15      6     143.08      1    128.69304       1312 

    15      6     147.69      1    128.02521        987 

    15      6     152.31      1    128.69304        853 

    15      6     156.92      1    140.16684        716 

    15      6     161.54      1    136.53981        514 

    15      6     166.15      1    141.78156        870 

    15      6     170.77      1    157.99680       1080 

    15      6     175.38      1    158.40000        825 

    15      6     180.00      1    163.60989        749 

    15     18       0.00      1    169.55612        191 

    15     18       4.62      1    166.54614        380 

    15     18       9.23      1    166.54614        176 

    15     18      13.85      1    173.06789        617 

    15     18      18.46      1    179.32510       1444 

    15     18      23.08      1      8.69452       1684 

    15     18      27.69      1    177.97779        658 

    15     18      32.31      1     26.09265        721 

    15     18      36.92      1     31.10686          2 

    15     18      41.54     -1     49.10763        341 

    15     18      46.15      1     36.66117        874 

    15     18      50.77      1     42.34500        611 

    15     18      55.38      1     37.83922        728 

    15     18      60.00      1     39.29057        211 

    15     18      64.62     -1     69.42020       1268 

    15     18      69.23      1     60.33440       1450 

    15     18      73.85      1     69.02428        773 

    15     18      78.46      1     68.47569        511 

    15     18      83.08      1     72.37875       1211 

    15     18      87.69      1     72.37875        286 

    15     18      92.31      1     79.12381       1349 

    15     18      96.92      1     87.53086       1083 

    15     18     101.54      1     84.40161         83 

    15     18     106.15      1     93.36728          7 

    15     18     110.77      1     87.97954        703 

    15     18     115.38      1     95.60012        942 

    15     18     120.00      1    102.17211       1508 

    15     18     124.62      1    113.42261         84 

    15     18     129.23      1    115.71034       1778 

    15     18     133.85      1    121.48086        377 

    15     18     138.46      1    121.25748        899 

    15     18     143.08      1    129.83316       1320 

    15     18     147.69      1    132.89010        156 

    15     18     152.31      1    132.60163       1042 

    15     18     156.92      1    143.25927       1755 

    15     18     161.54      1    140.16684       1714 

    15     18     166.15      1    145.65663       1428 

    15     18     170.77      1    156.80097         11 

    15     18     175.38      1    157.99680        171 

    15     18     180.00      1    169.99132        670 

    18      0       0.00      1    160.74019         33 

    18      0       4.62      1    169.55612       1751 

    18      0       9.23      1    177.08074        921 

    18      0      13.85      1    171.74338       1527 

    18      0      18.46      1    172.18397        891 

    18      0      23.08      1      0.22381       1728 

    18      0      27.69      1     18.43600        602 

    18      0      32.31      1     16.80330        584 

    18      0      36.92      1     24.19989        790 

    18      0      41.54      1     29.82338       1688 

    18      0      46.15      1     29.82338       1195 

    18      0      50.77      1     36.57419        182 

    18      0      55.38      1     37.91266       1535 

    18      0      60.00      1     44.41947        338 

    18      0      64.62      1     46.50861        300 

    18      0      69.23      1     49.42243       1010 

    18      0      73.85      1     58.46227        275 

    18      0      78.46      1     59.39726       1313 

    18      0      83.08      1     59.60958       1081 

    18      0      87.69      1     68.47569        249 

    18      0      92.31      1     76.12350       1550 

    18      0      96.92      1     76.54779        236 

    18      0     101.54      1     82.18568       1194 

    18      0     106.15      1     87.53086        493 

    18      0     110.77      1     96.48888        850 

    18      0     115.38      1    100.87787       1382 

    18      0     120.00      1     97.81603       1075 

    18      0     124.62      1     98.69623        253 

    18      0     129.23      1    113.81208        319 

    18      0     133.85      1    116.85237        999 

    18      0     138.46      1    116.46945       1175 

    18      0     143.08      1    125.98086        367 

    18      0     147.69      1    129.02235        711 

    18      0     152.31      1    136.52343        922 

    18      0     156.92      1    137.42372       1448 

    18      0     161.54      1    142.99982        279 

    18      0     166.15      1    142.39153       1526 

    18      0     170.77      1    156.01539       1348 

    18      0     175.38      1    157.19727       1769 

    18      0     180.00      1    163.07193       1241 

    18      6       0.00      1    162.94484        974 

    18      6       4.62      1    166.54614        200 

    18      6       9.23      1    178.87584        365 

    18      6      13.85      1    175.29135       1204 

    18      6      18.46      1    176.63272        707 

    18      6      23.08      1      3.36554       1213 

    18      6      27.69      1     13.02845        173 

    18      6      32.31      1     25.32701         34 

    18      6      36.92      1     27.78903       1146 

    18      6      41.54      1     32.24900       1415 

    18      6      46.15      1     34.90761        843 

    18      6      50.77      1     34.54120       1057 

    18      6      55.38      1     42.34500        220 

    18      6      60.00      1     52.67355       1568 

    18      6      64.62      1     48.83482       1753 

    18      6      69.23      1     60.70079        912 

    18      6      73.85      1     61.10823       1230 

    18      6      78.46      1     67.13657        791 

    18      6      83.08      1     69.02428       1748 

    18      6      87.69      1     69.81819        271 

    18      6      92.31      1     78.69108        594 

    18      6      96.92      1     80.86690        562 

    18      6     101.54      1     82.18568       1441 

    18      6     106.15      1     83.06961         26 

    18      6     110.77      1     93.81489        541 

    18      6     115.38      1     93.81489         92 

    18      6     120.00      1     99.13480       1669 

    18      6     124.62      1    101.31060       1308 

    18      6     129.23      1    113.98461       1551 

    18      6     133.85      1    116.27943        883 

    18      6     138.46      1    122.20938       1285 

    18      6     143.08      1    126.82740       1500 

    18      6     147.69      1    129.55978       1401 

    18      6     152.31      1    131.36712       1251 

    18      6     156.92      1    141.17005        552 

    18      6     161.54      1    142.65501        499 

    18      6     166.15      1    148.37827        330 

    18      6     170.77      1    153.91603       1051 

    18      6     175.38      1    158.80546        192 

    18      6     180.00      1    159.21315       1788 

    18     18       0.00      1    159.62306       1795 

    18     18       4.62      1    176.18511       1547 

    18     18       9.23      1    166.54614        812 

    18     18      13.85      1    172.18397       1775 

    18     18      18.46      1    173.95513         79 

    18     18      23.08      1    175.29135        257 

    18     18      27.69      1      2.02046          3 

    18     18      32.31      1     28.35902       1297 

    18     18      36.92      1      9.57060        235 

    18     18      41.54      1     26.84839        710 

    18     18      46.15      1     41.44330       1068 

    18     18      50.77      1     32.94712        250 

    18     18      55.38      1     47.96719       1132 

    18     18      60.00      1     47.96719        293 

    18     18      64.62      1     54.85422        784 

    18     18      69.23      1     59.39726       1352 

    18     18      73.85      1     63.15381        864 

    18     18      78.46      1     60.90581       1776 

    18     18      83.08      1     71.97149        475 

    18     18      87.69      1     70.36146       1468 

    18     18      92.31      1     79.55781       1105 

    18     18      96.92      1     83.51285        625 

    18     18     101.54      1     82.62720         47 

    18     18     106.15      1     88.42847       1601 

    18     18     110.77      1     89.77619       1750 

    18     18     115.38      1     88.87759       1381 

    18     18     120.00      1    103.45386       1418 

    18     18     124.62      1    107.21374       1130 

    18     18     129.23      1    105.14158       1596 

    18     18     133.85      1    129.28952       1111 

    18     18     138.46      1    111.12971       1685 

    18     18     143.08      1    132.00302        680 

    18     18     147.69      1    125.63674       1262 

    18     18     152.31      1    137.74073        957 

    18     18     156.92      1    132.89010        487 

    18     18     161.54      1    151.78696        402 

    18     18     166.15      1    148.37827       1248 

    18     18     170.77      1    154.69466       1269 

    18     18     175.38      1    155.44914       1786 

    18     18     180.00      1    166.54614       1614 

    21      0       0.00      1    167.82789        118 

    21      0       4.62      1    166.54614       1202 

    21      0       9.23      1    166.12185        657 

    21      0      13.85      1    174.84530        347 

    21      0      18.46      1    177.52911        780 

    21      0      23.08      1    171.74338        468 

    21      0      27.69      1      3.36554       1374 

    21      0      32.31      1      9.13310       1286 

    21      0      36.92      1     23.25519        429 

    21      0      41.54      1     28.52821       1465 

    21      0      46.15      1     29.46119        405 

    21      0      50.77      1     29.82338        142 

    21      0      55.38      1     34.90761       1634 

    21      0      60.00      1     40.26207        395 

    21      0      64.62      1     41.72217       1439 

    21      0      69.23      1     47.37475        965 

    21      0      73.85      1     49.69182       1113 

    21      0      78.46      1     59.75985        660 

    21      0      83.08      1     60.90581       1502 

    21      0      87.69      1     61.84231         68 

    21      0      92.31      1     74.86005        782 

    21      0      96.92      1     76.54779       1589 

    21      0     101.54      1     79.55781        842 

    21      0     106.15      1     82.62720        566 

    21      0     110.77      1     90.22556       1749 

    21      0     115.38      1     90.67490        669 

    21      0     120.00      1     97.81603       1785 

    21      0     124.62      1    111.12971       1162 

    21      0     129.23      1    111.12971        102 

    21      0     133.85      1    109.78334       1090 

    21      0     138.46      1    123.74955       1768 

    21      0     143.08      1    128.69304       1611 

    21      0     147.69      1    123.74955       1376 

    21      0     152.31      1    135.60627       1723 

    21      0     156.92      1    137.74073       1078 

    21      0     161.54      1    142.65501       1101 

    21      0     166.15      1    140.49805        362 

    21      0     170.77      1    149.32865       1363 

    21      0     175.38      1    155.44914        652 

    21      0     180.00      1    159.62306        415 

    21      6       0.00      1    156.23427        622 

    21      6       4.62      1    165.27796        802 

    21      6       9.23      1    168.25797       1049 

    21      6      13.85      1    166.54614        217 

    21      6      18.46      1    176.18511         24 

    21      6      23.08      1    177.52911        600 

    21      6      27.69      1      0.67315       1518 

    21      6      32.31      1     19.64064       1108 

    21      6      36.92      1     19.64064       1794 

    21      6      41.54      1     28.15990       1637 

    21      6      46.15      1     28.72901         95 

    21      6      50.77      1     36.32298        955 

    21      6      55.38      1     37.24937        984 

    21      6      60.00      1     41.16747       1079 

    21      6      64.62      1     48.28014       1190 

    21      6      69.23      1     49.10763       1725 

    21      6      73.85      1     54.75355       1183 

    21      6      78.46      1     54.51210       1625 

    21      6      83.08      1     63.15381       1097 

    21      6      87.69      1     71.97149        807 

    21      6      92.31      1     75.27959        985 

    21      6      96.92      1     75.70075       1717 

    21      6     101.54      1     83.51285        534 

    21      6     106.15      1     86.63446       1687 

    21      6     110.77      1     89.77619       1413 

    21      6     115.38      1     95.60012        557 

    21      6     120.00      1     94.70865        671 

    21      6     124.62      1    105.97564        726 

    21      6     129.23      1    108.03009        824 

    21      6     133.85      1    111.91984        867 

    21      6     138.46      1    118.55995       1106 

    21      6     143.08      1    119.50833       1674 

    21      6     147.69      1    130.43829       1009 

    21      6     152.31      1    134.09542       1670 

    21      6     156.92      1    138.59494       1574 

    21      6     161.54      1    143.25927        170 

    21      6     166.15      1    139.83880          8 

    21      6     170.77      1    147.43067        681 

    21      6     175.38      1    153.33795        392 

    21      6     180.00      1    155.08778        706 

    21     18       0.00      1    152.17021       1667 

    21     18       4.62      1    157.99680        162 

    21     18       9.23      1    169.99132        259 

    21     18      13.85      1    169.55612       1628 

    21     18      18.46      1    173.06789        834 

    21     18      23.08      1      0.22381        991 

    21     18      27.69      1      0.22381       1203 

    21     18      32.31      1     23.64253        970 

    21     18      36.92      1     12.17044       1435 

    21     18      41.54      1     24.02759        225 

    21     18      46.15      1     29.82338       1559 

    21     18      50.77      1     36.66117        379 

    21     18      55.38      1     36.57419        735 

    21     18      60.00      1     47.06762       1373 

    21     18      64.62      1     53.67932        695 

    21     18      69.23      1     55.67511       1217 

    21     18      73.85      1     60.90581        525 

    21     18      78.46      1     67.30021        650 

    21     18      83.08      1     60.90581       1739 

    21     18      87.69      1     60.90581        532 

    21     18      92.31      1     79.55781        816 

    21     18      96.92      1     79.12381       1196 

    21     18     101.54      1     83.51285       1098 

    21     18     106.15      1     83.06961       1694 

    21     18     110.77      1     89.32685       1470 

    21     18     115.38      1    103.45386       1021 

    21     18     120.00      1     97.81603        876 

    21     18     124.62      1    103.02807        524 

    21     18     129.23      1    111.12971       1138 

    21     18     133.85      1    108.57125       1760 

    21     18     138.46      1    116.85237        129 

    21     18     143.08      1    122.56933        166 

    21     18     147.69      1    125.28963       1592 

    21     18     152.31      1    137.13232       1317 

    21     18     156.92      1    137.42372        581 

    21     18     161.54      1    143.25927       1720 

    21     18     166.15      1    135.00000       1712 

    21     18     170.77      1    138.59494       1615 

    21     18     175.38      1    149.69702        288 

    21     18     180.00      1    159.36724        714 

Experiment: 2,    Subject: 6 

   -21      0       0.00     -1      9.57060       1644 

   -21      0       4.62     -1     15.55783        895 

   -21      0       9.23      1      2.91935        426 

   -21      0      13.85      1     26.46956        816 

   -21      0      18.46     -1     36.32298        613 

   -21      0      23.08     -1     39.56084        734 

   -21      0      27.69     -1     52.34414        433 

   -21      0      32.31     -1     47.96719         60 

   -21      0      36.92      1     62.40801       1404 

   -21      0      41.54     -1     61.84231       1800 

   -21      0      46.15     -1     59.97066        508 

   -21      0      50.77     -1     68.87184        847 

   -21      0      55.38     -1     72.37875        373 

   -21      0      60.00     -1     83.95686       1211 

   -21      0      64.62     -1     84.40161       1395 

   -21      0      69.23     -1     90.22556        780 

   -21      0      73.85     -1     89.77619       1659 

   -21      0      78.46     -1     95.60012       1598 

   -21      0      83.08     -1     96.93211       1202 

   -21      0      87.69     -1    104.30089         35 

   -21      0      92.31     -1    114.93980        939 

   -21      0      96.92     -1    115.32630        506 

   -21      0     101.54     -1    120.81917       1614 

   -21      0     106.15     -1    123.51364        184 

   -21      0     110.77     -1    134.40629        796 

   -21      0     115.38     -1    137.10990        215 

   -21      0     120.00     -1    134.10484        880 

   -21      0     124.62     -1    144.11399        892 

   -21      0     129.23      1    146.13377        282 

   -21      0     133.85     -1    147.07359        146 

   -21      0     138.46     -1    153.14275        492 

   -21      0     143.08     -1    154.50811        240 

   -21      0     147.69     -1    163.60989       1186 

   -21      0     152.31     -1    175.29135         88 

   -21      0     156.92     -1    174.39988       1048 

   -21      0     161.54     -1    173.51112        795 

   -21      0     166.15     -1      6.48715       1096 

   -21      0     170.77      1      6.48715        350 

   -21      0     175.38     -1     17.21214        654 

   -21      0     180.00     -1     20.78526        673 

   -21      6       0.00     -1     19.78390       1322 

   -21      6       4.62     -1     18.29681       1070 

   -21      6       9.23     -1     27.82830        961 

   -21      6      13.85     -1     31.67658        994 

   -21      6      18.46     -1     38.82307       1435 

   -21      6      23.08     -1     32.47232       1172 

   -21      6      27.69     -1     40.85225        647 

   -21      6      32.31     -1     47.68493       1361 

   -21      6      36.92     -1     55.19924        579 

   -21      6      41.54     -1     57.07497        684 

   -21      6      46.15     -1     60.12513        570 

   -21      6      50.77     -1     70.21822        523 

   -21      6      55.38     -1     76.12350        835 

   -21      6      60.00     -1     76.12350       1756 

   -21      6      64.62     -1     80.42940        145 

   -21      6      69.23     -1     85.73971         14 

   -21      6      73.85     -1     91.57328         38 

   -21      6      78.46     -1     88.42847       1737 

   -21      6      83.08     -1    103.02807        987 

   -21      6      87.69     -1    103.87815        810 

   -21      6      92.31     -1    109.38129        619 

   -21      6      96.92     -1    110.33106        190 

   -21      6     101.54     -1    116.66044       1427 

   -21      6     106.15     -1    120.60415       1460 

   -21      6     110.77     -1    121.25748       1484 

   -21      6     115.38     -1    131.68664       1535 

   -21      6     120.00     -1    132.60163       1365 

   -21      6     124.62     -1    149.32865        401 

   -21      6     129.23     -1    147.65825        268 

   -21      6     133.85     -1    153.53217        456 

   -21      6     138.46     -1    149.32865        499 

   -21      6     143.08     -1    152.37189        602 

   -21      6     147.69     -1    162.94484        972 

   -21      6     152.31     -1    160.75950        731 

   -21      6     156.92     -1    165.27796       1325 

   -21      6     161.54     -1    171.74338        701 

   -21      6     166.15     -1      2.91752       1755 

   -21      6     170.77     -1      1.12241        193 

   -21      6     175.38     -1      4.26029        542 

   -21      6     180.00     -1     12.59914        923 

   -21     18       0.00      1    168.69074        950 

   -21     18       4.62     -1     20.33164         25 

   -21     18       9.23      1    176.18674       1547 

   -21     18      13.85     -1     24.75921        222 

   -21     18      18.46     -1     47.96719        287 

   -21     18      23.08     -1     36.07473        642 

   -21     18      27.69     -1     36.66117        583 

   -21     18      32.31     -1     48.83482       1095 

   -21     18      36.92     -1     53.25588       1087 

   -21     18      41.54      1     29.82338       1105 

   -21     18      46.15     -1     65.59181       1005 

   -21     18      50.77     -1     72.37875       1470 

   -21     18      55.38     -1     73.19879        558 

   -21     18      60.00     -1     78.69108        890 

   -21     18      64.62     -1     76.12350        801 

   -21     18      69.23     -1     85.73971        418 

   -21     18      73.85     -1     92.91926        154 

   -21     18      78.46     -1    100.00868        772 

   -21     18      83.08     -1     98.69623       1465 

   -21     18      87.69      1     76.12350       1641 

   -21     18      92.31     -1    105.55946        135 

   -21     18      96.92     -1    105.97564        196 

   -21     18     101.54     -1    107.62284        261 

   -21     18     106.15     -1    120.03075       1153 

   -21     18     110.77     -1    126.32201       1282 

   -21     18     115.38     -1    127.16736       1543 

   -21     18     120.00     -1    132.91206        327 

   -21     18     124.62     -1    136.52343       1392 

   -21     18     129.23     -1    139.83880        853 

   -21     18     133.85     -1    148.01685        631 

   -21     18     138.46     -1    142.04903        260 

   -21     18     143.08     -1    154.69466        431 

   -21     18     147.69     -1    159.21315       1661 

   -21     18     152.31     -1    163.60989       1483 

   -21     18     156.92     -1    171.74338       1782 

   -21     18     161.54     -1    169.55612        646 

   -21     18     166.15     -1      4.26029       1074 

   -21     18     170.77     -1     10.00698        695 

   -21     18     175.38     -1      3.81315        293 

   -21     18     180.00      1    173.51265       1710 

   -18      0       0.00     -1     12.59914       1776 

   -18      0       4.62     -1     24.37453        129 

   -18      0       9.23     -1     27.62662       1400 

   -18      0      13.85      1     41.16747       1729 

   -18      0      18.46      1     32.24900       1702 

   -18      0      23.08     -1     45.00114        789 

   -18      0      27.69     -1     54.75355        140 

   -18      0      32.31     -1     50.53801       1007 

   -18      0      36.92     -1     55.43861        703 

   -18      0      41.54     -1     57.07497        447 

   -18      0      46.15     -1     67.68986       1452 

   -18      0      50.77     -1     68.87184        405 

   -18      0      55.38     -1     69.42020        708 

   -18      0      60.00     -1     69.02428        960 

   -18      0      64.62     -1     82.18568       1059 

   -18      0      69.23     -1     81.30548        479 

   -18      0      73.85     -1     87.08248       1618 

   -18      0      78.46     -1     99.13480        727 

   -18      0      83.08     -1     99.13480       1715 

   -18      0      87.69     -1    103.87815       1101 

   -18      0      92.31     -1    108.57125         16 

   -18      0      96.92     -1    111.12971       1549 

   -18      0     101.54     -1    127.16736        305 

   -18      0     106.15     -1    118.55995       1381 

   -18      0     110.77     -1    126.82740        776 

   -18      0     115.38     -1    134.40629         85 

   -18      0     120.00     -1    142.65501       1255 

   -18      0     124.62     -1    137.71193       1188 

   -18      0     129.23     -1    137.42372       1637 

   -18      0     133.85     -1    145.30464        652 

   -18      0     138.46     -1    149.32865        347 

   -18      0     143.08     -1    154.50811       1212 

   -18      0     147.69     -1    169.12213       1768 

   -18      0     152.31     -1    168.68940       1085 

   -18      0     156.92     -1    170.42770       1036 

   -18      0     161.54     -1    169.55612       1245 

   -18      0     166.15     -1    173.95513       1515 

   -18      0     170.77     -1      2.91752       1796 

   -18      0     175.38     -1     12.59914       1440 

   -18      0     180.00      1    173.06940       1410 

   -18      6       0.00     -1     18.02851        391 

   -18      6       4.62     -1     20.18393       1203 

   -18      6       9.23     -1     32.59942        671 

   -18      6      13.85     -1    173.51112        474 

   -18      6      18.46     -1     29.61780       1126 

   -18      6      23.08     -1     37.58249        488 

   -18      6      27.69     -1     47.08914         83 

   -18      6      32.31     -1     53.67932       1472 

   -18      6      36.92     -1     61.84231       1125 

   -18      6      41.54     -1     62.77966        627 

   -18      6      46.15      1     72.37875        726 

   -18      6      50.77     -1     67.68986       1163 

   -18      6      55.38     -1     63.90956        633 

   -18      6      60.00     -1     79.12381       1576 

   -18      6      64.62     -1     76.12350         30 

   -18      6      69.23     -1     89.77619        691 

   -18      6      73.85     -1     90.22556       1682 

   -18      6      78.46      1     87.08248       1223 

   -18      6      83.08     -1     99.13480       1437 

   -18      6      87.69     -1    102.17211        294 

   -18      6      92.31     -1    105.14158        253 

   -18      6      96.92     -1    107.62284        650 

   -18      6     101.54     -1    115.71034        248 

   -18      6     106.15     -1    126.82740       1266 

   -18      6     110.77     -1    126.82740        879 

   -18      6     115.38     -1    131.04444        163 

   -18      6     120.00     -1    138.87341        909 

   -18      6     124.62     -1    138.59494        842 

   -18      6     129.23     -1    141.78156        903 

   -18      6     133.85     -1    152.17021        791 

   -18      6     138.46     -1    148.01685        753 

   -18      6     143.08     -1    148.37827         21 

   -18      6     147.69     -1    162.52852       1469 

   -18      6     152.31     -1    159.21315        346 

   -18      6     156.92     -1    169.12213       1335 

   -18      6     161.54     -1      0.22381        693 

   -18      6     166.15      1    178.87584        511 

   -18      6     170.77     -1      8.25491       1016 

   -18      6     175.38      1      7.37280        632 

   -18      6     180.00     -1     20.18181        369 

   -18     18       0.00     -1     10.44219        720 

   -18     18       4.62     -1     13.87650       1181 

   -18     18       9.23     -1     31.03552       1280 

   -18     18      13.85     -1     27.62662       1678 

   -18     18      18.46      1     11.31094        822 

   -18     18      23.08     -1     37.08332         27 

   -18     18      27.69     -1     39.83187        311 

   -18     18      32.31     -1     51.83215        953 

   -18     18      36.92     -1     55.09465        611 

   -18     18      41.54      1     24.44512       1232 

   -18     18      46.15     -1     59.75985       1792 

   -18     18      50.77     -1     70.36146       1252 

   -18     18      55.38     -1     71.16262       1248 

   -18     18      60.00     -1     73.61150       1697 

   -18     18      64.62     -1     88.42847        837 

   -18     18      69.23     -1     82.18568        482 

   -18     18      73.85      1     59.03736       1449 

   -18     18      78.46     -1     97.81603        496 

   -18     18      83.08      1     64.65491       1207 

   -18     18      87.69     -1    107.21374        316 

   -18     18      92.31     -1    104.72204         70 

   -18     18      96.92     -1    111.91984       1174 

   -18     18     101.54      1     89.77619        963 

   -18     18     106.15     -1    121.25748        761 

   -18     18     110.77     -1    123.86623        359 

   -18     18     115.38     -1    135.30155        407 

   -18     18     120.00     -1    134.10484        844 

   -18     18     124.62      1    111.12971        322 

   -18     18     129.23     -1    138.59494        817 

   -18     18     133.85     -1    149.10960        514 

   -18     18     138.46     -1    149.32865       1608 

   -18     18     143.08     -1    157.19727        871 

   -18     18     147.69     -1    156.80097        541 

   -18     18     152.31      1    139.42138       1229 

   -18     18     156.92     -1    174.84530        874 

   -18     18     161.54     -1    173.51112       1766 

   -18     18     166.15      1    153.15762        458 

   -18     18     170.77     -1      9.57060       1226 

   -18     18     175.38     -1      8.25491       1124 

   -18     18     180.00     -1     12.59914        339 

   -15      0       0.00     -1     10.00698        924 

   -15      0       4.62     -1     21.03642        755 

   -15      0       9.23     -1     26.84619        257 

   -15      0      13.85     -1     29.61780       1786 

   -15      0      18.46     -1     47.08914       1506 

   -15      0      23.08     -1     33.39928       1595 

   -15      0      27.69     -1     47.68493        124 

   -15      0      32.31     -1     50.22177        413 

   -15      0      36.92     -1     55.43861        289 

   -15      0      41.54     -1     50.22177         15 

   -15      0      46.15     -1     62.77966        120 

   -15      0      50.77     -1     69.42020        557 

   -15      0      55.38     -1     76.12350       1558 

   -15      0      60.00     -1     78.69108       1791 

   -15      0      64.62     -1     79.99302       1653 

   -15      0      69.23     -1     82.62720       1037 

   -15      0      73.85     -1     89.77619        449 

   -15      0      78.46     -1     98.69623        205 

   -15      0      83.08     -1    103.87815        455 

   -15      0      87.69     -1    108.57125       1042 

   -15      0      92.31     -1    121.03693       1173 

   -15      0      96.92     -1    112.31166       1275 

   -15      0     101.54     -1    116.47103       1743 

   -15      0     106.15     -1    128.42957        838 

   -15      0     110.77     -1    123.28064        408 

   -15      0     115.38     -1    131.68664        745 

   -15      0     120.00     -1    132.00302        370 

   -15      0     124.62     -1    140.77082       1024 

   -15      0     129.23     -1    147.07359       1338 

   -15      0     133.85     -1    148.37827       1752 

   -15      0     138.46     -1    156.80097       1112 

   -15      0     143.08     -1    152.95312        358 

   -15      0     147.69     -1    160.21666        760 

   -15      0     152.31     -1    157.99680       1676 

   -15      0     156.92     -1    170.86520        676 

   -15      0     161.54     -1    171.74338        131 

   -15      0     166.15     -1    178.87584       1419 

   -15      0     170.77     -1     10.87619       1463 

   -15      0     175.38     -1      8.25491       1378 

   -15      0     180.00     -1     13.87650        171 

   -15      6       0.00     -1     13.02641        475 

   -15      6       4.62     -1     28.52821        630 

   -15      6       9.23     -1     26.46956        497 

   -15      6      13.85     -1     27.03967       1771 

   -15      6      18.46     -1     35.73454        439 

   -15      6      23.08     -1     40.85225       1261 

   -15      6      27.69     -1     42.03511       1739 

   -15      6      32.31     -1     49.95826       1082 

   -15      6      36.92     -1     46.49290       1590 

   -15      6      41.54     -1     48.28014       1494 

   -15      6      46.15      1     40.85225       1031 

   -15      6      50.77     -1     75.70075       1565 

   -15      6      55.38     -1     73.61150        644 

   -15      6      60.00     -1     79.12381       1107 

   -15      6      64.62      1     47.96719        167 

   -15      6      69.23     -1     82.62720        438 

   -15      6      73.85     -1     82.62720         78 

   -15      6      78.46     -1     95.60012        245 

   -15      6      83.08     -1    104.30089        367 

   -15      6      87.69     -1     97.81603       1738 

   -15      6      92.31     -1    108.57125        169 

   -15      6      96.92     -1    112.47311        547 

   -15      6     101.54     -1    114.76071        251 

   -15      6     106.15     -1    121.03693        125 

   -15      6     110.77     -1    123.28064        818 

   -15      6     115.38     -1    131.36712       1586 

   -15      6     120.00     -1    136.83770        975 

   -15      6     124.62     -1    137.71193        198 

   -15      6     129.23     -1    145.67377       1292 

   -15      6     133.85     -1    142.65501       1733 

   -15      6     138.46     -1    156.80097        762 

   -15      6     143.08     -1    158.15814        341 

   -15      6     147.69     -1    155.08778        269 

   -15      6     152.31     -1    166.54614       1258 

   -15      6     156.92     -1    163.19718        815 

   -15      6     161.54     -1    177.08239        395 

   -15      6     166.15     -1    179.32510       1253 

   -15      6     170.77     -1      3.81315        303 

   -15      6     175.38     -1      6.04314       1664 

   -15      6     180.00     -1     10.44219        143 

   -15     18       0.00     -1      9.13310         41 

   -15     18       4.62     -1     31.25606        921 

   -15     18       9.23      1    178.87755       1137 

   -15     18      13.85     -1     30.51904       1312 

   -15     18      18.46     -1     34.67002         18 

   -15     18      23.08      1      2.91752        878 

   -15     18      27.69     -1     50.22177         10 

   -15     18      32.31     -1     44.13307        899 

   -15     18      36.92     -1     56.36935       1531 

   -15     18      41.54     -1     49.95826        956 

   -15     18      46.15     -1     58.96448       1627 

   -15     18      50.77     -1     61.84231       1574 

   -15     18      55.38     -1     69.02428        453 

   -15     18      60.00     -1     76.12350         76 

   -15     18      64.62      1     53.59026        108 

   -15     18      69.23      1     56.36935       1350 

   -15     18      73.85      1     62.03886       1448 

   -15     18      78.46     -1     82.18568        679 

   -15     18      83.08     -1    101.31060       1759 

   -15     18      87.69     -1    104.72204       1333 

   -15     18      92.31     -1    112.47311       1499 

   -15     18      96.92      1     85.73971       1291 

   -15     18     101.54     -1    111.52585         59 

   -15     18     106.15     -1    113.81208        117 

   -15     18     110.77     -1    126.82740        189 

   -15     18     115.38     -1    130.76369         56 

   -15     18     120.00     -1    134.40629        754 

   -15     18     124.62     -1    132.60163       1671 

   -15     18     129.23     -1    137.99698       1416 

   -15     18     133.85      1    123.28064        736 

   -15     18     138.46     -1    154.50811        493 

   -15     18     143.08     -1    156.40701       1734 

   -15     18     147.69      1    138.87341       1785 

   -15     18     152.31      1    146.02735        857 

   -15     18     156.92     -1    173.06789       1562 

   -15     18     161.54      1    147.30248       1600 

   -15     18     166.15     -1    177.52911       1127 

   -15     18     170.77      1    160.36091        659 

   -15     18     175.38     -1      9.57060        490 

   -15     18     180.00     -1     14.29925       1235 

   -12      0       0.00     -1     12.17044        750 

   -12      0       4.62     -1     20.57980       1511 

   -12      0       9.23     -1     22.80118        486 

   -12      0      13.85     -1     27.03967       1304 

   -12      0      18.46     -1     28.59209       1318 

   -12      0      23.08     -1     29.93037       1265 

   -12      0      27.69     -1     40.31045       1783 

   -12      0      32.31     -1     40.26207        544 

   -12      0      36.92     -1     53.00587        672 

   -12      0      41.54     -1     56.13514        664 

   -12      0      46.15     -1     61.47399       1268 

   -12      0      50.77      1     62.03886       1433 

   -12      0      55.38     -1     69.02428        128 

   -12      0      60.00     -1     69.42020       1013 

   -12      0      64.62     -1     76.54779       1097 

   -12      0      69.23     -1     79.12381        252 

   -12      0      73.85     -1     89.32685        559 

   -12      0      78.46     -1     95.15470         23 

   -12      0      83.08     -1     96.48888        641 

   -12      0      87.69     -1    100.87787       1650 

   -12      0      92.31     -1    107.62284       1712 

   -12      0      96.92     -1    104.30089        651 

   -12      0     101.54     -1    119.30065         89 

   -12      0     106.15     -1    120.81917       1421 

   -12      0     110.77     -1    127.76323        951 

   -12      0     115.38     -1    129.83316        210 

   -12      0     120.00     -1    132.60163       1045 

   -12      0     124.62     -1    133.49260        301 

   -12      0     129.23     -1    143.25927       1206 

   -12      0     133.85     -1    148.01685       1579 

   -12      0     138.46     -1    148.60027       1260 

   -12      0     143.08     -1    159.51915        913 

   -12      0     147.69     -1    156.01539       1430 

   -12      0     152.31     -1    163.60989        504 

   -12      0     156.92     -1    169.55612        286 

   -12      0     161.54     -1    177.52911       1201 

   -12      0     166.15     -1      1.57153         61 

   -12      0     170.77     -1      0.67315       1654 

   -12      0     175.38     -1      8.25491       1120 

   -12      0     180.00     -1     18.02851        459 

   -12      6       0.00     -1     13.02641       1301 

   -12      6       4.62     -1     14.72041        562 

   -12      6       9.23     -1     24.19989        949 

   -12      6      13.85     -1     23.59147        716 

   -12      6      18.46     -1     40.26207        998 

   -12      6      23.08     -1     38.43059        342 

   -12      6      27.69     -1     41.16747        218 

   -12      6      32.31     -1     47.08914        291 

   -12      6      36.92     -1     53.59026       1613 

   -12      6      41.54     -1     49.95826       1180 

   -12      6      46.15     -1     60.90581       1795 

   -12      6      50.77     -1     65.59181        552 

   -12      6      55.38     -1     67.30021        739 

   -12      6      60.00      1     50.22177       1612 

   -12      6      64.62     -1     79.55781        942 

   -12      6      69.23     -1     76.12350        121 

   -12      6      73.85     -1     82.18568       1316 

   -12      6      78.46     -1     93.36728       1720 

   -12      6      83.08     -1     97.81603        560 

   -12      6      87.69     -1     98.69623       1514 

   -12      6      92.31     -1    102.17211        472 

   -12      6      96.92     -1    105.55946       1233 

   -12      6     101.54     -1    114.93980       1140 

   -12      6     106.15     -1    115.32630        299 

   -12      6     110.77      1    104.30089        833 

   -12      6     115.38     -1    135.60627        555 

   -12      6     120.00      1    136.52343        485 

   -12      6     124.62     -1    133.49260       1423 

   -12      6     129.23     -1    139.19211       1532 

   -12      6     133.85     -1    148.01685        168 

   -12      6     138.46     -1    149.10960        275 

   -12      6     143.08     -1    148.74252       1328 

   -12      6     147.69     -1    160.88247        356 

   -12      6     152.31     -1    163.60989       1719 

   -12      6     156.92     -1    164.02436       1240 

   -12      6     161.54     -1    175.29135        808 

   -12      6     166.15     -1    177.52911       1243 

   -12      6     170.77     -1      1.12241       1190 

   -12      6     175.38     -1     19.37972        118 

   -12      6     180.00     -1     12.17044       1386 

   -12     18       0.00     -1      4.70691       1231 

   -12     18       4.62      1    179.77618        985 

   -12     18       9.23     -1     20.18181        534 

   -12     18      13.85      1      6.93232        756 

   -12     18      18.46      1     11.74238       1396 

   -12     18      23.08      1     13.45426        769 

   -12     18      27.69     -1     55.43861        258 

   -12     18      32.31      1     19.64064       1540 

   -12     18      36.92      1     22.54048       1775 

   -12     18      41.54      1     29.82338        247 

   -12     18      46.15      1     30.89429       1239 

   -12     18      50.77     -1     59.75985       1247 

   -12     18      55.38      1     40.26207       1554 

   -12     18      60.00      1     49.95826       1751 

   -12     18      64.62      1     49.37748        138 

   -12     18      69.23      1     48.28014       1521 

   -12     18      73.85     -1     90.67490        845 

   -12     18      78.46     -1     95.60012       1429 

   -12     18      83.08     -1     99.57230        614 

   -12     18      87.69      1     79.12381       1507 

   -12     18      92.31      1     79.99302        655 

   -12     18      96.92     -1    109.38129       1525 

   -12     18     101.54      1     87.08248        525 

   -12     18     106.15     -1    122.56933        767 

   -12     18     110.77     -1    124.10333       1220 

   -12     18     115.38      1    108.03009         12 

   -12     18     120.00     -1    131.08594       1134 

   -12     18     124.62      1    112.70130        599 

   -12     18     129.23      1    110.18336       1686 

   -12     18     133.85      1    123.86623       1369 

   -12     18     138.46     -1    152.17021        122 

   -12     18     143.08     -1    155.84050        882 

   -12     18     147.69     -1    159.66894        940 

   -12     18     152.31     -1    168.68940        487 

   -12     18     156.92     -1    166.54614       1489 

   -12     18     161.54     -1    170.86520        606 

   -12     18     166.15     -1    170.86520        742 

   -12     18     170.77     -1      0.22381        850 

   -12     18     175.38      1    162.37824       1064 

   -12     18     180.00     -1     12.59914        262 

    -9      0       0.00     -1     19.78390       1649 

    -9      0       4.62     -1     11.30892        265 

    -9      0       9.23     -1     26.85089        966 

    -9      0      13.85     -1     26.65896       1631 

    -9      0      18.46     -1     33.98145        372 

    -9      0      23.08     -1     39.14512        538 

    -9      0      27.69     -1     41.16747        494 

    -9      0      32.31     -1     51.76237       1063 

    -9      0      36.92     -1     46.78180        591 

    -9      0      41.54     -1     49.95826        115 

    -9      0      46.15     -1     60.12513       1681 

    -9      0      50.77     -1     65.03501        364 

    -9      0      55.38     -1     70.76106        489 

    -9      0      60.00     -1     67.68986        200 

    -9      0      64.62     -1     79.12381       1225 

    -9      0      69.23     -1     79.12381       1441 

    -9      0      73.85     -1     82.62720        126 

    -9      0      78.46     -1     87.97954       1721 

    -9      0      83.08     -1     97.81603        532 

    -9      0      87.69     -1    103.87815        302 

    -9      0      92.31     -1    103.87815       1385 

    -9      0      96.92     -1    106.39011        995 

    -9      0     101.54     -1    111.52585       1687 

    -9      0     106.15     -1    120.60415        829 

    -9      0     110.77     -1    126.82740        235 

    -9      0     115.38     -1    132.00302       1592 

    -9      0     120.00     -1    134.10484       1688 

    -9      0     124.62     -1    143.51561       1054 

    -9      0     129.23     -1    141.78156       1428 

    -9      0     133.85     -1    148.37827        752 

    -9      0     138.46     -1    149.32865        592 

    -9      0     143.08     -1    157.19727        537 

    -9      0     147.69     -1    157.59589         51 

    -9      0     152.31     -1    165.69911       1193 

    -9      0     156.92     -1    164.85842        581 

    -9      0     161.54     -1    169.55612        362 

    -9      0     166.15     -1    179.77444        926 

    -9      0     170.77     -1      1.12241       1522 

    -9      0     175.38     -1      2.91752        284 

    -9      0     180.00     -1     12.17044        717 

    -9      6       0.00     -1     12.59914        288 

    -9      6       4.62     -1     15.55783         44 

    -9      6       9.23     -1     26.28016        637 

    -9      6      13.85      1      4.70879       1170 

    -9      6      18.46     -1     32.94712         69 

    -9      6      23.08     -1     35.98183       1542 

    -9      6      27.69     -1     40.85225        607 

    -9      6      32.31     -1     46.49290        442 

    -9      6      36.92     -1     56.36935       1078 

    -9      6      41.54     -1     61.84231         82 

    -9      6      46.15     -1     55.43861        531 

    -9      6      50.77     -1     66.91277        183 

    -9      6      55.38     -1     64.65491       1263 

    -9      6      60.00     -1     78.86821       1530 

    -9      6      64.62     -1     79.12381       1057 

    -9      6      69.23     -1     82.62720        779 

    -9      6      73.85     -1     89.77619        667 

    -9      6      78.46     -1     89.77619       1662 

    -9      6      83.08     -1     92.02221        849 

    -9      6      87.69     -1     97.37451         96 

    -9      6      92.31     -1    112.07904        381 

    -9      6      96.92      1     82.18568         20 

    -9      6     101.54     -1    113.81208        625 

    -9      6     106.15     -1    116.27943        805 

    -9      6     110.77     -1    123.51364        764 

    -9      6     115.38     -1    125.04439        551 

    -9      6     120.00      1    109.64009       1341 

    -9      6     124.62     -1    132.89010        709 

    -9      6     129.23     -1    136.83770        402 

    -9      6     133.85     -1    148.01685         52 

    -9      6     138.46     -1    148.74252       1798 

    -9      6     143.08     -1    153.14275        873 

    -9      6     147.69     -1    159.21315        933 

    -9      6     152.31     -1    157.59589        565 

    -9      6     156.92     -1    164.44054        804 

    -9      6     161.54     -1    171.74338        530 

    -9      6     166.15     -1    153.90113       1179 

    -9      6     170.77     -1      0.67315       1075 

    -9      6     175.38     -1     10.44219       1351 

    -9      6     180.00     -1     11.30892        446 

    -9     18       0.00     -1      6.48715       1331 

    -9     18       4.62      1    177.08239        429 

    -9     18       9.23     -1     19.78178       1383 

    -9     18      13.85      1      5.15485       1267 

    -9     18      18.46      1     11.30892        152 

    -9     18      23.08      1     17.21423       1109 

    -9     18      27.69      1     19.78390        375 

    -9     18      32.31      1     24.19989        725 

    -9     18      36.92     -1     49.95826       1205 

    -9     18      41.54     -1     59.60958        360 

    -9     18      46.15      1     36.57419       1758 

    -9     18      50.77      1     40.26207        677 

    -9     18      55.38     -1     68.08169        941 

    -9     18      60.00     -1     76.12350       1043 

    -9     18      64.62      1     49.10763       1468 

    -9     18      69.23      1     47.08914       1633 

    -9     18      73.85      1     61.84231       1336 

    -9     18      78.46      1     67.68986       1352 

    -9     18      83.08     -1     65.21135       1493 

    -9     18      87.69     -1     98.69623       1339 

    -9     18      92.31      1     80.42940       1167 

    -9     18      96.92     -1    108.43547        383 

    -9     18     101.54      1     90.22556       1604 

    -9     18     106.15      1     98.69623        123 

    -9     18     110.77      1    100.44388        992 

    -9     18     115.38     -1    127.16736       1129 

    -9     18     120.00     -1    131.68664       1025 

    -9     18     124.62     -1    137.71193        164 

    -9     18     129.23     -1    142.31334        786 

    -9     18     133.85     -1    148.74252        875 

    -9     18     138.46     -1    151.78696         77 

    -9     18     143.08     -1    151.99048        461 

    -9     18     147.69     -1    156.63045       1254 

    -9     18     152.31     -1    162.37716        663 

    -9     18     156.92     -1    167.39919        295 

    -9     18     161.54     -1    168.68940       1439 

    -9     18     166.15      1    154.45670        590 

    -9     18     170.77      1    162.37824         19 

    -9     18     175.38     -1      0.67315        536 

    -9     18     180.00     -1     16.38850       1147 

    -6      0       0.00     -1      6.04314         43 

    -6      0       4.62      1     21.13030        155 

    -6      0       9.23      1      3.81500       1364 

    -6      0      13.85     -1     19.25821       1413 

    -6      0      18.46     -1     36.32298        840 

    -6      0      23.08     -1     39.94128        830 

    -6      0      27.69     -1     39.99317        621 

    -6      0      32.31     -1     39.10568        378 

    -6      0      36.92      1     28.15990        199 

    -6      0      41.54     -1     49.10763        576 

    -6      0      46.15     -1     57.43207       1453 

    -6      0      50.77     -1     61.84231       1447 

    -6      0      55.38     -1     66.74697        510 

    -6      0      60.00     -1     69.42020        678 

    -6      0      64.62     -1     74.86005       1219 

    -6      0      69.23     -1     80.42940       1132 

    -6      0      73.85     -1     85.73971       1209 

    -6      0      78.46     -1     87.97954       1374 

    -6      0      83.08     -1     94.70865        221 

    -6      0      87.69     -1     93.81489          4 

    -6      0      92.31     -1    105.55946        603 

    -6      0      96.92     -1    111.12971        244 

    -6      0     101.54     -1    115.32630       1581 

    -6      0     106.15     -1    111.52585        803 

    -6      0     110.77     -1    123.28064        406 

    -6      0     115.38     -1    126.57320        582 

    -6      0     120.00     -1    129.22918        889 

    -6      0     124.62     -1    138.59494        733 

    -6      0     129.23     -1    138.87341        797 

    -6      0     133.85     -1    141.78156       1004 

    -6      0     138.46     -1    146.36799        770 

    -6      0     143.08     -1    155.44914        516 

    -6      0     147.69     -1    157.19727       1065 

    -6      0     152.31     -1    163.19718        226 

    -6      0     156.92     -1    161.56453        990 

    -6      0     161.54     -1    170.42770        404 

    -6      0     166.15     -1      1.57153        744 

    -6      0     170.77     -1    179.32510       1346 

    -6      0     175.38     -1      3.36554        127 

    -6      0     180.00     -1      7.81432       1271 

    -6      6       0.00      1    169.12349         98 

    -6      6       4.62      1    177.08239        314 

    -6      6       9.23      1      0.22557       1706 

    -6      6      13.85     -1     25.70885        323 

    -6      6      18.46      1     30.75108       1216 

    -6      6      23.08      1     12.60118       1403 

    -6      6      27.69     -1     47.96719        134 

    -6      6      32.31     -1     41.72217          3 

    -6      6      36.92     -1     48.28014       1691 

    -6      6      41.54     -1     60.90581       1780 

    -6      6      46.15     -1     69.42020        480 

    -6      6      50.77      1     36.91327         93 

    -6      6      55.38     -1     61.84231        794 

    -6      6      60.00     -1     75.27959        320 

    -6      6      64.62      1     54.85422        107 

    -6      6      69.23     -1     82.18568        481 

    -6      6      73.85      1     65.97457        575 

    -6      6      78.46     -1     89.77619       1652 

    -6      6      83.08     -1     94.70865        469 

    -6      6      87.69     -1     99.13480       1177 

    -6      6      92.31     -1     99.13480        151 

    -6      6      96.92     -1    108.97725       1790 

    -6      6     101.54      1     93.81489        159 

    -6      6     106.15     -1    116.85237       1003 

    -6      6     110.77     -1    117.61048        312 

    -6      6     115.38     -1    128.69304       1285 

    -6      6     120.00      1    109.64009        729 

    -6      6     124.62      1    111.52585        883 

    -6      6     129.23     -1    142.65501        396 

    -6      6     133.85     -1    142.65501       1208 

    -6      6     138.46     -1    150.44213       1451 

    -6      6     143.08      1    118.72823        788 

    -6      6     147.69     -1    163.07193        828 

    -6      6     152.31      1    137.42372       1407 

    -6      6     156.92     -1    159.51915       1357 

    -6      6     161.54      1    145.16756        421 

    -6      6     166.15     -1    174.84530       1080 

    -6      6     170.77     -1     10.00698       1014 

    -6      6     175.38     -1      2.91752       1624 

    -6      6     180.00      1    173.06940        876 

    -6     18       0.00     -1     11.74036        997 

    -6     18       4.62     -1     14.72041       1561 

    -6     18       9.23      1      2.91935       1474 

    -6     18      13.85      1      1.57333       1166 

    -6     18      18.46      1     11.31094       1086 

    -6     18      23.08     -1     36.32298        694 

    -6     18      27.69      1     16.39058       1329 

    -6     18      32.31      1     29.46119        984 

    -6     18      36.92      1     24.19989       1284 

    -6     18      41.54     -1     57.07497       1593 

    -6     18      46.15      1     34.77426        105 

    -6     18      50.77      1     42.03511        522 

    -6     18      55.38      1     39.14512        409 

    -6     18      60.00      1     50.22177        600 

    -6     18      64.62     -1     76.12350        930 

    -6     18      69.23     -1     87.08248       1545 

    -6     18      73.85      1     68.47569       1402 

    -6     18      78.46     -1     90.22556       1196 

    -6     18      83.08      1     69.42020        585 

    -6     18      87.69     -1     99.13480       1741 

    -6     18      92.31      1     80.42940        861 

    -6     18      96.92      1     88.42847       1492 

    -6     18     101.54      1     80.86690       1509 

    -6     18     106.15      1     95.60012        392 

    -6     18     110.77      1     95.60012       1438 

    -6     18     115.38      1     98.69623        574 

    -6     18     120.00     -1    127.76323        749 

    -6     18     124.62     -1    142.12487        578 

    -6     18     129.23     -1    140.44022        467 

    -6     18     133.85     -1    139.19211       1273 

    -6     18     138.46      1    121.39973       1754 

    -6     18     143.08     -1    150.06818       1675 

    -6     18     147.69      1    134.40629       1480 

    -6     18     152.31      1    139.95722        988 

    -6     18     156.92     -1    174.84530        326 

    -6     18     161.54     -1    167.39919        999 

    -6     18     166.15      1    149.69702       1648 

    -6     18     170.77     -1    179.77444       1605 

    -6     18     175.38     -1      6.48715        238 

    -6     18     180.00     -1     10.87619       1028 

    -3      0       0.00     -1      3.81315        715 

    -3      0       4.62      1    176.63436       1306 

    -3      0       9.23     -1     20.72988       1118 

    -3      0      13.85     -1     19.23894        610 

    -3      0      18.46      1     10.44420        165 

    -3      0      23.08     -1     35.73454        974 

    -3      0      27.69     -1     45.00114        389 

    -3      0      32.31     -1     52.67355        628 

    -3      0      36.92      1     26.84839        195 

    -3      0      41.54      1     38.17014       1165 

    -3      0      46.15     -1     60.90581        634 

    -3      0      50.77     -1     60.90581       1594 

    -3      0      55.38     -1     62.40801        237 

    -3      0      60.00     -1     65.21135        178 

    -3      0      64.62     -1     73.19879        349 

    -3      0      69.23     -1     82.18568       1716 

    -3      0      73.85     -1     87.08248       1311 

    -3      0      78.46     -1     82.62720       1669 

    -3      0      83.08     -1     87.08248         32 

    -3      0      87.69      1     82.18568        100 

    -3      0      92.31      1     87.08248        955 

    -3      0      96.92     -1    106.39011       1622 

    -3      0     101.54     -1    109.38129        212 

    -3      0     106.15     -1    117.23272        668 

    -3      0     110.77      1     96.04487          5 

    -3      0     115.38     -1    123.28064       1309 

    -3      0     120.00     -1    130.10970         49 

    -3      0     124.62     -1    138.59494        526 

    -3      0     129.23     -1    138.59494        802 

    -3      0     133.85     -1    140.77082        908 

    -3      0     138.46     -1    150.06818       1643 

    -3      0     143.08      1    134.40629        249 

    -3      0     147.69      1    134.10484       1168 

    -3      0     152.31      1    137.71193       1241 

    -3      0     156.92     -1    164.44054        185 

    -3      0     161.54     -1    169.55612        157 

    -3      0     166.15     -1    174.84530       1242 

    -3      0     170.77     -1    174.84530       1152 

    -3      0     175.38     -1      5.15485       1295 

    -3      0     180.00     -1     14.29925        958 

    -3      6       0.00      1    171.30522        176 

    -3      6       4.62      1    174.40144       1726 

    -3      6       9.23      1      2.47096        721 

    -3      6      13.85      1      5.15485       1041 

    -3      6      18.46      1     10.44420        317 

    -3      6      23.08      1     12.60118        864 

    -3      6      27.69      1     22.86559        491 

    -3      6      32.31     -1     47.99821        980 

    -3      6      36.92      1     23.54313        719 

    -3      6      41.54     -1     47.96719       1300 

    -3      6      46.15     -1     63.53044        781 

    -3      6      50.77     -1     71.97149       1062 

    -3      6      55.38     -1     64.27718       1324 

    -3      6      60.00     -1     67.30021       1569 

    -3      6      64.62     -1     73.61150       1567 

    -3      6      69.23      1     59.39726        471 

    -3      6      73.85     -1     82.18568        328 

    -3      6      78.46      1     66.91277        498 

    -3      6      83.08      1     73.19879         37 

    -3      6      87.69     -1     97.37451        893 

    -3      6      92.31     -1    100.87787        617 

    -3      6      96.92      1     88.42847       1158 

    -3      6     101.54     -1    113.81208       1298 

    -3      6     106.15     -1    114.76071       1294 

    -3      6     110.77     -1    121.03693       1589 

    -3      6     115.38     -1    127.16736       1538 

    -3      6     120.00      1    110.58134       1010 

    -3      6     124.62      1    114.58402         24 

    -3      6     129.23      1    111.12971        203 

    -3      6     133.85     -1    140.49805       1619 

    -3      6     138.46      1    120.81917        484 

    -3      6     143.08      1    132.00302         53 

    -3      6     147.69      1    138.59494       1079 

    -3      6     152.31     -1    161.29104         28 

    -3      6     156.92      1    139.83880       1408 

    -3      6     161.54     -1    173.51112       1698 

    -3      6     166.15      1    151.40644       1718 

    -3      6     170.77      1    161.97097       1774 

    -3      6     175.38     -1      2.91752       1564 

    -3      6     180.00     -1      7.81432        763 

    -3     18       0.00     -1     17.62125       1278 

    -3     18       4.62     -1     16.38850         54 

    -3     18       9.23      1    179.32683        911 

    -3     18      13.85     -1     29.93037        256 

    -3     18      18.46      1      5.60029        888 

    -3     18      23.08      1     13.45426        947 

    -3     18      27.69      1     27.78903       1128 

    -3     18      32.31      1     20.03826       1656 

    -3     18      36.92     -1     49.15005       1728 

    -3     18      41.54      1     24.37453       1723 

    -3     18      46.15      1     31.32207       1119 

    -3     18      50.77      1     40.26207       1725 

    -3     18      55.38      1     48.28014        436 

    -3     18      60.00      1     48.83482       1537 

    -3     18      64.62     -1     76.54779       1382 

    -3     18      69.23      1     55.67511        620 

    -3     18      73.85     -1     87.53086        298 

    -3     18      78.46      1     62.77966        263 

    -3     18      83.08      1     68.47569       1083 

    -3     18      87.69      1     76.12350       1399 

    -3     18      92.31      1     79.12381       1730 

    -3     18      96.92      1     89.77619       1221 

    -3     18     101.54      1     95.15470       1384 

    -3     18     106.15     -1    111.91984        234 

    -3     18     110.77      1    104.30089       1323 

    -3     18     115.38      1     96.48888         91 

    -3     18     120.00     -1    131.36712        872 

    -3     18     124.62      1    109.24050         48 

    -3     18     129.23      1    113.64187       1290 

    -3     18     133.85      1    115.32630        325 

    -3     18     138.46      1    125.98086        333 

    -3     18     143.08      1    130.76369        580 

    -3     18     147.69     -1    155.44914        290 

    -3     18     152.31     -1    164.44054         95 

    -3     18     156.92     -1    173.06789       1035 

    -3     18     161.54     -1    169.55612        377 

    -3     18     166.15     -1      3.36554       1424 

    -3     18     170.77     -1    179.77444        464 

    -3     18     175.38      1    167.40049        661 

    -3     18     180.00     -1     10.44219        223 

     0      0       0.00      1    176.63436        521 

     0      0       4.62     -1     13.02845       1398 

     0      0       9.23     -1     22.63524        324 

     0      0      13.85      1      9.13508       1445 

     0      0      18.46     -1     33.29211        345 

     0      0      23.08     -1     36.32298       1646 

     0      0      27.69     -1     37.16836       1366 

     0      0      32.31     -1     48.28014       1149 

     0      0      36.92      1     30.33138        242 

     0      0      41.54     -1     50.22177        825 

     0      0      46.15      1     41.44330       1023 

     0      0      50.77      1     43.23875       1711 

     0      0      55.38      1     42.34500        161 

     0      0      60.00     -1     65.03501       1623 

     0      0      64.62     -1     71.97149         13 

     0      0      69.23      1     56.02081        337 

     0      0      73.85     -1     82.18568        351 

     0      0      78.46      1     70.21822          9 

     0      0      83.08      1     76.54779        657 

     0      0      87.69      1     87.08248        848 

     0      0      92.31     -1    100.87787       1789 

     0      0      96.92      1     87.08248        692 

     0      0     101.54     -1    110.18336       1674 

     0      0     106.15     -1    109.38129       1277 

     0      0     110.77      1    107.21374       1320 

     0      0     115.38     -1    128.69304        800 

     0      0     120.00     -1    126.82740       1171 

     0      0     124.62     -1    130.76369       1072 

     0      0     129.23     -1    137.71193        549 

     0      0     133.85     -1    139.51390        500 

     0      0     138.46      1    126.57320       1073 

     0      0     143.08     -1    154.50811         55 

     0      0     147.69     -1    155.26969         68 

     0      0     152.31     -1    165.27796       1657 

     0      0     156.92     -1    163.19718       1529 

     0      0     161.54      1    147.30248       1793 

     0      0     166.15     -1    166.54614        666 

     0      0     170.77     -1    177.52911       1708 

     0      0     175.38     -1      6.48715       1528 

     0      0     180.00      1    169.12213       1563 

     0      6       0.00     -1      7.37280       1264 

     0      6       4.62      1    169.12213        854 

     0      6       9.23      1    179.77444        231 

     0      6      13.85      1      9.13508       1753 

     0      6      18.46      1     10.44420       1011 

     0      6      23.08      1     15.55991       1663 

     0      6      27.69     -1     37.91266        403 

     0      6      32.31      1     22.47374        887 

     0      6      36.92      1     19.64064        355 

     0      6      41.54      1     61.84231       1533 

     0      6      46.15      1     36.66117       1740 

     0      6      50.77      1     35.73454       1375 

     0      6      55.38      1     41.44330       1673 

     0      6      60.00     -1     68.08169       1414 

     0      6      64.62      1     56.36935        387 

     0      6      69.23     -1     74.44217        483 

     0      6      73.85     -1     83.51285        427 

     0      6      78.46      1     73.19879         92 

     0      6      83.08      1     69.42020        605 

     0      6      87.69      1     79.12381       1162 

     0      6      92.31      1     84.40161        344 

     0      6      96.92      1     87.53086       1665 

     0      6     101.54      1     88.42847        386 

     0      6     106.15      1     98.25662         57 

     0      6     110.77     -1    121.25748        420 

     0      6     115.38      1    108.03009       1444 

     0      6     120.00      1    112.31166       1081 

     0      6     124.62     -1    135.60627        700 

     0      6     129.23      1    116.66044       1154 

     0      6     133.85      1    121.25748       1296 

     0      6     138.46      1    125.04439        896 

     0      6     143.08      1    131.04444        852 

     0      6     147.69     -1    160.21666       1732 

     0      6     152.31      1    134.70159       1307 

     0      6     156.92     -1    163.60989       1455 

     0      6     161.54     -1    169.55612        158 

     0      6     166.15      1    156.74632        996 

     0      6     170.77      1    155.08778        539 

     0      6     175.38     -1      3.36554        462 

     0      6     180.00     -1      6.04314       1585 

     0     18       0.00      1    170.42911        669 

     0     18       4.62      1    174.84688       1401 

     0     18       9.23      1    176.63436       1640 

     0     18      13.85     -1     27.82830        569 

     0     18      18.46      1     10.44420       1138 

     0     18      23.08      1     10.44420        354 

     0     18      27.69      1     17.62334       1157 

     0     18      32.31      1     16.80330       1797 

     0     18      36.92      1     27.78903       1587 

     0     18      41.54      1     27.78903       1638 

     0     18      46.15      1     39.94128       1315 

     0     18      50.77      1     39.67291       1599 

     0     18      55.38      1     40.85225        271 

     0     18      60.00      1     50.22177       1621 

     0     18      64.62      1     47.68493        102 

     0     18      69.23     -1     78.69108       1175 

     0     18      73.85     -1     89.77619        751 

     0     18      78.46      1     62.97023        424 

     0     18      83.08      1     69.42020       1553 

     0     18      87.69     -1    103.87815       1498 

     0     18      92.31     -1    105.55946       1257 

     0     18      96.92      1     76.12350       1169 

     0     18     101.54      1     89.77619       1155 

     0     18     106.15     -1    122.20938       1583 

     0     18     110.77      1     98.69623       1156 

     0     18     115.38     -1    126.32201        920 

     0     18     120.00      1    105.97564        465 

     0     18     124.62     -1    134.40008        851 

     0     18     129.23     -1    138.59494        111 

     0     18     133.85     -1    148.74252       1412 

     0     18     138.46      1    111.52585        101 

     0     18     143.08     -1    155.62615        968 

     0     18     147.69     -1    156.80097       1368 

     0     18     152.31      1    136.81827       1030 

     0     18     156.92      1    142.39153       1735 

     0     18     161.54      1    137.42372         63 

     0     18     166.15     -1    174.84530        587 

     0     18     170.77     -1      0.22381        428 

     0     18     175.38      1    157.99680        139 

     0     18     180.00     -1     10.00698       1496 

     3      0       0.00      1    170.86520        704 

     3      0       4.62      1      4.26216        824 

     3      0       9.23      1    177.97948        432 

     3      0      13.85     -1     25.51058        463 

     3      0      18.46      1      8.69649         71 

     3      0      23.08      1     16.80330       1104 

     3      0      27.69     -1     33.74889       1526 

     3      0      32.31      1     25.32701        119 

     3      0      36.92     -1     47.06762        435 

     3      0      41.54      1     37.16836        584 

     3      0      46.15      1     36.32298        216 

     3      0      50.77     -1     60.90581        201 

     3      0      55.38      1     49.69182        765 

     3      0      60.00     -1     71.97149         62 

     3      0      64.62      1     55.78544        910 

     3      0      69.23      1     60.90581        982 

     3      0      73.85     -1     82.18568        946 

     3      0      78.46      1     69.42020        682 

     3      0      83.08      1     74.02597       1274 

     3      0      87.69      1     78.25964        601 

     3      0      92.31      1     80.42940       1556 

     3      0      96.92      1     82.62720         72 

     3      0     101.54      1     91.57328        660 

     3      0     106.15      1     95.60012        280 

     3      0     110.77      1     96.48888        306 

     3      0     115.38      1    104.30089        331 

     3      0     120.00      1    111.91984        784 

     3      0     124.62      1    117.98566       1523 

     3      0     129.23     -1    138.59494       1446 

     3      0     133.85      1    123.51364       1626 

     3      0     138.46      1    127.16736        292 

     3      0     143.08      1    129.55978       1432 

     3      0     147.69      1    138.59494       1297 

     3      0     152.31     -1    160.07140        149 

     3      0     156.92      1    148.01685       1213 

     3      0     161.54     -1    166.12185       1183 

     3      0     166.15     -1    178.42672        267 

     3      0     170.77      1    155.26969        778 

     3      0     175.38      1    171.30377       1683 

     3      0     180.00      1    173.51112        868 

     3      6       0.00     -1     10.44219        811 

     3      6       4.62     -1     14.29925        981 

     3      6       9.23      1    179.77618       1475 

     3      6      13.85      1      6.04505        932 

     3      6      18.46      1      5.15485        598 

     3      6      23.08      1     15.97611       1510 

     3      6      27.69      1     16.80330        728 

     3      6      32.31     -1     39.94128       1047 

     3      6      36.92      1     31.32207        843 

     3      6      41.54      1     36.32298        535 

     3      6      46.15      1     40.57985       1151 

     3      6      50.77     -1     62.03886       1625 

     3      6      55.38     -1     72.37875       1417 

     3      6      60.00      1     47.08914        957 

     3      6      64.62     -1     75.27959        757 

     3      6      69.23     -1     83.06961       1502 

     3      6      73.85      1     66.14457        723 

     3      6      78.46      1     69.42020        681 

     3      6      83.08     -1     85.73971        109 

     3      6      87.69      1     76.12350        991 

     3      6      92.31      1     76.54779        885 

     3      6      96.92      1     87.08248         80 

     3      6     101.54      1     88.42847        566 

     3      6     106.15      1     92.02221        528 

     3      6     110.77      1     98.69623        907 

     3      6     115.38      1    103.45386        665 

     3      6     120.00      1    107.62284        820 

     3      6     124.62      1    110.18336        300 

     3      6     129.23     -1    137.42372        540 

     3      6     133.85      1    123.28064       1467 

     3      6     138.46      1    117.03892        170 

     3      6     143.08      1    134.70159        636 

     3      6     147.69     -1    151.99048       1459 

     3      6     152.31      1    139.83880        846 

     3      6     156.92     -1    163.19718       1479 

     3      6     161.54      1    140.49805       1038 

     3      6     166.15      1    152.75599        819 

     3      6     170.77      1    155.44914        466 

     3      6     175.38     -1      2.91752        103 

     3      6     180.00      1    171.30522       1367 

     3     18       0.00     -1     10.87619       1009 

     3     18       4.62     -1     13.02641        477 

     3     18       9.23      1    179.77444        232 

     3     18      13.85      1      1.12419       1603 

     3     18      18.46      1      6.48908        214 

     3     18      23.08     -1     29.71726       1745 

     3     18      27.69      1     24.02759        807 

     3     18      32.31      1     19.64064        518 

     3     18      36.92      1     22.07966       1779 

     3     18      41.54      1     31.89585        529 

     3     18      46.15      1     29.82338       1098 

     3     18      50.77      1     38.49808        204 

     3     18      55.38      1     47.06762       1660 

     3     18      60.00      1     45.58877       1142 

     3     18      64.62     -1     67.68986       1259 

     3     18      69.23      1     59.97066        206 

     3     18      73.85      1     57.40281       1283 

     3     18      78.46      1     68.47569         84 

     3     18      83.08     -1    106.80282       1527 

     3     18      87.69      1     81.74509        246 

     3     18      92.31      1     79.12381       1289 

     3     18      96.92      1     89.32685       1615 

     3     18     101.54      1     89.77619         36 

     3     18     106.15      1     97.81603        179 

     3     18     110.77     -1    120.81917        283 

     3     18     115.38      1    105.55946       1450 

     3     18     120.00     -1    135.30155       1426 

     3     18     124.62      1    112.86495        270 

     3     18     129.23      1    120.60415       1486 

     3     18     133.85      1    120.60415        334 

     3     18     138.46     -1    148.74252       1488 

     3     18     143.08     -1    151.58071        416 

     3     18     147.69      1    134.40629       1727 

     3     18     152.31     -1    166.54614        712 

     3     18     156.92     -1    163.19718        609 

     3     18     161.54      1    145.79808       1021 

     3     18     166.15     -1    174.39988       1763 

     3     18     170.77      1    155.84050       1454 

     3     18     175.38     -1     10.87619        415 

     3     18     180.00     -1     11.30892        826 

     6      0       0.00      1    160.88247       1778 

     6      0       4.62     -1      8.69452        737 

     6      0       9.23      1    177.53078        495 

     6      0      13.85      1    179.77618        979 

     6      0      18.46      1      0.22557       1093 

     6      0      23.08      1     13.02845       1707 

     6      0      27.69     -1     41.44330       1262 

     6      0      32.31      1     21.52645        768 

     6      0      36.92      1     24.19989       1503 

     6      0      41.54      1     32.94712        697 

     6      0      46.15      1     34.77426       1694 

     6      0      50.77      1     42.34500        556 

     6      0      55.38      1     49.10763        313 

     6      0      60.00      1     49.69182        363 

     6      0      64.62      1     49.37748       1249 

     6      0      69.23      1     59.18880        938 

     6      0      73.85      1     63.15381       1552 

     6      0      78.46      1     65.97457       1182 

     6      0      83.08      1     71.16262       1184 

     6      0      87.69      1     79.12381        366 

     6      0      92.31      1     85.29309        191 

     6      0      96.92      1     89.77619        239 

     6      0     101.54      1     95.60012       1655 

     6      0     106.15      1     90.22556       1747 

     6      0     110.77      1     98.25662        517 

     6      0     115.38      1    109.78334       1210 

     6      0     120.00      1    104.30089         34 

     6      0     124.62     -1    129.28952       1761 

     6      0     129.23      1    116.09192         94 

     6      0     133.85      1    117.23272        965 

     6      0     138.46     -1    140.49805       1544 

     6      0     143.08      1    127.16736       1135 

     6      0     147.69      1    138.59494       1519 

     6      0     152.31      1    135.60627       1192 

     6      0     156.92      1    143.51561        656 

     6      0     161.54      1    144.46213        338 

     6      0     166.15      1    157.59589       1580 

     6      0     170.77      1    157.99680        448 

     6      0     175.38      1    166.12309       1418 

     6      0     180.00     -1      9.57060       1750 

     6      6       0.00      1    176.63436        639 

     6      6       4.62      1    177.53078       1609 

     6      6       9.23      1    176.63436       1504 

     6      6      13.85      1      5.15485        554 

     6      6      18.46     -1     36.32298       1513 

     6      6      23.08      1     13.45426        970 

     6      6      27.69      1     15.55991        197 

     6      6      32.31     -1     40.57985        616 

     6      6      36.92      1     31.10686       1666 

     6      6      41.54     -1     60.90581        278 

     6      6      46.15      1     34.32715       1039 

     6      6      50.77      1     38.43059        707 

     6      6      55.38      1     45.29649        228 

     6      6      60.00      1     55.09465        505 

     6      6      64.62      1     49.37748       1380 

     6      6      69.23      1     58.68016        398 

     6      6      73.85     -1     80.86690        732 

     6      6      78.46      1     67.68986        713 

     6      6      83.08      1     71.02432        343 

     6      6      87.69      1     76.12350        296 

     6      6      92.31      1     82.18568        969 

     6      6      96.92      1     81.74509       1700 

     6      6     101.54     -1     89.77619        618 

     6      6     106.15      1     97.81603        912 

     6      6     110.77      1    104.72204       1757 

     6      6     115.38      1    111.12971        705 

     6      6     120.00     -1    125.04439       1582 

     6      6     124.62      1    112.47311       1050 

     6      6     129.23      1    115.90689        209 

     6      6     133.85      1    127.50429       1651 

     6      6     138.46      1    123.86623       1067 

     6      6     143.08      1    126.32201        219 

     6      6     147.69      1    128.69304       1342 

     6      6     152.31     -1    161.56453       1017 

     6      6     156.92     -1    159.21315        371 

     6      6     161.54      1    142.65501       1310 

     6      6     166.15      1    155.62615        914 

     6      6     170.77      1    148.37827        948 

     6      6     175.38      1    159.77464        561 

     6      6     180.00     -1      4.70691        862 

     6     18       0.00      1    173.51265       1629 

     6     18       4.62      1    174.84530        595 

     6     18       9.23      1    177.08239       1130 

     6     18      13.85     -1     27.82830         65 

     6     18      18.46      1     10.44420         33 

     6     18      23.08      1     11.74238       1019 

     6     18      27.69     -1     37.60713       1517 

     6     18      32.31      1     21.52645       1360 

     6     18      36.92      1     30.75108        687 

     6     18      41.54     -1     59.75985        944 

     6     18      46.15      1     39.14512       1505 

     6     18      50.77      1     30.89429       1436 

     6     18      55.38     -1     68.64605        834 

     6     18      60.00     -1     71.83829       1049 

     6     18      64.62      1     55.43861       1194 

     6     18      69.23      1     59.03736       1302 

     6     18      73.85     -1     89.77619       1110 

     6     18      78.46      1     70.36146        309 

     6     18      83.08      1     72.37875        308 

     6     18      87.69      1     78.69108        567 

     6     18      92.31      1     86.63446       1055 

     6     18      96.92      1     82.18568       1159 

     6     18     101.54      1     86.63446       1002 

     6     18     106.15      1     88.42847        177 

     6     18     110.77      1    100.44388       1473 

     6     18     115.38      1    100.44388        443 

     6     18     120.00      1    102.60081       1027 

     6     18     124.62      1    109.78334        175 

     6     18     129.23      1    120.24157        460 

     6     18     133.85     -1    146.36799         39 

     6     18     138.46      1    128.09792       1568 

     6     18     143.08      1    126.82740       1330 

     6     18     147.69      1    137.99698        856 

     6     18     152.31      1    133.80029       1272 

     6     18     156.92      1    145.06048       1487 

     6     18     161.54      1    140.83244        564 

     6     18     166.15     -1    168.25797        397 

     6     18     170.77      1    156.74632        434 

     6     18     175.38      1    167.40049       1091 

     6     18     180.00      1    171.74484        685 

     9      0       0.00      1    164.02436       1276 

     9      0       4.62      1    169.55612        771 

     9      0       9.23      1      1.12419       1534 

     9      0      13.85     -1      4.70691       1345 

     9      0      18.46      1      7.81432        568 

     9      0      23.08      1      7.37474       1246 

     9      0      27.69     -1     42.03511       1161 

     9      0      32.31      1     21.37169       1464 

     9      0      36.92      1     23.42327        277 

     9      0      41.54      1     32.24900       1672 

     9      0      46.15     -1     57.97381       1116 

     9      0      50.77      1     38.49808       1642 

     9      0      55.38      1     48.55900       1020 

     9      0      60.00      1     49.69182       1575 

     9      0      64.62      1     54.51210        638 

     9      0      69.23      1     57.07497        986 

     9      0      73.85      1     65.03501        563 

     9      0      78.46      1     69.42020        867 

     9      0      83.08      1     68.08169        230 

     9      0      87.69      1     67.30021        425 

     9      0      92.31      1     82.18568       1744 

     9      0      96.92      1     82.62720        615 

     9      0     101.54      1     82.18568        172 

     9      0     106.15      1     96.48888       1495 

     9      0     110.77      1     98.25662        645 

     9      0     115.38      1     99.13480        207 

     9      0     120.00      1    108.03009       1319 

     9      0     124.62      1    114.76071        400 

     9      0     129.23      1    107.62284        457 

     9      0     133.85      1    122.92641       1628 

     9      0     138.46      1    124.45418        783 

     9      0     143.08      1    124.45418        153 

     9      0     147.69      1    128.09792        929 

     9      0     152.31      1    140.83244       1645 

     9      0     156.92      1    129.83316        812 

     9      0     161.54     -1    150.44213        174 

     9      0     166.15      1    156.80097       1591 

     9      0     170.77      1    161.97097        264 

     9      0     175.38      1    160.35991        898 

     9      0     180.00      1    159.36724         26 

     9      6       0.00      1    175.73797       1431 

     9      6       4.62      1    167.82920       1685 

     9      6       9.23     -1     17.75183       1443 

     9      6      13.85      1      6.48908       1349 

     9      6      18.46      1      4.70879         90 

     9      6      23.08      1     13.45426        841 

     9      6      27.69      1     16.80330        629 

     9      6      32.31      1     20.18393       1012 

     9      6      36.92      1     26.28482       1607 

     9      6      41.54      1     24.76141       1490 

     9      6      46.15      1     38.82307       1053 

     9      6      50.77      1     36.99641        674 

     9      6      55.38      1     39.46424        181 

     9      6      60.00      1     47.37475        478 

     9      6      64.62      1     49.10763         66 

     9      6      69.23      1     60.90581       1769 

     9      6      73.85      1     61.27321        928 

     9      6      78.46      1     62.40801       1008 

     9      6      83.08      1     71.97149        546 

     9      6      87.69      1     78.25964       1077 

     9      6      92.31      1     80.42940        680 

     9      6      96.92      1     84.84704       1610 

     9      6     101.54      1     85.73971        310 

     9      6     106.15      1     98.69623        787 

     9      6     110.77      1     96.48888        241 

     9      6     115.38      1     95.60012       1508 

     9      6     120.00      1    103.45386         74 

     9      6     124.62      1    108.43547        891 

     9      6     129.23      1    120.60415       1032 

     9      6     133.85      1    120.60415        110 

     9      6     138.46      1    125.39046        702 

     9      6     143.08      1    123.51364       1281 

     9      6     147.69      1    130.76369        902 

     9      6     152.31      1    141.44147        266 

     9      6     156.92      1    145.89667        967 

     9      6     161.54     -1    148.37827       1551 

     9      6     166.15     -1      3.36554       1040 

     9      6     170.77      1    149.69702        916 

     9      6     175.38      1    162.37824       1287 

     9      6     180.00      1    168.25797       1270 

     9     18       0.00     -1      6.93039       1713 

     9     18       4.62     -1     19.66732       1355 

     9     18       9.23      1      0.22557          7 

     9     18      13.85     -1     29.93037         45 

     9     18      18.46     -1     28.80012        577 

     9     18      23.08      1     13.45426        643 

     9     18      27.69      1     16.39058       1636 

     9     18      32.31      1     16.39058       1555 

     9     18      36.92      1     24.02759        419 

     9     18      41.54      1     27.22254        112 

     9     18      46.15      1     36.07473         75 

     9     18      50.77      1     29.25716       1372 

     9     18      55.38      1     44.70881        550 

     9     18      60.00      1     45.29649       1415 

     9     18      64.62      1     48.28014        533 

     9     18      69.23      1     48.28014       1344 

     9     18      73.85      1     61.84231       1139 

     9     18      78.46      1     64.85631         87 

     9     18      83.08      1     72.37875         67 

     9     18      87.69     -1    100.00868       1044 

     9     18      92.31      1     79.12381       1571 

     9     18      96.92      1     83.06961       1334 

     9     18     101.54      1     96.04487        220 

     9     18     106.15     -1    115.14518       1788 

     9     18     110.77      1     97.37451        147 

     9     18     115.38      1    100.87787       1634 

     9     18     120.00      1    103.87815       1695 

     9     18     124.62      1    112.31166       1286 

     9     18     129.23     -1    138.59494        865 

     9     18     133.85      1    118.55995       1051 

     9     18     138.46     -1    149.47952        983 

     9     18     143.08      1    123.86623        545 

     9     18     147.69      1    134.10484        524 

     9     18     152.31      1    137.13232        839 

     9     18     156.92     -1    166.54614       1204 

     9     18     161.54     -1     11.74036       1704 

     9     18     166.15      1    160.21666       1762 

     9     18     170.77     -1      0.22381        971 

     9     18     175.38     -1      6.48715        798 

     9     18     180.00      1    176.18674       1160 

    12      0       0.00      1    169.12213        943 

    12      0       4.62     -1    137.44961       1764 

    12      0       9.23     -1     17.21214       1148 

    12      0      13.85      1      1.12419       1478 

    12      0      18.46      1      6.48908        473 

    12      0      23.08      1     13.45426        399 

    12      0      27.69      1     20.82748       1518 

    12      0      32.31      1     18.43600        236 

    12      0      36.92      1     28.89397       1123 

    12      0      41.54     -1     38.07108       1689 

    12      0      46.15      1     36.32298       1343 

    12      0      50.77      1     39.94128        229 

    12      0      55.38      1     39.61746        758 

    12      0      60.00      1     47.68493        393 

    12      0      64.62      1     48.83482        192 

    12      0      69.23      1     57.88440       1748 

    12      0      73.85      1     61.27321       1230 

    12      0      78.46      1     65.38537       1714 

    12      0      83.08      1     65.41747       1667 

    12      0      87.69      1     71.97149        307 

    12      0      92.31      1     82.18568       1616 

    12      0      96.92      1     82.18568        711 

    12      0     101.54      1     87.97954        336 

    12      0     106.15      1     94.26203       1046 

    12      0     110.77      1     90.22556        675 

    12      0     115.38      1    104.30089        823 

    12      0     120.00      1    104.72204        276 

    12      0     124.62      1    111.91984        658 

    12      0     129.23      1    114.02692       1150 

    12      0     133.85      1    120.60415       1222 

    12      0     138.46      1    123.86623       1022 

    12      0     143.08      1    128.69304       1131 

    12      0     147.69      1    133.20076         79 

    12      0     152.31      1    139.51390       1541 

    12      0     156.92      1    143.51561       1578 

    12      0     161.54     -1    147.65825       1749 

    12      0     166.15     -1    146.36799        285 

    12      0     170.77     -1    153.53217         81 

    12      0     175.38      1    162.24657       1251 

    12      0     180.00      1    163.07193        394 

    12      6       0.00      1    163.60989       1482 

    12      6       4.62      1    170.42911       1068 

    12      6       9.23      1    176.63436       1347 

    12      6      13.85      1    174.40144       1115 

    12      6      18.46      1      6.93232       1539 

    12      6      23.08      1     13.45426        227 

    12      6      27.69      1     20.33164        792 

    12      6      32.31      1     29.25716       1690 

    12      6      36.92      1     25.32701        690 

    12      6      41.54      1     34.09346        142 

    12      6      46.15      1     34.43524        297 

    12      6      50.77      1     37.24937        649 

    12      6      55.38      1     47.68493         64 

    12      6      60.00      1     44.70881        593 

    12      6      64.62      1     48.28014        897 

    12      6      69.23      1     55.09465       1371 

    12      6      73.85      1     62.77966       1018 

    12      6      78.46      1     62.97023        759 

    12      6      83.08      1     68.47569        821 

    12      6      87.69      1     76.12350        410 

    12      6      92.31      1     79.55781        714 

    12      6      96.92      1     83.95686       1015 

    12      6     101.54      1     88.42847       1767 

    12      6     106.15      1    100.00868       1611 

    12      6     110.77      1     96.48888       1237 

    12      6     115.38      1    108.83895        509 

    12      6     120.00      1    110.58134        571 

    12      6     124.62      1    110.58134       1145 

    12      6     129.23      1    120.03075       1215 

    12      6     133.85      1    123.28064       1056 

    12      6     138.46      1    127.50429        274 

    12      6     143.08      1    128.42957       1606 

    12      6     147.69      1    136.81827       1256 

    12      6     152.31      1    139.51390       1760 

    12      6     156.92      1    141.78156       1340 

    12      6     161.54      1    145.02583       1359 

    12      6     166.15      1    138.87341        243 

    12      6     170.77     -1    157.19727       1405 

    12      6     175.38     -1    147.30248        254 

    12      6     180.00      1    166.54614       1742 

    12     18       0.00      1    173.95668       1099 

    12     18       4.62     -1     18.43390        785 

    12     18       9.23      1    177.08239        513 

    12     18      13.85     -1      2.46914       1799 

    12     18      18.46      1      5.60029         86 

    12     18      23.08      1     10.44420       1787 

    12     18      27.69      1     16.80330        686 

    12     18      32.31      1     16.80330        304 

    12     18      36.92      1     29.61780        832 

    12     18      41.54      1     30.89429        225 

    12     18      46.15      1     31.10686       1639 

    12     18      50.77      1     40.57985       1363 

    12     18      55.38      1     41.44330        137 

    12     18      60.00      1     41.16747        718 

    12     18      64.62      1     55.09465       1500 

    12     18      69.23     -1     86.63446       1348 

    12     18      73.85      1     63.52889         40 

    12     18      78.46      1     69.42020       1279 

    12     18      83.08      1     70.76106       1456 

    12     18      87.69      1     75.70075       1224 

    12     18      92.31      1     76.54779        886 

    12     18      96.92      1     91.12416        746 

    12     18     101.54      1     83.95686        989 

    12     18     106.15      1     89.77619       1033 

    12     18     110.77      1    100.00868        507 

    12     18     115.38      1     96.48888        437 

    12     18     120.00      1    103.02807        793 

    12     18     124.62      1    111.52585         31 

    12     18     129.23      1    120.03075        935 

    12     18     133.85      1    112.70130       1001 

    12     18     138.46      1    122.69752       1512 

    12     18     143.08      1    127.50429         17 

    12     18     147.69      1    131.08594       1354 

    12     18     152.31      1    142.39153        572 

    12     18     156.92      1    136.28011       1584 

    12     18     161.54      1    142.65501        959 

    12     18     166.15      1    148.37827       1066 

    12     18     170.77      1    164.44171          1 

    12     18     175.38      1    153.53055        670 

    12     18     180.00      1    163.60989       1337 

    15      0       0.00     -1    166.54614        194 

    15      0       4.62      1    174.84688       1185 

    15      0       9.23      1    169.99272       1299 

    15      0      13.85      1    173.95668       1305 

    15      0      18.46      1      5.15485        775 

    15      0      23.08     -1     27.62662        132 

    15      0      27.69     -1     20.03826          2 

    15      0      32.31      1     16.80330        724 

    15      0      36.92      1     25.32701        318 

    15      0      41.54      1     31.32207       1288 

    15      0      46.15      1     36.07473       1108 

    15      0      50.77      1     30.33138       1477 

    15      0      55.38      1     38.69407       1121 

    15      0      60.00      1     47.08914        622 

    15      0      64.62      1     47.68493        881 

    15      0      69.23      1     49.95826       1632 

    15      0      73.85      1     60.90581        233 

    15      0      78.46      1     67.30021       1052 

    15      0      83.08      1     69.42020        604 

    15      0      87.69      1     71.97149        743 

    15      0      92.31      1     81.74509        738 

    15      0      96.92      1     88.87759       1000 

    15      0     101.54      1     85.73971       1620 

    15      0     106.15      1     89.77619       1089 

    15      0     110.77     -1     97.37451        730 

    15      0     115.38      1    104.72204        973 

    15      0     120.00      1    107.21374        444 

    15      0     124.62      1    111.91984        332 

    15      0     129.23     -1    106.39011       1141 

    15      0     133.85      1    119.09561        884 

    15      0     138.46      1    123.28064        330 

    15      0     143.08      1    121.25748        450 

    15      0     147.69      1    132.31628       1191 

    15      0     152.31      1    134.40629       1370 

    15      0     156.92     -1    137.71193       1164 

    15      0     161.54      1    148.01685       1722 

    15      0     166.15     -1    157.59589       1497 

    15      0     170.77     -1    148.01685        180 

    15      0     175.38      1    169.12213        315 

    15      0     180.00      1    163.07193        440 

    15      6       0.00      1    168.69074        543 

    15      6       4.62      1    171.74484        380 

    15      6       9.23      1    169.55612        321 

    15      6      13.85     -1    173.95513       1679 

    15      6      18.46      1      6.93232        589 

    15      6      23.08      1     14.30131        188 

    15      6      27.69      1     15.97611       1630 

    15      6      32.31      1     23.03149        608 

    15      6      36.92      1     26.28482       1133 

    15      6      41.54      1     27.78903       1677 

    15      6      46.15      1     37.16836       1234 

    15      6      50.77      1     37.24937       1058 

    15      6      55.38      1     39.99317       1228 

    15      6      60.00      1     46.78180       1546 

    15      6      64.62      1     56.13514       1746 

    15      6      69.23      1     57.75324        855 

    15      6      73.85      1     59.97066        445 

    15      6      78.46      1     65.97457       1701 

    15      6      83.08      1     62.58659        863 

    15      6      87.69      1     69.42020       1680 

    15      6      92.31      1     81.74509       1373 

    15      6      96.92      1     88.87759        922 

    15      6     101.54      1     82.62720       1088 

    15      6     106.15      1     89.77619         73 

    15      6     110.77      1    100.44388       1588 

    15      6     115.38      1     97.37451        250 

    15      6     120.00      1    108.03009       1457 

    15      6     124.62      1    115.14518        573 

    15      6     129.23      1    113.47394        527 

    15      6     133.85      1    126.57320        144 

    15      6     138.46      1    121.70712          8 

    15      6     143.08      1    130.76369        150 

    15      6     147.69      1    134.40629       1358 

    15      6     152.31      1    137.71193         47 

    15      6     156.92     -1    166.97193        748 

    15      6     161.54     -1    159.21315       1709 

    15      6     166.15     -1    148.01685       1684 

    15      6     170.77      1    159.92407        866 

    15      6     175.38     -1    169.55612       1356 

    15      6     180.00      1    164.85961         29 

    15     18       0.00      1    163.19718       1550 

    15     18       4.62      1    166.54614        208 

    15     18       9.23     -1      6.48715         97 

    15     18      13.85      1      3.36738        166 

    15     18      18.46      1     10.87820       1388 

    15     18      23.08      1     13.45426        648 

    15     18      27.69      1     16.80330        962 

    15     18      32.31      1     24.37453       1321 

    15     18      36.92      1     24.76141       1090 

    15     18      41.54     -1     50.85714       1699 

    15     18      46.15      1     30.89429        978 

    15     18      50.77      1     34.80304       1034 

    15     18      55.38      1     42.39856        706 

    15     18      60.00      1     44.13307        548 

    15     18      64.62      1     47.37475       1269 

    15     18      69.23      1     50.22177       1026 

    15     18      73.85      1     57.97381        934 

    15     18      78.46      1     62.40801       1476 

    15     18      83.08      1     73.19879       1102 

    15     18      87.69      1     68.47569        141 

    15     18      92.31      1     81.74509       1485 

    15     18      96.92      1     81.74509        596 

    15     18     101.54      1     79.99302        374 

    15     18     106.15      1     90.67490        217 

    15     18     110.77      1     96.48888       1602 

    15     18     115.38      1    105.55946       1601 

    15     18     120.00      1    104.72204        202 

    15     18     124.62      1    113.64187       1777 

    15     18     129.23      1    108.43547        597 

    15     18     133.85      1    123.86623        279 

    15     18     138.46      1    127.50429        623 

    15     18     143.08      1    123.51364        468 

    15     18     147.69      1    135.91420       1136 

    15     18     152.31      1    132.00302        412 

    15     18     156.92      1    139.51390        877 

    15     18     161.54      1    148.74252        186 

    15     18     166.15     -1    174.84530        352 

    15     18     170.77      1    150.44213        470 

    15     18     175.38      1    167.40049        430 

    15     18     180.00     -1    173.51265       1114 

    18      0       0.00     -1    160.88247        740 

    18      0       4.62     -1     16.80330       1006 

    18      0       9.23     -1    174.84530        414 

    18      0      13.85     -1    179.77444        353 

    18      0      18.46      1      6.48908        952 

    18      0      23.08      1      5.15485        411 

    18      0      27.69      1      8.25687       1617 

    18      0      32.31      1     19.64064       1781 

    18      0      36.92      1     19.64064        224 

    18      0      41.54      1     30.53993        653 

    18      0      46.15      1     33.63439        259 

    18      0      50.77      1     37.16836       1313 

    18      0      55.38      1     40.85225       1466 

    18      0      60.00      1     48.28014        931 

    18      0      64.62      1     44.70881       1394 

    18      0      69.23      1     48.83482       1197 

    18      0      73.85      1     62.21318       1559 

    18      0      78.46      1     60.33440       1113 

    18      0      83.08      1     63.53044       1122 

    18      0      87.69      1     64.09459       1409 

    18      0      92.31      1     79.12381        904 

    18      0      96.92      1     76.12350       1100 

    18      0     101.54      1     84.84704        130 

    18      0     106.15      1     94.26203       1111 

    18      0     110.77      1     88.87759       1238 

    18      0     115.38      1     91.57328        382 

    18      0     120.00      1    103.87815       1244 

    18      0     124.62      1    114.76071       1422 

    18      0     129.23      1    110.97726        319 

    18      0     133.85      1    117.03892        114 

    18      0     138.46      1    123.28064       1481 

    18      0     143.08      1    128.42957         58 

    18      0     147.69     -1    132.91206       1293 

    18      0     152.31      1    135.91420       1236 

    18      0     156.92      1    138.31336       1094 

    18      0     161.54      1    148.37827        361 

    18      0     166.15     -1    149.10960       1200 

    18      0     170.77     -1      3.36738        747 

    18      0     175.38      1    157.99680        894 

    18      0     180.00      1    156.23427       1557 

    18      6       0.00      1    165.70033       1389 

    18      6       4.62      1    176.63436       1548 

    18      6       9.23      1    174.40144        710 

    18      6      13.85      1      0.22557       1146 

    18      6      18.46      1    174.84530        156 

    18      6      23.08      1     13.45426        917 

    18      6      27.69      1     19.78390       1670 

    18      6      32.31      1     20.33164        588 

    18      6      36.92      1     23.25519       1106 

    18      6      41.54      1     31.24606       1195 

    18      6      46.15      1     31.32207       1658 

    18      6      50.77      1     33.17295        831 

    18      6      55.38      1     40.53400       1144 

    18      6      60.00      1     49.10763        213 

    18      6      64.62      1     41.16747       1314 

    18      6      69.23      1     53.34112        901 

    18      6      73.85      1     61.84231        502 

    18      6      78.46      1     59.75985        977 

    18      6      83.08      1     66.91277        104 

    18      6      87.69      1     78.69108        741 

    18      6      92.31      1     74.44217        870 

    18      6      96.92      1     84.40161       1491 

    18      6     101.54      1     92.47089        173 

    18      6     106.15      1     95.60012        340 

    18      6     110.77      1     86.63446       1696 

    18      6     115.38      1    105.14158       1458 

    18      6     120.00      1    101.74203        976 

    18      6     124.62      1    114.02692       1442 

    18      6     129.23      1    114.02692       1462 

    18      6     133.85      1    125.39046        452 

    18      6     138.46      1    127.50429       1189 

    18      6     143.08      1    128.09792        799 

    18      6     147.69      1    131.40506        553 

    18      6     152.31      1    137.42372        626 

    18      6     156.92      1    147.65825       1069 

    18      6     161.54      1    151.78696        774 

    18      6     166.15      1    148.37827       1425 

    18      6     170.77      1    145.30464       1501 

    18      6     175.38     -1    178.87755        476 

    18      6     180.00      1    150.81887        281 

    18     18       0.00      1    159.21315        113 

    18     18       4.62      1    174.39988        906 

    18     18       9.23      1    175.29294        211 

    18     18      13.85     -1      0.67315        860 

    18     18      18.46     -1     28.96988        348 

    18     18      23.08      1     10.87820       1731 

    18     18      27.69      1     19.64064       1393 

    18     18      32.31     -1     37.94964       1784 

    18     18      36.92      1     30.75108        905 

    18     18      41.54      1     24.58470        376 

    18     18      46.15      1     27.22254       1765 

    18     18      50.77      1     31.32207        512 

    18     18      55.38      1     40.04400       1060 

    18     18      60.00      1     45.58877       1770 

    18     18      64.62      1     53.34112       1724 

    18     18      69.23      1     54.51210       1199 

    18     18      73.85      1     60.90581        503 

    18     18      78.46      1     67.30021        809 

    18     18      83.08     -1     98.25662        696 

    18     18      87.69      1     69.42020        722 

    18     18      92.31      1     79.12381        699 

    18     18      96.92      1     88.42847       1198 

    18     18     101.54      1     83.51285       1635 

    18     18     106.15      1     89.77619       1308 

    18     18     110.77      1     95.15470        365 

    18     18     115.38      1     96.93211       1736 

    18     18     120.00      1    105.55946       1084 

    18     18     124.62      1    107.75343       1573 

    18     18     129.23      1    114.58402        640 

    18     18     133.85      1    118.35824       1029 

    18     18     138.46      1    107.62284        790 

    18     18     143.08      1    128.69304        417 

    18     18     147.69      1    134.10484       1217 

    18     18     152.31      1    132.31628        368 

    18     18     156.92      1    139.19211         42 

    18     18     161.54      1    134.70159        116 

    18     18     166.15      1    158.80546        735 

    18     18     170.77      1    155.38469        136 

    18     18     175.38      1    163.60989        454 

    18     18     180.00      1    171.30522       1717 

    21      0       0.00     -1    159.36724       1076 

    21      0       4.62      1    173.95513        624 

    21      0       9.23      1    174.84688       1566 

    21      0      13.85      1      3.36738        148 

    21      0      18.46      1      4.26216        766 

    21      0      23.08      1      8.69649       1794 

    21      0      27.69      1     11.74238       1326 

    21      0      32.31      1     19.24104       1390 

    21      0      36.92      1     24.19989        918 

    21      0      41.54      1     30.89429       1317 

    21      0      46.15      1     28.52821        777 

    21      0      50.77      1     35.49017        385 

    21      0      55.38      1     38.69407        945 

    21      0      60.00      1     39.14512       1397 

    21      0      64.62      1     48.28014       1103 

    21      0      69.23      1     53.92755       1303 

    21      0      73.85      1     58.32564       1332 

    21      0      78.46      1     55.33223       1117 

    21      0      83.08      1     59.97066        925 

    21      0      87.69      1     69.27012        813 

    21      0      92.31      1     79.12381        683 

    21      0      96.92      1     74.44217       1570 

    21      0     101.54      1     89.77619         46 

    21      0     106.15      1     96.04487       1176 

    21      0     110.77      1    100.44388       1772 

    21      0     115.38      1     96.93211       1773 

    21      0     120.00      1     95.60012       1178 

    21      0     124.62      1    107.62284         22 

    21      0     129.23      1    116.27943        927 

    21      0     133.85      1    114.76071       1377 

    21      0     138.46      1    126.32201        919 

    21      0     143.08      1    116.09192        133 

    21      0     147.69      1    134.40629        162 

    21      0     152.31      1    133.50829       1218 

    21      0     156.92      1    138.59494        390 

    21      0     161.54      1    142.65501       1227 

    21      0     166.15      1    153.52971       1536 

    21      0     170.77      1    148.01685        501 

    21      0     175.38      1    148.01685       1693 

    21      0     180.00      1    159.92407       1572 

    21      6       0.00     -1    152.37189       1420 

    21      6       4.62     -1    166.54614        964 

    21      6       9.23     -1    177.52911       1391 

    21      6      13.85      1      2.47096       1692 

    21      6      18.46      1    179.77618        859 

    21      6      23.08      1     10.00898        423 

    21      6      27.69      1     14.72247        689 

    21      6      32.31      1     22.07966       1524 

    21      6      36.92      1     24.58470       1387 

    21      6      41.54     -1     31.46000       1461 

    21      6      46.15      1     25.34726       1647 

    21      6      50.77      1     33.51912       1411 

    21      6      55.38      1     41.72217        858 

    21      6      60.00      1     40.57985        515 

    21      6      64.62      1     51.37323        384 

    21      6      69.23      1     58.68016        869 

    21      6      73.85      1     55.43861       1092 

    21      6      78.46      1     62.21318       1597 

    21      6      83.08      1     67.68986       1327 

    21      6      87.69      1     63.71736        954 

    21      6      92.31      1     76.54779       1596 

    21      6      96.92      1     82.18568       1705 

    21      6     101.54      1     85.73971        106 

    21      6     106.15      1     89.77619       1214 

    21      6     110.77      1     88.87759        915 

    21      6     115.38      1    105.97564        182 

    21      6     120.00      1     99.13480       1250 

    21      6     124.62      1    111.91984       1471 

    21      6     129.23      1    111.91984         99 

    21      6     133.85      1    116.66044        357 

    21      6     138.46      1    126.57320        936 

    21      6     143.08      1    123.51364       1406 

    21      6     147.69     -1    126.82740        662 

    21      6     152.31     -1    157.99680        806 

    21      6     156.92      1    143.51561         11 

    21      6     161.54      1    136.52343        836 

    21      6     166.15      1    149.69702       1520 

    21      6     170.77     -1    145.43727       1071 

    21      6     175.38     -1    152.57090        441 

    21      6     180.00      1    162.65832        451 

    21     18       0.00      1    168.25930        937 

    21     18       4.62      1    173.51265       1143 

    21     18       9.23      1    169.99272        273 

    21     18      13.85      1      5.15485        594 

    21     18      18.46      1      8.25687       1703 

    21     18      23.08     -1     36.91254       1560 

    21     18      27.69      1     14.72247       1376 

    21     18      32.31      1     20.18393        698 

    21     18      36.92      1     25.72499       1516 

    21     18      41.54      1     30.39264        187 

    21     18      46.15      1     33.06780        827 

    21     18      50.77      1     42.03511       1577 

    21     18      55.38      1     41.72217        255 

    21     18      60.00      1     45.29050        688 

    21     18      64.62      1     46.80044        635 

    21     18      69.23      1     51.69400        519 

    21     18      73.85      1     58.68016       1434 

    21     18      78.46      1     62.40801        520 

    21     18      83.08      1     70.36146       1668 

    21     18      87.69      1     65.21135        814 

    21     18      92.31      1     87.08248       1187 

    21     18      96.92      1     85.29309         50 

    21     18     101.54      1     82.18568        160 

    21     18     106.15      1     95.15470        773 

    21     18     110.77      1     88.87759        329 

    21     18     115.38      1     96.04487        379 

    21     18     120.00      1    107.21374        388 

    21     18     124.62      1    110.97726        993 

    21     18     129.23      1    107.21374       1379 

    21     18     133.85      1    120.81917        900 

    21     18     138.46     -1    149.32865        612 

    21     18     143.08      1    128.42957       1061 

    21     18     147.69      1    134.70159        422 

    21     18     152.31      1    139.51390       1353 

    21     18     156.92      1    138.59494        586 

    21     18     161.54      1    140.77082        335 

    21     18     166.15      1    150.44213        272 

    21     18     170.77      1    153.14275        782 

    21     18     175.38      1    155.76317       1362 

    21     18     180.00     -1    169.12213          6 

Experiment: 2,    Subject: 7 

   -21      0       0.00     -1     10.44219       1094 

   -21      0       4.62     -1     13.45221        724 

   -21      0       9.23     -1     26.27794        292 

   -21      0      13.85     -1     25.88528       1760 

   -21      0      18.46     -1     35.39141        994 

   -21      0      23.08     -1     36.57419        898 

   -21      0      27.69      1     41.16592       1769 

   -21      0      32.31     -1     46.46017       1223 

   -21      0      36.92      1     50.55843        647 

   -21      0      41.54     -1     55.77116        606 

   -21      0      46.15     -1     59.18880        513 

   -21      0      50.77      1     65.06171       1043 

   -21      0      55.38     -1     74.86005         90 

   -21      0      60.00     -1     71.97149        848 

   -21      0      64.62     -1     81.74509       1330 

   -21      0      69.23     -1     86.18685       1156 

   -21      0      73.85     -1     86.18685       1393 

   -21      0      78.46     -1     93.36728         52 

   -21      0      83.08     -1     94.70865        488 

   -21      0      87.69     -1     99.57230        408 

   -21      0      92.31     -1    102.17211        191 

   -21      0      96.92     -1    107.62284        735 

   -21      0     101.54     -1    115.12133       1614 

   -21      0     106.15     -1    114.93980        317 

   -21      0     110.77     -1    123.98840       1527 

   -21      0     115.38     -1    126.57320       1673 

   -21      0     120.00     -1    129.67187       1230 

   -21      0     124.62     -1    139.56171        553 

   -21      0     129.23     -1    143.42680       1719 

   -21      0     133.85     -1    142.99982        263 

   -21      0     138.46      1    148.20456        506 

   -21      0     143.08     -1    160.42161       1095 

   -21      0     147.69     -1    160.15011       1661 

   -21      0     152.31     -1    160.07140         65 

   -21      0     156.92     -1    168.68940       1367 

   -21      0     161.54     -1    173.51112       1390 

   -21      0     166.15     -1      2.46914       1632 

   -21      0     170.77     -1      0.67315        327 

   -21      0     175.38      1     13.02845       1032 

   -21      0     180.00     -1     10.44420       1749 

   -21      6       0.00     -1     10.00698       1549 

   -21      6       4.62     -1     14.72041         37 

   -21      6       9.23     -1     18.70950         44 

   -21      6      13.85      1     30.50103        997 

   -21      6      18.46     -1     27.66601       1078 

   -21      6      23.08     -1     32.77606        693 

   -21      6      27.69     -1     44.68293        844 

   -21      6      32.31     -1     45.30273       1071 

   -21      6      36.92     -1     54.11534        522 

   -21      6      41.54     -1     53.62641        301 

   -21      6      46.15     -1     62.35518        254 

   -21      6      50.77     -1     64.33597        923 

   -21      6      55.38     -1     70.76106        539 

   -21      6      60.00     -1     70.62028        617 

   -21      6      64.62     -1     79.12381       1409 

   -21      6      69.23     -1     74.44217       1297 

   -21      6      73.85     -1     88.87759         27 

   -21      6      78.46     -1     89.32685       1784 

   -21      6      83.08     -1     91.12416        392 

   -21      6      87.69     -1    100.00868       1213 

   -21      6      92.31     -1    101.31060       1500 

   -21      6      96.92     -1    107.62284        936 

   -21      6     101.54     -1    113.08873        638 

   -21      6     106.15     -1    120.96404        554 

   -21      6     110.77     -1    120.60415       1209 

   -21      6     115.38     -1    127.58150        771 

   -21      6     120.00     -1    126.99543        787 

   -21      6     124.62     -1    135.59992        589 

   -21      6     129.23     -1    142.23677        581 

   -21      6     133.85     -1    147.59631         45 

   -21      6     138.46     -1    148.74252       1049 

   -21      6     143.08     -1    155.74115       1666 

   -21      6     147.69     -1    162.11409       1002 

   -21      6     152.31      1    164.02436       1798 

   -21      6     156.92     -1    174.84530       1199 

   -21      6     161.54     -1    173.51112       1499 

   -21      6     166.15     -1    173.06940       1523 

   -21      6     170.77     -1      1.57333        866 

   -21      6     175.38     -1      3.81315       1168 

   -21      6     180.00     -1      7.43239        358 

   -21     18       0.00      1     10.00898       1584 

   -21     18       4.62     -1     15.55783       1292 

   -21     18       9.23     -1     20.07651        189 

   -21     18      13.85     -1     28.66514        933 

   -21     18      18.46     -1     32.75004       1051 

   -21     18      23.08      1     23.76640        874 

   -21     18      27.69     -1     44.09658        835 

   -21     18      32.31      1     49.89159       1776 

   -21     18      36.92     -1     36.57419       1602 

   -21     18      41.54      1     54.71173        335 

   -21     18      46.15     -1     63.72206        265 

   -21     18      50.77     -1     65.06171        623 

   -21     18      55.38     -1     66.15285        974 

   -21     18      60.00     -1     74.44217        124 

   -21     18      64.62     -1     74.86005        449 

   -21     18      69.23     -1     84.84704       1576 

   -21     18      73.85     -1     86.18685       1189 

   -21     18      78.46     -1     89.77619        596 

   -21     18      83.08     -1     94.26203       1203 

   -21     18      87.69     -1    100.44388       1408 

   -21     18      92.31     -1    102.60081       1493 

   -21     18      96.92     -1    107.62284       1285 

   -21     18     101.54     -1    114.93980        979 

   -21     18     106.15     -1    114.55086        819 

   -21     18     110.77     -1    116.46945        453 

   -21     18     115.38     -1    128.09792        164 

   -21     18     120.00     -1    133.74786       1341 

   -21     18     124.62     -1    130.80789       1266 

   -21     18     129.23     -1    141.37351       1377 

   -21     18     133.85     -1    146.84184        891 

   -21     18     138.46     -1    150.98757       1514 

   -21     18     143.08     -1    156.05914        345 

   -21     18     147.69     -1    158.55897        336 

   -21     18     152.31     -1    165.59198       1231 

   -21     18     156.92     -1    165.36914        603 

   -21     18     161.54     -1    172.12295       1381 

   -21     18     166.15     -1    175.73797       1308 

   -21     18     170.77     -1      3.36554        670 

   -21     18     175.38     -1      2.47096        407 

   -21     18     180.00     -1      9.57060        590 

   -18      0       0.00      1     10.44420       1635 

   -18      0       4.62     -1     17.34008       1641 

   -18      0       9.23     -1     22.24108        955 

   -18      0      13.85      1     34.23118        588 

   -18      0      18.46     -1     30.52133        258 

   -18      0      23.08     -1     38.69577         39 

   -18      0      27.69     -1     37.24937        692 

   -18      0      32.31     -1     44.10599        625 

   -18      0      36.92      1     55.41499        112 

   -18      0      41.54     -1     55.77116       1122 

   -18      0      46.15     -1     60.12513       1601 

   -18      0      50.77     -1     65.84203       1283 

   -18      0      55.38     -1     67.03056        142 

   -18      0      60.00     -1     72.78786        144 

   -18      0      64.62     -1     74.44217        284 

   -18      0      69.23     -1     82.18568       1636 

   -18      0      73.85     -1     84.40161        206 

   -18      0      78.46     -1     90.67490        629 

   -18      0      83.08     -1     95.15470       1158 

   -18      0      87.69     -1     96.48888       1505 

   -18      0      92.31     -1    102.60081       1758 

   -18      0      96.92     -1    110.58305        394 

   -18      0     101.54     -1    115.32630         69 

   -18      0     106.15     -1    120.60415       1021 

   -18      0     110.77      1    123.25767        516 

   -18      0     115.38     -1    125.98086       1624 

   -18      0     120.00     -1    133.53872        361 

   -18      0     124.62     -1    136.50740        216 

   -18      0     129.23     -1    137.99698        424 

   -18      0     133.85     -1    150.60630       1781 

   -18      0     138.46     -1    147.83151        769 

   -18      0     143.08     -1    154.69466         88 

   -18      0     147.69      1    162.11409        566 

   -18      0     152.31     -1    168.25797        378 

   -18      0     156.92     -1    169.99132        210 

   -18      0     161.54     -1    173.95513         55 

   -18      0     166.15      1    175.73797        714 

   -18      0     170.77      1      2.91752        917 

   -18      0     175.38     -1     10.44219        801 

   -18      0     180.00     -1      9.57060       1065 

   -18      6       0.00     -1      8.25687       1074 

   -18      6       4.62     -1     15.97403        914 

   -18      6       9.23      1     21.59206        151 

   -18      6      13.85     -1     28.08701        628 

   -18      6      18.46     -1     29.77297        466 

   -18      6      23.08     -1     34.90761       1368 

   -18      6      27.69      1     49.61184       1220 

   -18      6      32.31     -1     42.60274       1014 

   -18      6      36.92     -1     48.87465        600 

   -18      6      41.54     -1     56.01299        653 

   -18      6      46.15     -1     61.81582       1082 

   -18      6      50.77      1     64.88019       1151 

   -18      6      55.38     -1     71.16262        992 

   -18      6      60.00     -1     69.57655        684 

   -18      6      64.62     -1     72.78786        839 

   -18      6      69.23     -1     81.74509       1665 

   -18      6      73.85     -1     83.06961        568 

   -18      6      78.46     -1     90.22556       1278 

   -18      6      83.08     -1    104.30089        909 

   -18      6      87.69     -1     94.70865       1676 

   -18      6      92.31     -1    101.31060       1507 

   -18      6      96.92     -1    106.39011       1415 

   -18      6     101.54     -1    112.16681       1734 

   -18      6     106.15     -1    114.33681       1090 

   -18      6     110.77     -1    121.62173        386 

   -18      6     115.38     -1    128.90736       1708 

   -18      6     120.00     -1    127.42548        982 

   -18      6     124.62     -1    132.34391        736 

   -18      6     129.23     -1    141.90208        106 

   -18      6     133.85     -1    145.50278        303 

   -18      6     138.46     -1    154.30407        366 

   -18      6     143.08     -1    153.91603        599 

   -18      6     147.69     -1    159.66894        788 

   -18      6     152.31     -1    163.90458       1554 

   -18      6     156.92      1    164.44054       1736 

   -18      6     161.54     -1    171.30377       1253 

   -18      6     166.15      1      2.02227        469 

   -18      6     170.77     -1      2.91752        905 

   -18      6     175.38     -1      5.59839       1337 

   -18      6     180.00     -1     12.17044       1217 

   -18     18       0.00     -1     10.08447        108 

   -18     18       4.62     -1     14.72041         35 

   -18     18       9.23     -1     21.76185        323 

   -18     18      13.85     -1     31.70801         86 

   -18     18      18.46     -1     32.07516        343 

   -18     18      23.08      1     38.02624       1479 

   -18     18      27.69     -1     39.38363        622 

   -18     18      32.31     -1     44.36815        605 

   -18     18      36.92     -1     55.52629        613 

   -18     18      41.54     -1     61.78844        219 

   -18     18      46.15     -1     56.62562       1482 

   -18     18      50.77     -1     65.45065       1565 

   -18     18      55.38     -1     65.84203       1362 

   -18     18      60.00     -1     74.44217        121 

   -18     18      64.62     -1     74.14916       1496 

   -18     18      69.23     -1     77.40086        583 

   -18     18      73.85     -1     85.29309         81 

   -18     18      78.46     -1     87.08248       1706 

   -18     18      83.08     -1     92.47089       1604 

   -18     18      87.69     -1     96.53973         22 

   -18     18      92.31     -1    100.87787        564 

   -18     18      96.92     -1    107.62284       1750 

   -18     18     101.54     -1    112.67181        174 

   -18     18     106.15     -1    113.76573        673 

   -18     18     110.77     -1    123.01484        791 

   -18     18     115.38     -1    123.87104       1511 

   -18     18     120.00     -1    130.80789        230 

   -18     18     124.62     -1    141.02545        354 

   -18     18     129.23     -1    141.30531       1501 

   -18     18     133.85     -1    144.36326        434 

   -18     18     138.46     -1    152.17021        218 

   -18     18     143.08     -1    153.53055        669 

   -18     18     147.69     -1    166.54614        373 

   -18     18     152.31     -1    164.39157        947 

   -18     18     156.92     -1    172.62549       1594 

   -18     18     161.54     -1    173.95513        977 

   -18     18     166.15     -1    176.63436        397 

   -18     18     170.77     -1      2.48864        711 

   -18     18     175.38     -1      3.36554       1163 

   -18     18     180.00     -1     12.59914       1079 

   -15      0       0.00     -1     13.02641        804 

   -15      0       4.62     -1     16.09589       1084 

   -15      0       9.23     -1     18.29894        871 

   -15      0      13.85     -1     25.87354        531 

   -15      0      18.46     -1     29.44349        105 

   -15      0      23.08     -1     42.89123       1615 

   -15      0      27.69     -1     38.34680        694 

   -15      0      32.31     -1     45.00118       1105 

   -15      0      36.92     -1     48.24640        275 

   -15      0      41.54     -1     52.99609        841 

   -15      0      46.15     -1     60.33440        832 

   -15      0      50.77     -1     64.88019       1799 

   -15      0      55.38     -1     74.44217       1646 

   -15      0      60.00     -1     70.21822        672 

   -15      0      64.62     -1     78.69108        654 

   -15      0      69.23     -1     79.12381        382 

   -15      0      73.85     -1     85.73971       1053 

   -15      0      78.46     -1     84.84704        178 

   -15      0      83.08     -1     96.48888        778 

   -15      0      87.69     -1    100.44388        666 

   -15      0      92.31     -1    100.44388       1722 

   -15      0      96.92     -1    103.45386       1110 

   -15      0     101.54     -1    108.57803       1485 

   -15      0     106.15     -1    114.93980       1365 

   -15      0     110.77     -1    120.96404        209 

   -15      0     115.38      1    125.98086       1731 

   -15      0     120.00     -1    133.23764        780 

   -15      0     124.62     -1    129.99213        193 

   -15      0     129.23     -1    137.39837       1312 

   -15      0     133.85     -1    141.30531        738 

   -15      0     138.46     -1    148.96307       1314 

   -15      0     143.08     -1    150.44213        695 

   -15      0     147.69     -1    157.66724        131 

   -15      0     152.31      1    160.86689        416 

   -15      0     156.92     -1    166.97193        729 

   -15      0     161.54     -1    171.30377        167 

   -15      0     166.15     -1    172.62549       1361 

   -15      0     170.77     -1      1.12241       1024 

   -15      0     175.38     -1      6.48715       1099 

   -15      0     180.00     -1     11.74238       1380 

   -15      6       0.00     -1     10.00698        419 

   -15      6       4.62      1     12.35848       1548 

   -15      6       9.23     -1     15.97611        104 

   -15      6      13.85      1     21.68337         71 

   -15      6      18.46     -1     32.43938       1244 

   -15      6      23.08     -1     31.48174       1428 

   -15      6      27.69     -1     40.62645       1423 

   -15      6      32.31     -1     48.87465        941 

   -15      6      36.92     -1     49.74022        763 

   -15      6      41.54     -1     51.04173         17 

   -15      6      46.15     -1     60.22933       1009 

   -15      6      50.77      1     65.27122       1067 

   -15      6      55.38     -1     70.62028        247 

   -15      6      60.00     -1     74.44217        753 

   -15      6      64.62     -1     75.27959        300 

   -15      6      69.23     -1     79.55781        882 

   -15      6      73.85      1     83.95686        895 

   -15      6      78.46     -1     86.18685        721 

   -15      6      83.08     -1     93.36728       1797 

   -15      6      87.69     -1     95.60012       1563 

   -15      6      92.31     -1     96.04487        813 

   -15      6      96.92     -1    102.60081        435 

   -15      6     101.54     -1    110.26943        681 

   -15      6     106.15     -1    116.27460       1682 

   -15      6     110.77     -1    117.03892       1045 

   -15      6     115.38     -1    128.48912        751 

   -15      6     120.00     -1    125.98086        948 

   -15      6     124.62     -1    136.22537        710 

   -15      6     129.23      1    135.89516       1183 

   -15      6     133.85     -1    148.34844         18 

   -15      6     138.46     -1    151.78696       1123 

   -15      6     143.08     -1    157.66724        897 

   -15      6     147.69     -1    157.66724       1684 

   -15      6     152.31     -1    158.55897         14 

   -15      6     156.92     -1    164.20487        645 

   -15      6     161.54     -1    172.62549       1101 

   -15      6     166.15     -1      2.91752       1747 

   -15      6     170.77     -1      1.12419        421 

   -15      6     175.38     -1      4.26029        320 

   -15      6     180.00      1      9.13508        774 

   -15     18       0.00     -1     10.00898        197 

   -15     18       4.62     -1     10.87820        102 

   -15     18       9.23      1     22.33341        543 

   -15     18      13.85     -1     26.27534        627 

   -15     18      18.46     -1     26.66448        115 

   -15     18      23.08     -1     31.48174       1157 

   -15     18      27.69      1     28.59437        958 

   -15     18      32.31     -1     45.30273        451 

   -15     18      36.92     -1     52.23808       1620 

   -15     18      41.54     -1     50.55843        368 

   -15     18      46.15     -1     62.95461        517 

   -15     18      50.77     -1     62.39098       1149 

   -15     18      55.38     -1     70.33268        965 

   -15     18      60.00     -1     69.27012        612 

   -15     18      64.62     -1     75.27959       1767 

   -15     18      69.23     -1     79.12381       1383 

   -15     18      73.85     -1     84.40161        708 

   -15     18      78.46     -1     86.18685       1031 

   -15     18      83.08     -1     92.02221        811 

   -15     18      87.69     -1     94.70865       1545 

   -15     18      92.31     -1     99.57230       1169 

   -15     18      96.92     -1     95.60012        966 

   -15     18     101.54     -1    108.03009       1458 

   -15     18     106.15     -1    107.62284       1144 

   -15     18     110.77     -1    119.82257        468 

   -15     18     115.38     -1    127.42548       1256 

   -15     18     120.00     -1    128.49707       1004 

   -15     18     124.62     -1    133.53872        886 

   -15     18     129.23     -1    135.00000       1333 

   -15     18     133.85     -1    143.92623        925 

   -15     18     138.46     -1    148.96307       1306 

   -15     18     143.08     -1    155.88157        862 

   -15     18     147.69     -1    156.68533        728 

   -15     18     152.31     -1    159.11636        962 

   -15     18     156.92     -1    166.01643       1114 

   -15     18     161.54     -1    171.74338       1141 

   -15     18     166.15     -1      1.12241        577 

   -15     18     170.77      1      4.70879       1504 

   -15     18     175.38     -1      2.46914       1431 

   -15     18     180.00     -1      7.81432        486 

   -12      0       0.00      1      8.69649         10 

   -12      0       4.62     -1     15.55783       1205 

   -12      0       9.23     -1     23.98528       1701 

   -12      0      13.85      1     24.16019       1787 

   -12      0      18.46     -1     28.27156        431 

   -12      0      23.08     -1     27.87505        330 

   -12      0      27.69     -1     39.44396        715 

   -12      0      32.31     -1     50.38486        245 

   -12      0      36.92     -1     47.68493        447 

   -12      0      41.54     -1     56.01299        683 

   -12      0      46.15     -1     58.88916       1450 

   -12      0      50.77     -1     60.65506       1121 

   -12      0      55.38     -1     65.84203       1427 

   -12      0      60.00     -1     71.85192       1561 

   -12      0      64.62     -1     74.86005       1403 

   -12      0      69.23     -1     83.51285       1406 

   -12      0      73.85     -1     83.95686       1672 

   -12      0      78.46     -1     86.18685       1770 

   -12      0      83.08     -1     91.57328       1077 

   -12      0      87.69     -1     92.91926       1033 

   -12      0      92.31     -1     96.93211       1571 

   -12      0      96.92     -1    106.39011        501 

   -12      0     101.54     -1    109.64009       1130 

   -12      0     106.15     -1    114.93980       1274 

   -12      0     110.77     -1    118.59356       1015 

   -12      0     115.38     -1    125.63674        949 

   -12      0     120.00     -1    131.75481       1036 

   -12      0     124.62     -1    132.06439        452 

   -12      0     129.23     -1    134.41238       1055 

   -12      0     133.85     -1    147.56152        867 

   -12      0     138.46     -1    148.15344        188 

   -12      0     143.08     -1    150.44213        473 

   -12      0     147.69     -1    156.28221        325 

   -12      0     152.31     -1    160.42161         34 

   -12      0     156.92     -1    164.02436       1598 

   -12      0     161.54     -1    173.51112        652 

   -12      0     166.15     -1    172.62549        634 

   -12      0     170.77     -1    177.53078       1061 

   -12      0     175.38     -1      3.36554        741 

   -12      0     180.00     -1      8.69452       1356 

   -12      6       0.00      1     15.55783       1302 

   -12      6       4.62     -1     10.44219       1062 

   -12      6       9.23     -1     16.21742       1741 

   -12      6      13.85     -1     27.87505        959 

   -12      6      18.46     -1     25.12204        274 

   -12      6      23.08     -1     32.57022        723 

   -12      6      27.69     -1     37.60950       1211 

   -12      6      32.31     -1     42.84592        455 

   -12      6      36.92     -1     56.01299        643 

   -12      6      41.54     -1     53.17562       1332 

   -12      6      46.15     -1     56.01299       1384 

   -12      6      50.77     -1     65.66472        379 

   -12      6      55.38     -1     70.76106         89 

   -12      6      60.00     -1     74.44217        533 

   -12      6      64.62     -1     79.12381        436 

   -12      6      69.23     -1     81.74509       1178 

   -12      6      73.85     -1     86.18685        700 

   -12      6      78.46     -1     88.87759       1387 

   -12      6      83.08     -1     90.67490        448 

   -12      6      87.69     -1     96.93211       1469 

   -12      6      92.31     -1    100.87787        182 

   -12      6      96.92     -1    105.97564       1552 

   -12      6     101.54     -1    109.64009       1422 

   -12      6     106.15     -1    112.73839        532 

   -12      6     110.77      1    116.27943        659 

   -12      6     115.38     -1    124.23023         63 

   -12      6     120.00     -1    128.75821        147 

   -12      6     124.62     -1    133.76139        179 

   -12      6     129.23     -1    140.83244       1607 

   -12      6     133.85     -1    144.66620        456 

   -12      6     138.46     -1    141.02545       1116 

   -12      6     143.08     -1    154.95529        459 

   -12      6     147.69     -1    158.99439        942 

   -12      6     152.31     -1    158.89830        523 

   -12      6     156.92     -1    169.99132        381 

   -12      6     161.54      1    169.55612        759 

   -12      6     166.15     -1    175.73797        873 

   -12      6     170.77     -1      3.36554        686 

   -12      6     175.38     -1      2.46914       1717 

   -12      6     180.00     -1      9.13310       1729 

   -12     18       0.00     -1      0.67492       1596 

   -12     18       4.62      1     15.25616        256 

   -12     18       9.23     -1      9.13508       1227 

   -12     18      13.85     -1     18.57510        633 

   -12     18      18.46     -1     27.06443        250 

   -12     18      23.08     -1     34.86546       1657 

   -12     18      27.69      1     22.16745       1207 

   -12     18      32.31     -1     39.72256       1234 

   -12     18      36.92     -1     51.57171       1778 

   -12     18      41.54     -1     57.97230        242 

   -12     18      46.15     -1     55.16895        485 

   -12     18      50.77     -1     59.54633       1175 

   -12     18      55.38      1     66.56556       1453 

   -12     18      60.00     -1     74.86005       1275 

   -12     18      64.62     -1     71.97149       1593 

   -12     18      69.23     -1     81.74509       1401 

   -12     18      73.85     -1     80.86690       1513 

   -12     18      78.46     -1     88.87759       1194 

   -12     18      83.08     -1     93.81489        364 

   -12     18      87.69     -1     94.70865       1336 

   -12     18      92.31     -1    106.80282         59 

   -12     18      96.92     -1    107.62284        939 

   -12     18     101.54     -1    110.53070       1106 

   -12     18     106.15     -1    114.15950        833 

   -12     18     110.77     -1    116.66044        572 

   -12     18     115.38      1    117.04688       1597 

   -12     18     120.00      1    110.43331       1147 

   -12     18     124.62     -1    133.52366        810 

   -12     18     129.23     -1    140.27854       1618 

   -12     18     133.85     -1    145.76977       1555 

   -12     18     138.46      1    125.28963       1595 

   -12     18     143.08     -1    153.73040       1773 

   -12     18     147.69     -1    148.06368       1539 

   -12     18     152.31     -1    163.78305        680 

   -12     18     156.92     -1    164.44054        630 

   -12     18     161.54     -1    175.73797       1780 

   -12     18     166.15     -1    173.95513        248 

   -12     18     170.77     -1    178.87584        747 

   -12     18     175.38     -1      2.47096        534 

   -12     18     180.00     -1      7.81627       1273 

    -9      0       0.00     -1     12.17044        730 

    -9      0       4.62     -1     14.30131       1291 

    -9      0       9.23     -1     16.09589          4 

    -9      0      13.85     -1     28.24220       1096 

    -9      0      18.46     -1     26.66621       1564 

    -9      0      23.08     -1     36.07473        541 

    -9      0      27.69     -1     37.71711       1580 

    -9      0      32.31      1     30.96492        971 

    -9      0      36.92     -1     47.11111       1229 

    -9      0      41.54     -1     53.79493       1452 

    -9      0      46.15     -1     59.48096        651 

    -9      0      50.77     -1     65.45065       1252 

    -9      0      55.38     -1     65.84203       1307 

    -9      0      60.00      1     55.16895        679 

    -9      0      64.62     -1     73.19879          9 

    -9      0      69.23     -1     79.12381       1783 

    -9      0      73.85     -1     84.40161        172 

    -9      0      78.46     -1     85.73971        795 

    -9      0      83.08     -1     91.57328       1127 

    -9      0      87.69     -1     94.26203        199 

    -9      0      92.31     -1    100.44388        567 

    -9      0      96.92     -1    107.62284        428 

    -9      0     101.54     -1    110.58134       1562 

    -9      0     106.15     -1    114.55086        986 

    -9      0     110.77     -1    117.23272        827 

    -9      0     115.38     -1    125.28963        418 

    -9      0     120.00     -1    129.40651       1491 

    -9      0     124.62     -1    133.23764        765 

    -9      0     129.23     -1    138.75165        163 

    -9      0     133.85     -1    143.67799        482 

    -9      0     138.46     -1    146.84184        758 

    -9      0     143.08     -1    153.53217        818 

    -9      0     147.69     -1    163.90458        309 

    -9      0     152.31     -1    158.07525        712 

    -9      0     156.92     -1    166.97193       1506 

    -9      0     161.54     -1    172.18397          7 

    -9      0     166.15     -1    172.62549        632 

    -9      0     170.77     -1    177.97779        579 

    -9      0     175.38     -1      6.04314        400 

    -9      0     180.00      1     10.44219        353 

    -9      6       0.00     -1      6.93232       1481 

    -9      6       4.62      1     16.16246       1050 

    -9      6       9.23     -1     21.35395        470 

    -9      6      13.85     -1     23.59147        272 

    -9      6      18.46      1     17.05566        526 

    -9      6      23.08     -1     32.69614       1560 

    -9      6      27.69     -1     40.43937       1075 

    -9      6      32.31     -1     48.55900        734 

    -9      6      36.92     -1     49.51515       1800 

    -9      6      41.54     -1     53.70029       1473 

    -9      6      46.15     -1     54.71173        384 

    -9      6      50.77      1     50.49934        262 

    -9      6      55.38     -1     63.34104        646 

    -9      6      60.00     -1     67.03056        427 

    -9      6      64.62     -1     72.78786        956 

    -9      6      69.23     -1     77.82956        576 

    -9      6      73.85     -1     81.74509       1510 

    -9      6      78.46     -1     88.87759        140 

    -9      6      83.08     -1     89.77619         49 

    -9      6      87.69     -1     95.60012        789 

    -9      6      92.31     -1     98.69623       1056 

    -9      6      96.92     -1    102.60081        132 

    -9      6     101.54     -1    108.03009       1693 

    -9      6     106.15     -1    114.93980        639 

    -9      6     110.77     -1    122.47144       1258 

    -9      6     115.38      1    124.47511        512 

    -9      6     120.00      1    113.81208        772 

    -9      6     124.62     -1    127.58150       1611 

    -9      6     129.23     -1    140.55712        437 

    -9      6     133.85     -1    144.60954       1206 

    -9      6     138.46     -1    150.77391       1349 

    -9      6     143.08     -1    153.91603       1644 

    -9      6     147.69     -1    158.15814       1460 

    -9      6     152.31      1    163.19718       1171 

    -9      6     156.92     -1    164.02436       1573 

    -9      6     161.54     -1    168.68940       1202 

    -9      6     166.15     -1      0.67315       1779 

    -9      6     170.77     -1      0.67315        661 

    -9      6     175.38     -1      2.91752        685 

    -9      6     180.00     -1     11.31094       1152 

    -9     18       0.00     -1      7.81432        334 

    -9     18       4.62     -1     14.72041        963 

    -9     18       9.23     -1     21.60062       1267 

    -9     18      13.85      1     16.72197        496 

    -9     18      18.46     -1     29.99008       1025 

    -9     18      23.08      1     38.41926         78 

    -9     18      27.69      1     25.12204        495 

    -9     18      32.31      1     36.39470       1557 

    -9     18      36.92     -1     47.50436       1100 

    -9     18      41.54     -1     52.31466        493 

    -9     18      46.15     -1     56.37097        180 

    -9     18      50.77     -1     64.49164       1662 

    -9     18      55.38     -1     64.10560        203 

    -9     18      60.00     -1     70.76106        573 

    -9     18      64.62     -1     77.98488       1035 

    -9     18      69.23      1     62.76876       1789 

    -9     18      73.85     -1     78.95472        760 

    -9     18      78.46     -1     90.67490       1445 

    -9     18      83.08     -1     91.57328        318 

    -9     18      87.69     -1     96.93211        972 

    -9     18      92.31     -1    104.30089       1474 

    -9     18      96.92     -1     96.93211       1344 

    -9     18     101.54      1    102.60081       1670 

    -9     18     106.15     -1    120.18214        545 

    -9     18     110.77     -1    109.64009       1488 

    -9     18     115.38      1    107.62284        842 

    -9     18     120.00     -1    128.23890        467 

    -9     18     124.62     -1    129.34862        621 

    -9     18     129.23     -1    136.81827        414 

    -9     18     133.85     -1    142.23677        635 

    -9     18     138.46     -1    139.23631        252 

    -9     18     143.08     -1    146.61543        593 

    -9     18     147.69     -1    157.66724       1304 

    -9     18     152.31     -1    159.46930       1135 

    -9     18     156.92     -1    157.90937        993 

    -9     18     161.54     -1    172.62549       1442 

    -9     18     166.15      1    156.85837        869 

    -9     18     170.77     -1      1.12241        439 

    -9     18     175.38     -1      5.15296        799 

    -9     18     180.00      1      2.02227        912 

    -6      0       0.00     -1      6.48908       1724 

    -6      0       4.62     -1     10.00698       1254 

    -6      0       9.23     -1     16.72197        586 

    -6      0      13.85     -1     22.73681        953 

    -6      0      18.46      1     21.00624        716 

    -6      0      23.08      1     32.16940       1185 

    -6      0      27.69     -1     33.51456        234 

    -6      0      32.31      1     26.66621          1 

    -6      0      36.92     -1     43.77580        834 

    -6      0      41.54     -1     50.59247       1241 

    -6      0      46.15     -1     48.55900        156 

    -6      0      50.77      1     52.12621        239 

    -6      0      55.38      1     56.60857        271 

    -6      0      60.00     -1     70.47750       1530 

    -6      0      64.62     -1     76.12350         41 

    -6      0      69.23     -1     79.03991       1120 

    -6      0      73.85     -1     73.19879        393 

    -6      0      78.46     -1     83.95686         64 

    -6      0      83.08     -1     92.91926        241 

    -6      0      87.69     -1     95.15470       1395 

    -6      0      92.31     -1     96.48888        975 

    -6      0      96.92     -1    104.72204        233 

    -6      0     101.54     -1    107.34168        442 

    -6      0     106.15     -1    116.85237        413 

    -6      0     110.77     -1    115.69593        228 

    -6      0     115.38     -1    125.98086        483 

    -6      0     120.00     -1    122.34175        521 

    -6      0     124.62     -1    130.16120       1263 

    -6      0     129.23     -1    139.47203        802 

    -6      0     133.85     -1    140.22209        119 

    -6      0     138.46     -1    143.67799        779 

    -6      0     143.08     -1    149.32865        280 

    -6      0     147.69     -1    157.83319        847 

    -6      0     152.31     -1    153.91603        114 

    -6      0     156.92     -1    163.78305        713 

    -6      0     161.54     -1    168.25797       1396 

    -6      0     166.15     -1    170.42770       1080 

    -6      0     170.77      1    178.42842        964 

    -6      0     175.38     -1      3.81315        850 

    -6      0     180.00     -1      7.37474        101 

    -6      6       0.00     -1      8.69452        676 

    -6      6       4.62     -1     15.55991        514 

    -6      6       9.23     -1     10.00898       1260 

    -6      6      13.85     -1     24.72878       1463 

    -6      6      18.46      1     16.21742       1052 

    -6      6      23.08     -1     35.58695        719 

    -6      6      27.69      1     27.64713       1444 

    -6      6      32.31     -1     44.40123        480 

    -6      6      36.92     -1     49.23757          5 

    -6      6      41.54      1     30.52133       1551 

    -6      6      46.15      1     35.63770       1764 

    -6      6      50.77      1     48.02987        750 

    -6      6      55.38     -1     56.85793        446 

    -6      6      60.00     -1     71.02432       1515 

    -6      6      64.62      1     74.86005        283 

    -6      6      69.23     -1     76.54779       1315 

    -6      6      73.85     -1     82.62720       1143 

    -6      6      78.46     -1     78.25964       1250 

    -6      6      83.08     -1     91.12416         80 

    -6      6      87.69     -1     93.81489        405 

    -6      6      92.31     -1     99.57230       1054 

    -6      6      96.92     -1    103.02807        109 

    -6      6     101.54      1     94.26203        794 

    -6      6     106.15     -1    112.07904       1016 

    -6      6     110.77     -1    119.46040         82 

    -6      6     115.38     -1    122.24813        911 

    -6      6     120.00     -1    125.88601        380 

    -6      6     124.62     -1    130.05709       1345 

    -6      6     129.23     -1    137.71193        278 

    -6      6     133.85     -1    140.83244        173 

    -6      6     138.46     -1    144.26642       1448 

    -6      6     143.08     -1    144.60954        527 

    -6      6     147.69     -1    153.91603       1583 

    -6      6     152.31     -1    160.88247        388 

    -6      6     156.92     -1    155.26969        761 

    -6      6     161.54     -1    171.30377       1544 

    -6      6     166.15     -1    173.95513        637 

    -6      6     170.77      1    162.26430       1228 

    -6      6     175.38     -1      2.02227        542 

    -6      6     180.00      1      6.98659         57 

    -6     18       0.00      1      0.67492        251 

    -6     18       4.62     -1     10.87820       1713 

    -6     18       9.23      1    179.77618        561 

    -6     18      13.85      1     16.09589       1313 

    -6     18      18.46      1     11.04733        168 

    -6     18      23.08     -1     63.72206        130 

    -6     18      27.69      1     40.71965       1193 

    -6     18      32.31      1     20.63336        556 

    -6     18      36.92     -1     35.82940        183 

    -6     18      41.54     -1     51.64063        988 

    -6     18      46.15     -1     57.35948       1102 

    -6     18      50.77      1     67.99837       1376 

    -6     18      55.38      1     53.42812        797 

    -6     18      60.00     -1     70.45104        931 

    -6     18      64.62     -1     79.12381       1221 

    -6     18      69.23     -1     80.86690        916 

    -6     18      73.85     -1     83.95686        198 

    -6     18      78.46     -1     87.08248       1093 

    -6     18      83.08      1     79.12381       1019 

    -6     18      87.69     -1     95.19522       1232 

    -6     18      92.31      1     84.40161        927 

    -6     18      96.92     -1    107.62284        674 

    -6     18     101.54      1     94.70865       1166 

    -6     18     106.15      1     97.81603       1715 

    -6     18     110.77      1    103.45386       1791 

    -6     18     115.38      1    123.15816        184 

    -6     18     120.00     -1    129.08385       1725 

    -6     18     124.62     -1    139.71143       1013 

    -6     18     129.23      1    119.09561       1721 

    -6     18     133.85     -1    133.23764       1154 

    -6     18     138.46     -1    147.69510        742 

    -6     18     143.08     -1    151.23570         33 

    -6     18     147.69     -1    158.55992        649 

    -6     18     152.31     -1    159.62306       1579 

    -6     18     156.92     -1    161.00962         15 

    -6     18     161.54     -1    172.18397       1398 

    -6     18     166.15      1    163.90458       1613 

    -6     18     170.77     -1    170.42911        504 

    -6     18     175.38      1    169.12213       1212 

    -6     18     180.00     -1     10.87820        720 

    -3      0       0.00     -1      5.59839       1610 

    -3      0       4.62      1     10.00698         32 

    -3      0       9.23      1      1.12419        704 

    -3      0      13.85      1     16.92857       1487 

    -3      0      18.46      1     13.43536        138 

    -3      0      23.08     -1     38.76412       1310 

    -3      0      27.69     -1     27.44460       1289 

    -3      0      32.31     -1     37.95200         40 

    -3      0      36.92      1     33.62972         91 

    -3      0      41.54      1     39.72256       1681 

    -3      0      46.15      1     40.39054       1027 

    -3      0      50.77      1     45.59487        491 

    -3      0      55.38     -1     60.49311       1746 

    -3      0      60.00      1     58.60167       1619 

    -3      0      64.62      1     65.27122        569 

    -3      0      69.23      1     70.07297        351 

    -3      0      73.85     -1     83.95686        460 

    -3      0      78.46     -1     79.12381       1690 

    -3      0      83.08     -1     90.67490        365 

    -3      0      87.69     -1     88.42847       1540 

    -3      0      92.31     -1     92.91926       1351 

    -3      0      96.92     -1    101.31060        243 

    -3      0     101.54     -1    101.74203        983 

    -3      0     106.15     -1    107.21374       1098 

    -3      0     110.77     -1    117.04688       1732 

    -3      0     115.38     -1    124.23023        814 

    -3      0     120.00     -1    120.88705        396 

    -3      0     124.62     -1    131.08594       1695 

    -3      0     129.23     -1    139.42282       1525 

    -3      0     133.85     -1    140.77082        169 

    -3      0     138.46     -1    144.26642         46 

    -3      0     143.08     -1    146.60718       1728 

    -3      0     147.69     -1    157.66724        260 

    -3      0     152.31     -1    159.11636        214 

    -3      0     156.92     -1    163.78305        890 

    -3      0     161.54      1    155.66319       1041 

    -3      0     166.15     -1    159.46930        150 

    -3      0     170.77     -1    171.30377       1279 

    -3      0     175.38      1    170.86663       1654 

    -3      0     180.00      1    174.84688        884 

    -3      6       0.00     -1      5.15296       1720 

    -3      6       4.62     -1      5.15485        806 

    -3      6       9.23      1     10.00898       1698 

    -3      6      13.85     -1     15.55991        697 

    -3      6      18.46      1     18.29561        879 

    -3      6      23.08     -1     27.87505       1136 

    -3      6      27.69      1     21.42416        559 

    -3      6      32.31      1     24.93829        843 

    -3      6      36.92      1     39.94953       1638 

    -3      6      41.54     -1     56.61686        502 

    -3      6      46.15      1     55.87474       1145 

    -3      6      50.77     -1     59.11445       1192 

    -3      6      55.38     -1     65.84203       1191 

    -3      6      60.00      1     63.14911        492 

    -3      6      64.62     -1     74.86005        999 

    -3      6      69.23     -1     79.55781        240 

    -3      6      73.85     -1     82.62720       1582 

    -3      6      78.46     -1     74.86005         66 

    -3      6      83.08     -1     93.36728        511 

    -3      6      87.69     -1     90.22556       1639 

    -3      6      92.31     -1    101.31060        861 

    -3      6      96.92     -1    107.62284        370 

    -3      6     101.54      1     99.57230       1516 

    -3      6     106.15     -1    113.81208       1456 

    -3      6     110.77     -1    111.60000        668 

    -3      6     115.38      1    109.24050       1172 

    -3      6     120.00     -1    122.26598        222 

    -3      6     124.62     -1    130.57718       1436 

    -3      6     129.23     -1    133.82489        540 

    -3      6     133.85     -1    138.95556       1790 

    -3      6     138.46     -1    143.92623       1329 

    -3      6     143.08     -1    148.96307        376 

    -3      6     147.69     -1    149.32865       1109 

    -3      6     152.31     -1    149.32865        143 

    -3      6     156.92     -1    161.42875       1164 

    -3      6     161.54     -1    161.56451        288 

    -3      6     166.15     -1    173.95513       1742 

    -3      6     170.77     -1    173.06789        690 

    -3      6     175.38     -1      3.36554       1150 

    -3      6     180.00     -1      5.59839        293 

    -3     18       0.00      1    179.77618       1743 

    -3     18       4.62     -1     14.74463        433 

    -3     18       9.23     -1     12.59914       1261 

    -3     18      13.85      1     16.21742       1286 

    -3     18      18.46      1     30.74168       1160 

    -3     18      23.08     -1     33.87198        329 

    -3     18      27.69     -1     29.60995        648 

    -3     18      32.31     -1     46.54104       1397 

    -3     18      36.92      1     31.48174        853 

    -3     18      41.54     -1     54.71173       1044 

    -3     18      46.15      1     46.23984         83 

    -3     18      50.77     -1     59.54633        894 

    -3     18      55.38     -1     67.52842       1404 

    -3     18      60.00      1     48.31459       1155 

    -3     18      64.62      1     53.62641        472 

    -3     18      69.23     -1     74.86005       1018 

    -3     18      73.85     -1     81.30548       1537 

    -3     18      78.46     -1     86.18685       1568 

    -3     18      83.08      1     90.67490       1759 

    -3     18      87.69      1     79.55781       1704 

    -3     18      92.31     -1    100.44388       1305 

    -3     18      96.92      1     89.77619       1546 

    -3     18     101.54      1    100.87787       1366 

    -3     18     106.15     -1    113.03084       1379 

    -3     18     110.77     -1    120.60415       1716 

    -3     18     115.38      1    102.60081        609 

    -3     18     120.00      1    111.76122       1388 

    -3     18     124.62      1    113.98461       1775 

    -3     18     129.23     -1    134.11407        817 

    -3     18     133.85     -1    132.65077        580 

    -3     18     138.46      1    124.83244       1210 

    -3     18     143.08     -1    153.53386        134 

    -3     18     147.69      1    135.59992       1433 

    -3     18     152.31      1    140.77082       1462 

    -3     18     156.92     -1    168.68940       1590 

    -3     18     161.54     -1    170.86520       1677 

    -3     18     166.15      1    175.29135       1651 

    -3     18     170.77      1    163.19718       1225 

    -3     18     175.38      1      4.26216       1394 

    -3     18     180.00      1    173.06789        208 

     0      0       0.00     -1    179.77444        614 

     0      0       4.62     -1      6.04314        733 

     0      0       9.23     -1     13.87650        826 

     0      0      13.85      1     16.21742        196 

     0      0      18.46     -1     20.84336        212 

     0      0      23.08      1     16.21742         56 

     0      0      27.69     -1     27.07327       1197 

     0      0      32.31      1     33.75047       1111 

     0      0      36.92      1     29.60995       1215 

     0      0      41.54      1     33.75047        809 

     0      0      46.15     -1     45.92524       1359 

     0      0      50.77      1     42.55153       1437 

     0      0      55.38      1     47.11111       1371 

     0      0      60.00      1     52.75293        538 

     0      0      64.62     -1     63.72206        490 

     0      0      69.23     -1     70.76106       1600 

     0      0      73.85     -1     78.69108        166 

     0      0      78.46     -1     84.40161        161 

     0      0      83.08     -1     83.06961       1771 

     0      0      87.69     -1     90.22556       1429 

     0      0      92.31      1     84.84704         29 

     0      0      96.92     -1    100.00868         47 

     0      0     101.54     -1    102.17211        403 

     0      0     106.15     -1    105.97564       1046 

     0      0     110.77      1    103.02807       1340 

     0      0     115.38     -1    115.50986        678 

     0      0     120.00     -1    117.41487       1631 

     0      0     124.62     -1    128.75821        310 

     0      0     129.23     -1    134.40629        782 

     0      0     133.85      1    121.89499        226 

     0      0     138.46     -1    137.71193       1042 

     0      0     143.08     -1    143.67799        767 

     0      0     147.69     -1    148.51914         54 

     0      0     152.31     -1    154.49014        139 

     0      0     156.92     -1    156.05914        307 

     0      0     161.54     -1    163.36303        829 

     0      0     166.15     -1    164.85842        227 

     0      0     170.77     -1    172.18397        641 

     0      0     175.38     -1      5.15296        270 

     0      0     180.00     -1    178.42842       1020 

     0      6       0.00      1    175.73797       1628 

     0      6       4.62     -1      5.15485        696 

     0      6       9.23     -1      8.25687       1022 

     0      6      13.85      1      4.74585       1738 

     0      6      18.46      1     14.29925        688 

     0      6      23.08      1     26.86831       1358 

     0      6      27.69     -1     31.84744       1623 

     0      6      32.31     -1     42.60274        494 

     0      6      36.92     -1     26.65896        148 

     0      6      41.54      1     32.67141       1181 

     0      6      46.15      1     48.59617       1575 

     0      6      50.77      1     39.44396       1360 

     0      6      55.38      1     43.18288       1316 

     0      6      60.00     -1     72.12923       1577 

     0      6      64.62      1     65.45065       1697 

     0      6      69.23     -1     77.82956       1687 

     0      6      73.85      1     75.27959       1752 

     0      6      78.46      1     86.18685        339 

     0      6      83.08     -1     91.12416        773 

     0      6      87.69     -1     93.81489       1529 

     0      6      92.31     -1     98.25662         30 

     0      6      96.92     -1    103.02807       1126 

     0      6     101.54     -1    104.19918          6 

     0      6     106.15     -1    106.28796        781 

     0      6     110.77     -1    112.01177       1066 

     0      6     115.38     -1    113.81208       1569 

     0      6     120.00     -1    122.24813       1179 

     0      6     124.62      1    111.52585        128 

     0      6     129.23     -1    130.80789         43 

     0      6     133.85      1    126.01095        401 

     0      6     138.46     -1    148.74252         96 

     0      6     143.08     -1    148.74252       1268 

     0      6     147.69     -1    150.22787        462 

     0      6     152.31     -1    153.53217        374 

     0      6     156.92     -1    165.27796        924 

     0      6     161.54     -1    169.55612       1517 

     0      6     166.15     -1    163.78305        498 

     0      6     170.77     -1    171.30377        995 

     0      6     175.38     -1    179.32510       1605 

     0      6     180.00     -1      5.59839       1373 

     0     18       0.00      1    173.95513        223 

     0     18       4.62     -1     11.30892       1083 

     0     18       9.23      1    177.97948       1037 

     0     18      13.85      1      7.37474        998 

     0     18      18.46      1     20.63336        375 

     0     18      23.08     -1     36.07245       1659 

     0     18      27.69     -1     39.38363        803 

     0     18      32.31      1     22.50173        846 

     0     18      36.92     -1     45.60746        344 

     0     18      41.54      1     29.82826       1627 

     0     18      46.15     -1     61.23715        515 

     0     18      50.77      1     42.89123       1119 

     0     18      55.38      1     65.66472        937 

     0     18      60.00      1     54.41305         73 

     0     18      64.62      1     56.85793       1322 

     0     18      69.23     -1     69.41860        181 

     0     18      73.85     -1     74.86005       1238 

     0     18      78.46     -1     85.73971        476 

     0     18      83.08     -1     90.67490        776 

     0     18      87.69     -1     88.87759       1585 

     0     18      92.31      1     93.81489        626 

     0     18      96.92      1     91.57328       1321 

     0     18     101.54     -1    102.17211        429 

     0     18     106.15     -1    113.64187        824 

     0     18     110.77     -1    115.87279       1195 

     0     18     115.38      1    104.30089       1133 

     0     18     120.00     -1    127.24838        369 

     0     18     124.62     -1    125.53787       1342 

     0     18     129.23      1    121.32123        746 

     0     18     133.85      1    119.46040        537 

     0     18     138.46      1    127.91167        192 

     0     18     143.08      1    136.81827        642 

     0     18     147.69     -1    154.87867        479 

     0     18     152.31     -1    153.14763        100 

     0     18     156.92     -1    155.66319       1633 

     0     18     161.54      1    153.91680         31 

     0     18     166.15      1    161.42197       1222 

     0     18     170.77     -1    169.55612       1475 

     0     18     175.38      1    165.37038       1299 

     0     18     180.00     -1    179.32510        507 

     3      0       0.00      1    174.84530        175 

     3      0       4.62      1    177.08239       1692 

     3      0       9.23      1      1.57333       1162 

     3      0      13.85      1      2.02227        820 

     3      0      18.46      1     11.83260       1276 

     3      0      23.08      1     26.05920         94 

     3      0      27.69      1     22.09128       1671 

     3      0      32.31      1     21.67843       1454 

     3      0      36.92      1     31.70801       1089 

     3      0      41.54      1     32.80068        752 

     3      0      46.15      1     40.28969        584 

     3      0      50.77      1     39.44396       1503 

     3      0      55.38      1     57.69653       1531 

     3      0      60.00      1     57.22631       1447 

     3      0      64.62      1     56.49262       1255 

     3      0      69.23     -1     71.02432        548 

     3      0      73.85      1     64.54754        757 

     3      0      78.46      1     72.41912       1265 

     3      0      83.08     -1     83.41037        578 

     3      0      87.69     -1     86.18685        560 

     3      0      92.31      1     86.18685       1417 

     3      0      96.92      1     96.48888       1331 

     3      0     101.54      1     93.81489       1733 

     3      0     106.15      1     99.57230       1679 

     3      0     110.77     -1    113.36955        950 

     3      0     115.38     -1    114.37385        784 

     3      0     120.00      1    112.42964       1173 

     3      0     124.62     -1    126.73568       1675 

     3      0     129.23     -1    127.58150       1477 

     3      0     133.85     -1    139.89030        391 

     3      0     138.46      1    126.30108       1324 

     3      0     143.08     -1    144.01914        194 

     3      0     147.69     -1    149.54491        857 

     3      0     152.31     -1    152.75599       1132 

     3      0     156.92     -1    157.66724        969 

     3      0     161.54     -1    161.97968        306 

     3      0     166.15     -1    168.60232       1640 

     3      0     170.77     -1    164.44054        508 

     3      0     175.38     -1      1.57153       1257 

     3      0     180.00      1    173.51112       1748 

     3      6       0.00      1    172.62549        825 

     3      6       4.62      1      4.74585        326 

     3      6       9.23      1      3.36554       1765 

     3      6      13.85      1     16.39058       1086 

     3      6      18.46     -1     16.92646        525 

     3      6      23.08     -1     27.05589        790 

     3      6      27.69     -1     33.98701        269 

     3      6      32.31     -1     47.45085        338 

     3      6      36.92      1     36.82840       1287 

     3      6      41.54      1     30.74168       1352 

     3      6      46.15      1     36.23210        372 

     3      6      50.77      1     41.16592       1048 

     3      6      55.38      1     40.00445       1566 

     3      6      60.00      1     51.10586       1242 

     3      6      64.62     -1     69.27012       1392 

     3      6      69.23     -1     77.40086       1034 

     3      6      73.85     -1     73.61150        903 

     3      6      78.46      1     71.99161        215 

     3      6      83.08     -1     89.32685       1617 

     3      6      87.69     -1     96.48888       1200 

     3      6      92.31      1     91.12416       1343 

     3      6      96.92     -1    105.55946       1668 

     3      6     101.54     -1    102.17211         95 

     3      6     106.15     -1     92.91926        821 

     3      6     110.77      1    102.60081       1772 

     3      6     115.38      1    108.57803       1134 

     3      6     120.00      1    107.62284       1391 

     3      6     124.62      1    115.12133        231 

     3      6     129.23     -1    129.08385        170 

     3      6     133.85     -1    131.72108        204 

     3      6     138.46     -1    137.99698       1233 

     3      6     143.08     -1    143.33981       1691 

     3      6     147.69      1    137.42382        682 

     3      6     152.31     -1    154.30407        290 

     3      6     156.92      1    148.66351        304 

     3      6     161.54      1    154.49014        880 

     3      6     166.15     -1    164.44054         24 

     3      6     170.77      1    162.78626        276 

     3      6     175.38      1    169.99132       1526 

     3      6     180.00      1    173.95513       1140 

     3     18       0.00      1    177.53078        340 

     3     18       4.62     -1     15.13995        749 

     3     18       9.23     -1      9.57060       1658 

     3     18      13.85      1      4.70879        220 

     3     18      18.46     -1     10.00898       1317 

     3     18      23.08      1     11.31094        113 

     3     18      27.69      1     22.09128        316 

     3     18      32.31     -1     38.29134       1709 

     3     18      36.92      1     27.06443        385 

     3     18      41.54      1     39.72256       1782 

     3     18      46.15      1     35.01182       1318 

     3     18      50.77     -1     63.72692        671 

     3     18      55.38      1     44.68642        984 

     3     18      60.00      1     48.83656       1642 

     3     18      64.62     -1     70.76106        549 

     3     18      69.23      1     58.60167       1300 

     3     18      73.85      1     70.76106        440 

     3     18      78.46     -1     79.12381        619 

     3     18      83.08     -1     81.74509        430 

     3     18      87.69      1     79.12381        854 

     3     18      92.31     -1     95.60012       1385 

     3     18      96.92      1     87.08248       1740 

     3     18     101.54      1     93.36728        558 

     3     18     106.15      1     98.25662        264 

     3     18     110.77      1    100.44388        235 

     3     18     115.38      1    107.62284       1591 

     3     18     120.00      1    107.62284        563 

     3     18     124.62      1    115.32630        328 

     3     18     129.23     -1    135.62615        411 

     3     18     133.85      1    122.90549       1301 

     3     18     138.46     -1    148.37827       1735 

     3     18     143.08     -1    143.67799         99 

     3     18     147.69      1    140.44022       1718 

     3     18     152.31     -1    154.87867        225 

     3     18     156.92      1    148.29342        557 

     3     18     161.54     -1    161.56450       1464 

     3     18     166.15     -1    163.65972        409 

     3     18     170.77     -1    162.24657        461 

     3     18     175.38     -1    173.06789        952 

     3     18     180.00      1    173.51265        312 

     6      0       0.00      1    173.51112        812 

     6      0       4.62     -1    178.42672        699 

     6      0       9.23      1    178.87584       1796 

     6      0      13.85      1      3.81315       1235 

     6      0      18.46      1     10.00898        631 

     6      0      23.08      1     15.25616        122 

     6      0      27.69      1     17.18461          3 

     6      0      32.31      1     24.91069        432 

     6      0      36.92      1     27.05589        117 

     6      0      41.54      1     30.96492        957 

     6      0      46.15      1     35.73454        129 

     6      0      50.77      1     38.90847        875 

     6      0      55.38      1     46.80044       1204 

     6      0      60.00      1     54.71173       1794 

     6      0      64.62      1     52.63780        503 

     6      0      69.23      1     60.65506       1737 

     6      0      73.85      1     66.23581       1005 

     6      0      78.46      1     70.76106        528 

     6      0      83.08      1     75.27959        831 

     6      0      87.69      1     80.42940        601 

     6      0      92.31      1     83.95686       1327 

     6      0      96.92      1     91.12416       1006 

     6      0     101.54      1     95.15470       1186 

     6      0     106.15      1     97.43216        748 

     6      0     110.77     -1    101.31060       1112 

     6      0     115.38     -1    111.51439        285 

     6      0     120.00      1    109.11753       1348 

     6      0     124.62      1    114.93980       1786 

     6      0     129.23     -1    129.34862        904 

     6      0     133.85     -1    135.93407        770 

     6      0     138.46     -1    138.06097        377 

     6      0     143.08     -1    143.67799        137 

     6      0     147.69      1    140.22209       1087 

     6      0     152.31      1    143.92623       1536 

     6      0     156.92     -1    155.48342        266 

     6      0     161.54      1    149.32865       1498 

     6      0     166.15     -1    161.00962        294 

     6      0     170.77      1    164.02436       1440 

     6      0     175.38      1    164.32357        792 

     6      0     180.00     -1    169.99132        687 

     6      6       0.00     -1    174.84530        445 

     6      6       4.62     -1    170.86520       1480 

     6      6       9.23      1    177.97948       1190 

     6      6      13.85      1      5.15485       1581 

     6      6      18.46      1     11.31094        246 

     6      6      23.08      1      9.57259        823 

     6      6      27.69      1     17.88643         77 

     6      6      32.31      1     23.43675       1248 

     6      6      36.92     -1     37.16605        775 

     6      6      41.54      1     31.93721       1038 

     6      6      46.15      1     31.48174        665 

     6      6      50.77      1     41.68774        505 

     6      6      55.38      1     45.00118       1435 

     6      6      60.00     -1     70.76106        892 

     6      6      64.62      1     56.95089        691 

     6      6      69.23     -1     71.97149        706 

     6      6      73.85     -1     80.42940        574 

     6      6      78.46      1     70.47750       1030 

     6      6      83.08     -1     77.73625        926 

     6      6      87.69     -1     92.91926       1040 

     6      6      92.31      1     85.29309        731 

     6      6      96.92      1     86.18685       1703 

     6      6     101.54      1     91.12416        267 

     6      6     106.15      1     93.81489        499 

     6      6     110.77      1    101.31060       1625 

     6      6     115.38      1    107.62284       1277 

     6      6     120.00      1    109.64009       1606 

     6      6     124.62      1    115.88454        587 

     6      6     129.23     -1    115.69593        845 

     6      6     133.85     -1    132.03402       1298 

     6      6     138.46      1    127.58150       1586 

     6      6     143.08     -1    149.10960        970 

     6      6     147.69      1    137.99698       1128 

     6      6     152.31     -1    139.42282       1592 

     6      6     156.92      1    143.92623       1727 

     6      6     161.54     -1    149.54491       1311 

     6      6     166.15     -1    164.44054       1637 

     6      6     170.77     -1    158.07525        441 

     6      6     175.38      1    165.27796       1792 

     6      6     180.00     -1    173.06789       1249 

     6     18       0.00      1    173.40862       1176 

     6     18       4.62      1    169.99272        237 

     6     18       9.23     -1    174.39988       1085 

     6     18      13.85      1      2.91935       1184 

     6     18      18.46     -1     20.88424       1457 

     6     18      23.08     -1     31.84744       1399 

     6     18      27.69      1     20.18181        229 

     6     18      32.31      1     21.67843        255 

     6     18      36.92      1     28.24220        202 

     6     18      41.54     -1     49.84007        607 

     6     18      46.15      1     31.48174       1208 

     6     18      50.77      1     37.50530        922 

     6     18      55.38     -1     63.34104        985 

     6     18      60.00     -1     70.76106       1616 

     6     18      64.62     -1     63.14911       1124 

     6     18      69.23     -1     68.24036        928 

     6     18      73.85     -1     83.06961       1751 

     6     18      78.46      1     72.37875       1494 

     6     18      83.08      1     72.78786        371 

     6     18      87.69     -1     91.12416        389 

     6     18      92.31     -1     98.25662        481 

     6     18      96.92     -1    103.02807       1271 

     6     18     101.54     -1    102.60081         16 

     6     18     106.15      1     94.70865       1386 

     6     18     110.77      1    103.02807        133 

     6     18     115.38      1    105.97564        349 

     6     18     120.00      1    112.40411        808 

     6     18     124.62      1    115.32630       1578 

     6     18     129.23     -1    130.80789        815 

     6     18     133.85      1    125.33380        149 

     6     18     138.46      1    123.51364       1449 

     6     18     143.08      1    126.57320       1785 

     6     18     147.69      1    134.11407         23 

     6     18     152.31      1    142.16179        518 

     6     18     156.92     -1    163.10884       1161 

     6     18     161.54      1    151.78696        524 

     6     18     166.15      1    158.89830       1574 

     6     18     170.77     -1    171.30377        830 

     6     18     175.38     -1    163.90458       1645 

     6     18     180.00      1    173.51112        602 

     9      0       0.00      1    175.73797       1239 

     9      0       4.62     -1    173.51112        703 

     9      0       9.23     -1      0.67315        123 

     9      0      13.85      1      6.93232       1353 

     9      0      18.46      1      8.25687       1073 

     9      0      23.08      1     14.30131        740 

     9      0      27.69      1     18.15722       1378 

     9      0      32.31      1     25.69666        103 

     9      0      36.92      1     27.25648        299 

     9      0      41.54      1     28.21384       1603 

     9      0      46.15      1     30.50103        616 

     9      0      50.77      1     39.44396        570 

     9      0      55.38      1     50.22339       1281 

     9      0      60.00      1     54.05463       1237 

     9      0      64.62      1     55.41499       1795 

     9      0      69.23      1     58.82089       1264 

     9      0      73.85      1     67.03056       1766 

     9      0      78.46      1     71.56610         42 

     9      0      83.08      1     78.69108        981 

     9      0      87.69      1     78.25964       1705 

     9      0      92.31      1     82.62720        357 

     9      0      96.92      1     87.53086       1405 

     9      0     101.54      1     91.57328       1159 

     9      0     106.15      1     99.13480       1355 

     9      0     110.77      1    100.00868        546 

     9      0     115.38      1    106.39011       1459 

     9      0     120.00     -1    107.62284         50 

     9      0     124.62      1    114.93980       1754 

     9      0     129.23      1    118.93162       1070 

     9      0     133.85     -1    120.96404       1567 

     9      0     138.46     -1    137.99698        793 

     9      0     143.08     -1    132.95463        322 

     9      0     147.69     -1    151.75861        282 

     9      0     152.31     -1    142.41850        399 

     9      0     156.92      1    143.92623        881 

     9      0     161.54      1    154.13938        547 

     9      0     166.15      1    159.73057        597 

     9      0     170.77      1    164.85842       1028 

     9      0     175.38      1    164.02436       1339 

     9      0     180.00      1    170.86520       1103 

     9      6       0.00      1    172.62549       1148 

     9      6       4.62      1    177.97779       1543 

     9      6       9.23      1      0.67315       1064 

     9      6      13.85     -1     14.72041         51 

     9      6      18.46      1      9.13508        333 

     9      6      23.08      1     15.25616       1375 

     9      6      27.69      1     15.67689       1269 

     9      6      32.31      1     21.84248       1533 

     9      6      36.92     -1     26.66621       1432 

     9      6      41.54     -1     31.70801       1484 

     9      6      46.15      1     38.14608        337 

     9      6      50.77      1     40.11078        426 

     9      6      55.38      1     45.62738        157 

     9      6      60.00      1     52.75293        500 

     9      6      64.62      1     56.01299         92 

     9      6      69.23      1     59.54633        798 

     9      6      73.85     -1     72.78786        968 

     9      6      78.46      1     71.56610       1653 

     9      6      83.08     -1     78.25964       1142 

     9      6      87.69      1     81.74509        919 

     9      6      92.31      1     83.06961       1350 

     9      6      96.92      1     88.87759       1091 

     9      6     101.54      1     91.57328       1761 

     9      6     106.15      1     97.37451       1559 

     9      6     110.77      1    104.72204         12 

     9      6     115.38      1    103.02807       1478 

     9      6     120.00      1    107.88591       1369 

     9      6     124.62      1    115.30534       1467 

     9      6     129.23      1    139.47203       1363 

     9      6     133.85      1    120.18214       1295 

     9      6     138.46      1    129.16756        154 

     9      6     143.08     -1    144.25321        954 

     9      6     147.69      1    139.83880        279 

     9      6     152.31      1    144.60954        277 

     9      6     156.92     -1    148.96307        660 

     9      6     161.54      1    159.57491       1788 

     9      6     166.15     -1    157.66724        849 

     9      6     170.77     -1    165.69911        932 

     9      6     175.38      1    164.32357        236 

     9      6     180.00      1    168.25797        906 

     9     18       0.00      1    171.30377       1354 

     9     18       4.62     -1      6.48908       1081 

     9     18       9.23     -1      2.02046       1520 

     9     18      13.85     -1     26.27036       1402 

     9     18      18.46     -1      8.69452        136 

     9     18      23.08      1      5.15485       1411 

     9     18      27.69     -1     28.06056       1777 

     9     18      32.31     -1     42.60274       1634 

     9     18      36.92      1     25.88528       1699 

     9     18      41.54      1     30.89210        840 

     9     18      46.15      1     38.69577        155 

     9     18      50.77      1     44.38182        945 

     9     18      55.38     -1     54.71173        755 

     9     18      60.00     -1     66.23581        816 

     9     18      64.62      1     54.71173        350 

     9     18      69.23      1     57.46293         13 

     9     18      73.85      1     68.64827        739 

     9     18      78.46     -1     77.82956        152 

     9     18      83.08      1     78.25964       1558 

     9     18      87.69     -1     90.22556        575 

     9     18      92.31      1     79.12381       1170 

     9     18      96.92      1     89.77619       1108 

     9     18     101.54      1     96.93211       1757 

     9     18     106.15      1     95.15470       1652 

     9     18     110.77      1     98.25662       1323 

     9     18     115.38      1    102.60081         84 

     9     18     120.00      1    106.39011       1400 

     9     18     124.62      1    110.82690        308 

     9     18     129.23      1    119.66702        398 

     9     18     133.85      1    115.09666       1294 

     9     18     138.46      1    128.56321       1714 

     9     18     143.08     -1    141.58181       1389 

     9     18     147.69     -1    151.96580       1707 

     9     18     152.31     -1    153.53217        458 

     9     18     156.92     -1    148.15344        257 

     9     18     161.54      1    153.91603        444 

     9     18     166.15     -1    174.84530       1542 

     9     18     170.77      1    159.92407         36 

     9     18     175.38      1    166.12185         53 

     9     18     180.00     -1      3.36554       1630 

    12      0       0.00      1    171.30377        530 

    12      0       4.62     -1    176.18511        383 

    12      0       9.23      1    178.87584        565 

    12      0      13.85      1      3.81315       1177 

    12      0      18.46      1      9.57259       1001 

    12      0      23.08      1     14.30131       1153 

    12      0      27.69      1     17.75394        836 

    12      0      32.31      1     19.66948        902 

    12      0      36.92      1     21.44165        901 

    12      0      41.54      1     26.66448        594 

    12      0      46.15      1     36.07473        465 

    12      0      50.77      1     37.99443       1518 

    12      0      55.38      1     40.91560        935 

    12      0      60.00     -1     49.94421         74 

    12      0      64.62      1     54.95696       1328 

    12      0      69.23      1     57.97230        207 

    12      0      73.85      1     66.23581        457 

    12      0      78.46      1     72.37875       1104 

    12      0      83.08      1     74.44217       1451 

    12      0      87.69      1     75.70075       1512 

    12      0      92.31      1     83.95686        544 

    12      0      96.92      1     90.67490        536 

    12      0     101.54      1     94.26203       1010 

    12      0     106.15      1     99.57230        185 

    12      0     110.77      1     98.69623       1246 

    12      0     115.38      1    103.02807       1710 

    12      0     120.00      1    110.26943        415 

    12      0     124.62     -1    115.12133       1723 

    12      0     129.23     -1    114.93980       1538 

    12      0     133.85      1    121.32123        987 

    12      0     138.46     -1    123.39282        474 

    12      0     143.08      1    129.99213        402 

    12      0     147.69      1    136.85755        990 

    12      0     152.31      1    142.49571         11 

    12      0     156.92      1    147.92573       1335 

    12      0     161.54      1    151.91454       1588 

    12      0     166.15      1    158.48561       1745 

    12      0     170.77      1    163.60989        420 

    12      0     175.38     -1    166.54614         26 

    12      0     180.00      1    172.62549       1678 

    12      6       0.00     -1    173.06789       1187 

    12      6       4.62     -1    175.73797       1346 

    12      6       9.23     -1    179.32510       1309 

    12      6      13.85      1      5.59839       1057 

    12      6      18.46     -1      6.04314       1609 

    12      6      23.08      1     12.17247       1419 

    12      6      27.69      1     21.19515        187 

    12      6      32.31      1     21.19515        930 

    12      6      36.92      1     27.04764       1649 

    12      6      41.54      1     28.48549        915 

    12      6      46.15      1     28.27156       1113 

    12      6      50.77      1     39.89340        786 

    12      6      55.38      1     44.69642        978 

    12      6      60.00      1     49.84007        110 

    12      6      64.62      1     54.71173       1125 

    12      6      69.23      1     58.60167        127 

    12      6      73.85      1     74.14916        406 

    12      6      78.46      1     68.31879       1240 

    12      6      83.08      1     76.97359       1296 

    12      6      87.69      1     78.25964       1218 

    12      6      92.31      1     87.53086        859 

    12      6      96.92      1     91.12416       1243 

    12      6     101.54      1     92.02221       1621 

    12      6     106.15      1     97.37451       1424 

    12      6     110.77      1    100.44388        423 

    12      6     115.38      1    106.39011       1003 

    12      6     120.00      1    107.21374        305 

    12      6     124.62      1    114.55086       1076 

    12      6     129.23      1    118.21304       1382 

    12      6     133.85      1    125.98086        662 

    12      6     138.46      1    125.98086       1272 

    12      6     143.08     -1    143.33981       1023 

    12      6     147.69     -1    137.68372        717 

    12      6     152.31      1    143.42680       1174 

    12      6     156.92      1    145.76977       1029 

    12      6     161.54      1    150.39153       1443 

    12      6     166.15      1    157.26161        744 

    12      6     170.77      1    163.19718        989 

    12      6     175.38     -1    168.25797       1688 

    12      6     180.00      1    171.30377        205 

    12     18       0.00      1    173.95668       1407 

    12     18       4.62      1    175.73797       1762 

    12     18       9.23     -1      0.67315        550 

    12     18      13.85      1      5.15485         72 

    12     18      18.46      1     10.00698        217 

    12     18      23.08     -1     14.29925        698 

    12     18      27.69      1     17.71990        352 

    12     18      32.31      1     24.11913       1486 

    12     18      36.92      1     26.66621        438 

    12     18      41.54      1     30.74168        967 

    12     18      46.15      1     36.66117         75 

    12     18      50.77      1     41.68774        745 

    12     18      55.38      1     47.96719        944 

    12     18      60.00     -1     68.87184        585 

    12     18      64.62     -1     78.69108        160 

    12     18      69.23      1     54.77295        268 

    12     18      73.85      1     63.14426       1282 

    12     18      78.46     -1     69.11792       1541 

    12     18      83.08      1     73.36466        450 

    12     18      87.69      1     78.69108       1374 

    12     18      92.31      1     81.74509        153 

    12     18      96.92      1     90.22556       1793 

    12     18     101.54      1     86.18685       1528 

    12     18     106.15      1     93.81489        777 

    12     18     110.77      1     96.93211        224 

    12     18     115.38     -1    115.32630       1182 

    12     18     120.00     -1    109.24050        454 

    12     18     124.62      1    112.84502       1131 

    12     18     129.23      1    115.50986        908 

    12     18     133.85      1    125.98086        395 

    12     18     138.46      1    129.40651        162 

    12     18     143.08      1    130.53293       1599 

    12     18     147.69     -1    157.99680         93 

    12     18     152.31      1    140.74216       1058 

    12     18     156.92      1    143.92623        295 

    12     18     161.54      1    147.56152       1216 

    12     18     166.15      1    158.55897        837 

    12     18     170.77      1    163.07193        664 

    12     18     175.38      1    170.42770        727 

    12     18     180.00      1    172.62549       1622 

    15      0       0.00      1    170.42770         60 

    15      0       4.62     -1    174.84530        743 

    15      0       9.23      1      2.02046        171 

    15      0      13.85      1    178.42672        176 

    15      0      18.46      1     13.33131        342 

    15      0      23.08      1     16.59082       1521 

    15      0      27.69      1     15.97611       1532 

    15      0      32.31      1     22.07750        422 

    15      0      36.92      1     22.33341        484 

    15      0      41.54      1     30.74168        249 

    15      0      46.15      1     33.03406       1146 

    15      0      50.77      1     43.49374       1434 

    15      0      55.38      1     44.39490       1319 

    15      0      60.00      1     47.08914       1347 

    15      0      64.62      1     53.62641        885 

    15      0      69.23      1     58.82089          8 

    15      0      73.85      1     65.48496       1088 

    15      0      78.46      1     69.27012        934 

    15      0      83.08     -1     74.14916       1556 

    15      0      87.69      1     75.70075        332 

    15      0      92.31      1     80.86690       1039 

    15      0      96.92      1     83.95686       1550 

    15      0     101.54     -1     90.22556        822 

    15      0     106.15      1     96.93211        341 

    15      0     110.77      1    101.74203        800 

    15      0     115.38      1    104.30089       1446 

    15      0     120.00      1    108.02032        656 

    15      0     124.62      1    114.93980       1455 

    15      0     129.23      1    118.08618        592 

    15      0     133.85      1    126.74073        186 

    15      0     138.46      1    123.74955       1553 

    15      0     143.08      1    131.12659         19 

    15      0     147.69      1    137.99698       1466 

    15      0     152.31     -1    140.77082        489 

    15      0     156.92      1    148.15344        125 

    15      0     161.54      1    153.91603       1421 

    15      0     166.15      1    159.05686       1547 

    15      0     170.77      1    161.15134       1534 

    15      0     175.38     -1    169.12213        118 

    15      0     180.00      1    173.06789        620 

    15      6       0.00      1    169.12213         67 

    15      6       4.62     -1    174.84530       1739 

    15      6       9.23      1      2.46914       1047 

    15      6      13.85      1      4.26029        852 

    15      6      18.46     -1      0.22381       1320 

    15      6      23.08      1     10.87820        785 

    15      6      27.69      1     10.87820       1092 

    15      6      32.31      1     17.73734       1284 

    15      6      36.92      1     28.08701       1418 

    15      6      41.54      1     27.26859        107 

    15      6      46.15      1     34.10426        158 

    15      6      50.77      1     39.44396         20 

    15      6      55.38      1     42.00412        598 

    15      6      60.00      1     52.49701       1115 

    15      6      64.62     -1     53.08903        889 

    15      6      69.23      1     64.30559       1648 

    15      6      73.85      1     65.45065        907 

    15      6      78.46      1     66.28377       1303 

    15      6      83.08      1     75.70075       1000 

    15      6      87.69      1     74.86005        116 

    15      6      92.31      1     84.84704        359 

    15      6      96.92      1     84.84704        877 

    15      6     101.54      1     91.12416        920 

    15      6     106.15      1     96.48888        281 

    15      6     110.77      1     96.48888        828 

    15      6     115.38     -1    106.39011       1290 

    15      6     120.00     -1    109.64009        663 

    15      6     124.62      1    116.66044        497 

    15      6     129.23      1    114.93980        868 

    15      6     133.85      1    123.74909        261 

    15      6     138.46      1    123.98840       1643 

    15      6     143.08      1    129.40651        529 

    15      6     147.69     -1    132.95463        764 

    15      6     152.31      1    132.62645        943 

    15      6     156.92      1    145.65663        520 

    15      6     161.54      1    152.94488       1572 

    15      6     166.15     -1    157.09091       1522 

    15      6     170.77      1    161.56451       1167 

    15      6     175.38      1    166.12185        562 

    15      6     180.00      1    171.74338       1129 

    15     18       0.00      1    172.18397       1700 

    15     18       4.62      1    175.29135        783 

    15     18       9.23     -1    177.97779         68 

    15     18      13.85     -1      3.36554       1669 

    15     18      18.46      1      4.70879       1686 

    15     18      23.08      1      7.81432       1647 

    15     18      27.69      1     16.09589       1262 

    15     18      32.31      1     21.12816       1689 

    15     18      36.92      1     25.69666       1683 

    15     18      41.54      1     34.24392        297 

    15     18      46.15      1     35.58695        707 

    15     18      50.77      1     40.00445        722 

    15     18      55.38      1     43.18288        929 

    15     18      60.00      1     46.85879       1007 

    15     18      64.62     -1     71.16262        946 

    15     18      69.23      1     58.20601        595 

    15     18      73.85      1     65.66472       1664 

    15     18      78.46      1     70.76106        611 

    15     18      83.08      1     75.27959        273 

    15     18      87.69      1     79.12381        591 

    15     18      92.31     -1     91.12416        608 

    15     18      96.92      1     90.67490        145 

    15     18     101.54      1     93.81489         28 

    15     18     106.15      1     95.60012        973 

    15     18     110.77      1     92.91926        865 

    15     18     115.38      1    101.31060       1685 

    15     18     120.00      1    105.97564       1492 

    15     18     124.62      1    110.82690       1364 

    15     18     129.23      1    120.03075       1524 

    15     18     133.85      1    125.98086         25 

    15     18     138.46      1    124.97417        410 

    15     18     143.08      1    127.58150       1288 

    15     18     147.69      1    139.28145       1008 

    15     18     152.31     -1    139.94291        355 

    15     18     156.92      1    149.32865        888 

    15     18     161.54      1    153.91603       1489 

    15     18     166.15      1    158.64765       1656 

    15     18     170.77      1    162.65832        658 

    15     18     175.38      1    162.94484       1188 

    15     18     180.00      1    170.35487        883 

    18      0       0.00     -1    169.91382       1011 

    18      0       4.62     -1    175.73797        899 

    18      0       9.23     -1    177.97779        321 

    18      0      13.85      1      1.57333        311 

    18      0      18.46     -1      5.59839       1509 

    18      0      23.08      1     15.13995       1502 

    18      0      27.69      1     16.34076       1138 

    18      0      32.31      1     25.09738       1702 

    18      0      36.92      1     26.08471        135 

    18      0      41.54      1     31.11315        346 

    18      0      46.15      1     36.32298        111 

    18      0      50.77      1     39.40526        737 

    18      0      55.38      1     44.39490        657 

    18      0      60.00      1     49.99797       1744 

    18      0      64.62      1     51.90338         87 

    18      0      69.23      1     53.62641        319 

    18      0      73.85      1     60.33440        487 

    18      0      78.46      1     66.80251       1483 

    18      0      83.08      1     70.62028        610 

    18      0      87.69      1     80.42940       1201 

    18      0      92.31      1     82.62720       1068 

    18      0      96.92      1     86.18685       1060 

    18      0     101.54      1     91.57328        951 

    18      0     106.15      1     95.60012         21 

    18      0     110.77      1     99.13480        961 

    18      0     115.38      1    105.14158       1495 

    18      0     120.00      1    107.62284        347 

    18      0     124.62      1    111.91984        624 

    18      0     129.23      1    116.27943       1441 

    18      0     133.85      1    117.78827       1712 

    18      0     138.46      1    125.98086       1756 

    18      0     143.08      1    129.08385       1465 

    18      0     147.69     -1    137.99698        146 

    18      0     152.31      1    138.95556        159 

    18      0     156.92      1    148.51914       1069 

    18      0     161.54     -1    149.26948       1589 

    18      0     166.15     -1    158.07525       1251 

    18      0     170.77     -1    161.42197        253 

    18      0     175.38      1    169.99132       1180 

    18      0     180.00      1    169.03821        896 

    18      6       0.00     -1    167.82789        404 

    18      6       4.62     -1    172.62549        863 

    18      6       9.23      1      0.22381        363 

    18      6      13.85     -1      2.46914       1413 

    18      6      18.46      1      6.93039       1420 

    18      6      23.08      1     12.59914        870 

    18      6      27.69      1     15.79559        701 

    18      6      32.31      1     22.24108        213 

    18      6      36.92      1     25.49262        796 

    18      6      41.54      1     27.25648        535 

    18      6      46.15      1     37.34601       1472 

    18      6      50.77      1     40.28969        348 

    18      6      55.38      1     42.89123       1508 

    18      6      60.00      1     48.87465        960 

    18      6      64.62      1     56.01299         98 

    18      6      69.23      1     63.14911        464 

    18      6      73.85      1     65.27122       1236 

    18      6      78.46      1     68.87184         85 

    18      6      83.08      1     73.83971       1471 

    18      6      87.69      1     77.82956         79 

    18      6      92.31     -1     86.63446        195 

    18      6      96.92      1     89.32685        211 

    18      6     101.54      1     92.91926        286 

    18      6     106.15      1     96.93211       1612 

    18      6     110.77      1    100.00868        201 

    18      6     115.38      1    105.97564       1416 

    18      6     120.00      1    109.52408        120 

    18      6     124.62      1    114.73031        177 

    18      6     129.23      1    117.41487         61 

    18      6     133.85      1    122.77513       1137 

    18      6     138.46      1    128.89519        754 

    18      6     143.08      1    127.58150       1426 

    18      6     147.69     -1    129.99213        876 

    18      6     152.31      1    142.23677       1117 

    18      6     156.92      1    157.26161       1325 

    18      6     161.54     -1    149.54491        718 

    18      6     166.15      1    153.92425         62 

    18      6     170.77      1    163.48736        677 

    18      6     175.38      1    163.23687       1247 

    18      6     180.00      1    170.42770       1667 

    18     18       0.00     -1    171.74338       1696 

    18     18       4.62      1    175.73797       1655 

    18     18       9.23      1      0.22381       1430 

    18     18      13.85      1      4.26216       1763 

    18     18      18.46      1      5.15485       1439 

    18     18      23.08     -1     15.37200        709 

    18     18      27.69      1     19.40254        766 

    18     18      32.31      1     21.12816       1293 

    18     18      36.92      1     25.68177       1490 

    18     18      41.54      1     29.39453        910 

    18     18      46.15     -1     35.28827       1245 

    18     18      50.77     -1     57.30386       1650 

    18     18      55.38      1     44.36110        702 

    18     18      60.00      1     49.99797        858 

    18     18      64.62      1     57.09593        232 

    18     18      69.23      1     55.27833       1711 

    18     18      73.85      1     63.14426       1470 

    18     18      78.46      1     69.67050        360 

    18     18      83.08      1     73.61150        940 

    18     18      87.69      1     79.12381        667 

    18     18      92.31     -1     90.67490       1497 

    18     18      96.92      1     89.32685       1694 

    18     18     101.54      1     93.81489        289 

    18     18     106.15      1     95.15470       1519 

    18     18     110.77      1     95.60012       1139 

    18     18     115.38      1    102.60081        644 

    18     18     120.00      1    114.55086        478 

    18     18     124.62      1    119.22609       1017 

    18     18     129.23      1    118.88013        878 

    18     18     133.85      1    119.46040       1476 

    18     18     138.46      1    123.87104        362 

    18     18     143.08     -1    135.00000        938 

    18     18     147.69     -1    138.16223       1680 

    18     18     152.31      1    141.10456        689 

    18     18     156.92     -1    149.03595        519 

    18     18     161.54      1    151.99048        655 

    18     18     166.15     -1    154.30407        238 

    18     18     170.77      1    160.59585        331 

    18     18     175.38      1    165.69911        615 

    18     18     180.00     -1    173.06789        756 

    21      0       0.00      1    168.25797        856 

    21      0       4.62     -1    175.29135         97 

    21      0       9.23      1    177.97779        291 

    21      0      13.85     -1      2.46914        551 

    21      0      18.46     -1      6.48715        509 

    21      0      23.08      1     15.97403        582 

    21      0      27.69      1     12.17247       1438 

    21      0      32.31      1     20.73203        510 

    21      0      36.92      1     22.67248       1535 

    21      0      41.54      1     28.08701        314 

    21      0      46.15      1     36.91327        636 

    21      0      50.77      1     37.50530        976 

    21      0      55.38      1     43.20189       1370 

    21      0      60.00      1     51.64063       1063 

    21      0      64.62      1     53.42812       1097 

    21      0      69.23      1     55.16895        705 

    21      0      73.85      1     61.06982        571 

    21      0      78.46      1     65.45065        991 

    21      0      83.08      1     72.81753        732 

    21      0      87.69      1     77.82956       1214 

    21      0      92.31      1     78.69108         58 

    21      0      96.92      1     85.73971        387 

    21      0     101.54      1     82.62720       1674 

    21      0     106.15      1     90.22556       1587 

    21      0     110.77      1     95.60012        315 

    21      0     115.38      1    103.02807       1224 

    21      0     120.00      1    106.39011        302 

    21      0     124.62      1    107.62284       1660 

    21      0     129.23     -1    117.45904        980 

    21      0     133.85      1    117.61048       1412 

    21      0     138.46      1    121.53912       1326 

    21      0     143.08      1    127.58150       1012 

    21      0     147.69      1    131.75481         76 

    21      0     152.31      1    139.56171       1570 

    21      0     156.92      1    142.49571        287 

    21      0     161.54     -1    146.36957        412 

    21      0     166.15     -1    158.48561       1118 

    21      0     170.77      1    159.11636       1334 

    21      0     175.38     -1    161.97968         48 

    21      0     180.00     -1    169.99132        872 

    21      6       0.00     -1    168.68940        244 

    21      6       4.62     -1    175.73797       1357 

    21      6       9.23      1    177.08074        555 

    21      6      13.85      1      1.57153        367 

    21      6      18.46      1      5.60029        913 

    21      6      23.08      1     14.51966        604 

    21      6      27.69      1     16.09589        463 

    21      6      32.31      1     18.43602       1072 

    21      6      36.92      1     23.98528        477 

    21      6      41.54     -1     28.24220        126 

    21      6      46.15      1     32.77606       1372 

    21      6      50.77      1     39.44396        725 

    21      6      55.38      1     44.10599       1608 

    21      6      60.00      1     51.04173       1414 

    21      6      64.62      1     56.25183        921 

    21      6      69.23      1     58.43670        552 

    21      6      73.85      1     57.65964       1259 

    21      6      78.46      1     64.69618        805 

    21      6      83.08      1     75.16834       1730 

    21      6      87.69      1     75.27959        390 

    21      6      92.31      1     82.18568       1663 

    21      6      96.92      1     85.29309       1425 

    21      6     101.54      1     92.02221        221 

    21      6     106.15      1     96.04487        996 

    21      6     110.77      1     99.57230         70 

    21      6     115.38      1    103.87815        259 

    21      6     120.00      1    108.83895       1280 

    21      6     124.62      1    117.03892        190 

    21      6     129.23      1    115.89590        807 

    21      6     133.85      1    125.22846        855 

    21      6     138.46      1    123.51364       1626 

    21      6     143.08      1    129.99213       1755 

    21      6     147.69      1    139.23631       1219 

    21      6     152.31      1    139.13077        296 

    21      6     156.92      1    141.10456        864 

    21      6     161.54      1    148.15344        324 

    21      6     166.15      1    155.88157        900 

    21      6     170.77     -1    158.48561        141 

    21      6     175.38      1    161.29104        726 

    21      6     180.00     -1    168.68940        475 

    21     18       0.00      1    170.86520       1198 

    21     18       4.62      1    174.84530       1107 

    21     18       9.23      1      2.91752       1196 

    21     18      13.85      1      6.04314        838 

    21     18      18.46      1      7.37474        860 

    21     18      23.08      1     14.72041        918 

    21     18      27.69      1     14.30131          2 

    21     18      32.31      1     22.01243        851 

    21     18      36.92      1     25.30606        425 

    21     18      41.54     -1     24.07664       1226 

    21     18      46.15      1     32.77606        165 

    21     18      50.77      1     38.62753       1768 

    21     18      55.38      1     47.39959       1026 

    21     18      60.00      1     51.30825        200 

    21     18      64.62      1     51.30825        768 

    21     18      69.23      1     59.18224        313 

    21     18      73.85      1     65.84203        887 

    21     18      78.46      1     63.34104       1726 

    21     18      83.08      1     72.28232       1461 

    21     18      87.69      1     80.86690        356 

    21     18      92.31      1     74.63011        893 

    21     18      96.92      1     89.77619        471 

    21     18     101.54      1     91.12416        650 

    21     18     106.15      1     96.04487       1165 

    21     18     110.77      1     98.69623       1059 

    21     18     115.38      1    104.72204       1468 

    21     18     120.00      1    105.14158        762 

    21     18     124.62      1    112.70130        618 

    21     18     129.23      1    114.37385       1753 

    21     18     133.85      1    117.04688       1774 

    21     18     138.46     -1    123.87104        675 

    21     18     143.08      1    130.26102        417 

    21     18     147.69      1    139.89030       1270 

    21     18     152.31      1    125.22846        443 

    21     18     156.92      1    140.55712         38 

    21     18     161.54      1    147.59631        298 

    21     18     166.15     -1    154.30407       1410 

    21     18     170.77     -1    159.11636       1338 

    21     18     175.38     -1    164.02436       1629 

    21     18     180.00     -1    171.74338        640 

Experiment: 2,    Subject: 8 

   -21      0       0.00     -1      6.48908        670 

   -21      0       4.62     -1     23.64253        275 

   -21      0       9.23     -1     31.27175        161 

   -21      0      13.85     -1     26.66118       1291 

   -21      0      18.46     -1     31.32207        972 

   -21      0      23.08     -1     31.89585       1612 

   -21      0      27.69     -1     38.43059       1622 

   -21      0      32.31     -1     42.93467         98 

   -21      0      36.92     -1     47.68493       1744 

   -21      0      41.54     -1     53.59026       1262 

   -21      0      46.15      1     58.26009       1270 

   -21      0      50.77     -1     62.77966       1545 

   -21      0      55.38     -1     68.08169        790 

   -21      0      60.00     -1     73.61150       1292 

   -21      0      64.62     -1     73.19879        673 

   -21      0      69.23     -1     81.30548       1330 

   -21      0      73.85     -1     86.63446        461 

   -21      0      78.46     -1     89.77619        503 

   -21      0      83.08     -1     96.48888        924 

   -21      0      87.69     -1    104.30089        204 

   -21      0      92.31     -1    104.72204       1199 

   -21      0      96.92     -1    110.58134        767 

   -21      0     101.54     -1    114.58402        149 

   -21      0     106.15     -1    118.55995       1159 

   -21      0     110.77     -1    119.87630         20 

   -21      0     115.38     -1    129.55978       1586 

   -21      0     120.00     -1    130.43829        277 

   -21      0     124.62     -1    138.59494       1385 

   -21      0     129.23     -1    139.51390        533 

   -21      0     133.85     -1    145.56608        608 

   -21      0     138.46     -1    148.37827       1001 

   -21      0     143.08     -1    153.15762        704 

   -21      0     147.69     -1    159.17405        515 

   -21      0     152.31     -1    163.19830        964 

   -21      0     156.92     -1    170.86663        734 

   -21      0     161.54     -1    173.51265       1278 

   -21      0     166.15     -1    176.18674       1369 

   -21      0     170.77     -1      5.15485       1171 

   -21      0     175.38     -1      9.57259        792 

   -21      0     180.00     -1     15.91606        732 

   -21      6       0.00     -1     13.45426       1360 

   -21      6       4.62     -1     18.43600        134 

   -21      6       9.23     -1     22.86559       1420 

   -21      6      13.85     -1     24.02759        330 

   -21      6      18.46     -1     26.47176        640 

   -21      6      23.08     -1     35.73454       1509 

   -21      6      27.69     -1     42.34500       1273 

   -21      6      32.31     -1     44.41351       1021 

   -21      6      36.92     -1     46.18846       1251 

   -21      6      41.54     -1     51.43805         67 

   -21      6      46.15     -1     59.39726        225 

   -21      6      50.77     -1     65.03501        231 

   -21      6      55.38     -1     66.91277        770 

   -21      6      60.00     -1     71.16262       1177 

   -21      6      64.62     -1     76.12350        775 

   -21      6      69.23     -1     80.42940        524 

   -21      6      73.85     -1     86.18685        999 

   -21      6      78.46     -1     90.22556        562 

   -21      6      83.08     -1     92.91926        447 

   -21      6      87.69     -1    102.17211       1282 

   -21      6      92.31     -1    106.39011        564 

   -21      6      96.92     -1    105.55946       1704 

   -21      6     101.54     -1    112.47311       1290 

   -21      6     106.15     -1    127.16736        831 

   -21      6     110.77     -1    121.03693       1075 

   -21      6     115.38     -1    125.28963         49 

   -21      6     120.00     -1    134.40629        191 

   -21      6     124.62     -1    135.00000       1497 

   -21      6     129.23     -1    138.59494        262 

   -21      6     133.85     -1    144.17191       1077 

   -21      6     138.46     -1    150.17803        475 

   -21      6     143.08     -1    155.84134       1323 

   -21      6     147.69     -1    158.39301        793 

   -21      6     152.31     -1    166.12309        853 

   -21      6     156.92     -1    168.69074        351 

   -21      6     161.54     -1    178.42842       1303 

   -21      6     166.15     -1      1.57333        207 

   -21      6     170.77     -1      1.57333       1386 

   -21      6     175.38     -1      6.48908        875 

   -21      6     180.00     -1     10.44420        536 

   -21     18       0.00     -1      8.25687        313 

   -21     18       4.62     -1     13.02845        548 

   -21     18       9.23     -1     22.86559       1119 

   -21     18      13.85     -1     27.41562       1793 

   -21     18      18.46     -1     33.51912       1338 

   -21     18      23.08     -1     31.89585        369 

   -21     18      27.69     -1     36.32298       1582 

   -21     18      32.31     -1     47.96719       1084 

   -21     18      36.92     -1     47.06762       1695 

   -21     18      41.54     -1     50.22177        604 

   -21     18      46.15     -1     54.75355        284 

   -21     18      50.77     -1     59.97066         39 

   -21     18      55.38     -1     68.47569        705 

   -21     18      60.00     -1     69.42020        422 

   -21     18      64.62     -1     78.25964       1658 

   -21     18      69.23     -1     80.42940        688 

   -21     18      73.85     -1     87.53086        519 

   -21     18      78.46     -1     95.60012        341 

   -21     18      83.08     -1     95.60012        111 

   -21     18      87.69     -1     92.02221       1597 

   -21     18      92.31     -1     99.13480       1705 

   -21     18      96.92     -1    108.03009        858 

   -21     18     101.54     -1    115.89590        387 

   -21     18     106.15     -1    116.27943        147 

   -21     18     110.77     -1    120.60415        832 

   -21     18     115.38     -1    124.10333       1093 

   -21     18     120.00     -1    131.36712        375 

   -21     18     124.62     -1    135.00000       1700 

   -21     18     129.23     -1    143.25927        685 

   -21     18     133.85     -1    144.65398        852 

   -21     18     138.46     -1    154.31898        902 

   -21     18     143.08     -1    148.01685       1162 

   -21     18     147.69     -1    156.74632       1610 

   -21     18     152.31     -1    164.44171        407 

   -21     18     156.92     -1    167.40049        233 

   -21     18     161.54     -1    169.12349       1070 

   -21     18     166.15     -1    179.32683       1155 

   -21     18     170.77     -1      1.12419        421 

   -21     18     175.38     -1      8.25687       1527 

   -21     18     180.00     -1     11.74238        622 

   -18      0       0.00     -1     11.74238        935 

   -18      0       4.62     -1     14.72247        803 

   -18      0       9.23     -1     16.80330        912 

   -18      0      13.85     -1     28.52821       1410 

   -18      0      18.46     -1     31.10686        953 

   -18      0      23.08     -1     34.94047       1211 

   -18      0      27.69     -1     35.73454       1195 

   -18      0      32.31     -1     41.44330       1621 

   -18      0      36.92     -1     47.68493        981 

   -18      0      41.54     -1     50.53801       1309 

   -18      0      46.15     -1     58.24165        798 

   -18      0      50.77     -1     62.40801        856 

   -18      0      55.38     -1     65.03501       1698 

   -18      0      60.00     -1     72.37875       1112 

   -18      0      64.62     -1     73.61150        846 

   -18      0      69.23     -1     82.18568        166 

   -18      0      73.85     -1     87.53086       1701 

   -18      0      78.46     -1     88.42847       1448 

   -18      0      83.08     -1     95.60012       1158 

   -18      0      87.69     -1     96.04487        919 

   -18      0      92.31     -1    104.72204        802 

   -18      0      96.92     -1    105.97564        941 

   -18      0     101.54     -1    111.91984        860 

   -18      0     106.15     -1    116.09192        517 

   -18      0     110.77     -1    123.51364       1528 

   -18      0     115.38     -1    129.02235       1165 

   -18      0     120.00     -1    134.10484       1650 

   -18      0     124.62     -1    135.00000       1097 

   -18      0     129.23     -1    142.99982        300 

   -18      0     133.85     -1    141.78156       1371 

   -18      0     138.46     -1    149.10960       1109 

   -18      0     143.08     -1    151.86719        236 

   -18      0     147.69     -1    161.97097       1232 

   -18      0     152.31     -1    163.60989        538 

   -18      0     156.92     -1    165.70033          3 

   -18      0     161.54     -1    171.30522        997 

   -18      0     166.15     -1    176.63436        780 

   -18      0     170.77     -1    179.77618       1421 

   -18      0     175.38     -1      3.36738       1302 

   -18      0     180.00     -1     11.31094         64 

   -18      6       0.00     -1     19.78390        350 

   -18      6       4.62     -1     20.18393        946 

   -18      6       9.23     -1     20.33164        779 

   -18      6      13.85     -1     26.65961        778 

   -18      6      18.46     -1     27.03967        945 

   -18      6      23.08     -1     40.85225        241 

   -18      6      27.69     -1     40.26207        629 

   -18      6      32.31     -1     46.49290        905 

   -18      6      36.92     -1     48.28014       1522 

   -18      6      41.54     -1     49.95826        216 

   -18      6      46.15     -1     59.72864        918 

   -18      6      50.77     -1     62.40801       1769 

   -18      6      55.38     -1     68.08169       1349 

   -18      6      60.00     -1     74.44217        480 

   -18      6      64.62     -1     74.86005        840 

   -18      6      69.23     -1     79.55781       1208 

   -18      6      73.85     -1     82.62720       1694 

   -18      6      78.46     -1     89.32685       1629 

   -18      6      83.08     -1     95.60012       1025 

   -18      6      87.69     -1     99.13480       1065 

   -18      6      92.31     -1    102.60081       1788 

   -18      6      96.92     -1    107.62284       1098 

   -18      6     101.54     -1    109.24050       1332 

   -18      6     106.15     -1    115.71034       1675 

   -18      6     110.77     -1    121.62173        643 

   -18      6     115.38     -1    126.32201       1160 

   -18      6     120.00     -1    131.68664       1686 

   -18      6     124.62     -1    134.40629       1129 

   -18      6     129.23     -1    147.07359        719 

   -18      6     133.85     -1    148.75531        283 

   -18      6     138.46     -1    153.94157        683 

   -18      6     143.08     -1    157.07572       1318 

   -18      6     147.69     -1    159.96328        751 

   -18      6     152.31     -1    162.37824       1636 

   -18      6     156.92     -1    163.61103        484 

   -18      6     161.54     -1    170.86663         47 

   -18      6     166.15     -1    177.53078       1402 

   -18      6     170.77     -1      1.57333       1734 

   -18      6     175.38     -1      5.15485         84 

   -18      6     180.00     -1     10.87820       1732 

   -18     18       0.00     -1      6.04505        428 

   -18     18       4.62     -1     16.80330        131 

   -18     18       9.23     -1     21.13030       1010 

   -18     18      13.85     -1     29.61780       1435 

   -18     18      18.46     -1     30.18296        859 

   -18     18      23.08     -1     36.66117        466 

   -18     18      27.69     -1     41.75589       1015 

   -18     18      32.31     -1     45.89633         28 

   -18     18      36.92     -1     47.74197        530 

   -18     18      41.54     -1     49.95826       1154 

   -18     18      46.15     -1     56.84322        911 

   -18     18      50.77     -1     59.39726        749 

   -18     18      55.38     -1     69.27012       1132 

   -18     18      60.00     -1     69.02428        967 

   -18     18      64.62     -1     72.37875       1656 

   -18     18      69.23     -1     82.18568       1024 

   -18     18      73.85     -1     83.95686       1710 

   -18     18      78.46     -1     86.63446       1493 

   -18     18      83.08     -1     94.70865       1640 

   -18     18      87.69     -1     96.04487       1772 

   -18     18      92.31     -1     98.69623       1013 

   -18     18      96.92     -1    105.14158       1642 

   -18     18     101.54     -1    106.39011         51 

   -18     18     106.15     -1    114.58402       1789 

   -18     18     110.77     -1    124.69536        332 

   -18     18     115.38     -1    126.32201       1572 

   -18     18     120.00     -1    128.42957        537 

   -18     18     124.62     -1    134.10484         12 

   -18     18     129.23     -1    139.19211        691 

   -18     18     133.85     -1    146.13377       1026 

   -18     18     138.46     -1    157.19727       1241 

   -18     18     143.08     -1    154.83252        455 

   -18     18     147.69     -1    166.54739        137 

   -18     18     152.31     -1    162.78736       1762 

   -18     18     156.92     -1    167.40049       1502 

   -18     18     161.54     -1      0.67492        800 

   -18     18     166.15     -1    179.77618       1038 

   -18     18     170.77     -1    179.77618       1003 

   -18     18     175.38     -1      2.47096       1288 

   -18     18     180.00     -1     13.45426        616 

   -15      0       0.00     -1     13.45426       1481 

   -15      0       4.62     -1     22.86559        920 

   -15      0       9.23     -1     17.62334       1301 

   -15      0      13.85     -1     22.86559       1518 

   -15      0      18.46     -1     28.52821       1088 

   -15      0      23.08     -1     36.66117       1362 

   -15      0      27.69     -1     41.44330       1626 

   -15      0      32.31     -1     45.29649       1573 

   -15      0      36.92     -1     45.89633        357 

   -15      0      41.54     -1     51.76237        494 

   -15      0      46.15     -1     55.43861       1271 

   -15      0      50.77     -1     61.84231       1128 

   -15      0      55.38     -1     64.27718       1168 

   -15      0      60.00     -1     71.56610        648 

   -15      0      64.62     -1     76.12350       1238 

   -15      0      69.23     -1     80.86690       1521 

   -15      0      73.85     -1     84.40161       1707 

   -15      0      78.46     -1     87.97954        405 

   -15      0      83.08     -1     96.04487       1192 

   -15      0      87.69     -1    102.17211        806 

   -15      0      92.31     -1    104.30089        226 

   -15      0      96.92     -1    111.12971       1377 

   -15      0     101.54     -1    111.12971         99 

   -15      0     106.15     -1    116.09192        102 

   -15      0     110.77     -1    118.35824       1556 

   -15      0     115.38     -1    128.09792       1404 

   -15      0     120.00     -1    128.69304       1234 

   -15      0     124.62     -1    135.00000        872 

   -15      0     129.23     -1    140.79708        816 

   -15      0     133.85     -1    149.69702       1240 

   -15      0     138.46     -1    146.02735         38 

   -15      0     143.08     -1    154.45670       1627 

   -15      0     147.69     -1    162.37824        403 

   -15      0     152.31     -1    161.16208        456 

   -15      0     156.92     -1    173.06940        312 

   -15      0     161.54     -1    171.74484        132 

   -15      0     166.15     -1      2.47096        931 

   -15      0     170.77     -1      5.60029        750 

   -15      0     175.38     -1      5.15485       1414 

   -15      0     180.00     -1     10.44420       1336 

   -15      6       0.00     -1     10.44420        991 

   -15      6       4.62     -1     16.80330       1644 

   -15      6       9.23     -1     22.47374        173 

   -15      6      13.85     -1     26.84839       1174 

   -15      6      18.46     -1     27.03967       1482 

   -15      6      23.08     -1     32.80068        337 

   -15      6      27.69     -1     37.24937        541 

   -15      6      32.31     -1     42.65186       1189 

   -15      6      36.92     -1     46.18846        516 

   -15      6      41.54     -1     50.22177        273 

   -15      6      46.15     -1     53.92755       1274 

   -15      6      50.77     -1     60.90581       1447 

   -15      6      55.38     -1     69.42020        317 

   -15      6      60.00     -1     69.02428        723 

   -15      6      64.62     -1     73.19879        939 

   -15      6      69.23     -1     82.18568       1074 

   -15      6      73.85     -1     82.18568       1103 

   -15      6      78.46     -1     89.77619       1339 

   -15      6      83.08     -1     95.60012       1558 

   -15      6      87.69     -1     98.25662        512 

   -15      6      92.31     -1    109.92860       1105 

   -15      6      96.92     -1    106.39011       1294 

   -15      6     101.54     -1    115.89590        367 

   -15      6     106.15     -1    116.27943        208 

   -15      6     110.77     -1    120.24157        679 

   -15      6     115.38     -1    126.32201        889 

   -15      6     120.00     -1    125.98086       1613 

   -15      6     124.62      1    121.03693       1120 

   -15      6     129.23     -1    139.83880       1355 

   -15      6     133.85     -1    146.12387        510 

   -15      6     138.46     -1    147.49778       1378 

   -15      6     143.08     -1    158.78250         22 

   -15      6     147.69     -1    167.40049        259 

   -15      6     152.31     -1    163.61103       1316 

   -15      6     156.92     -1    168.25930       1542 

   -15      6     161.54     -1    177.53078        837 

   -15      6     166.15     -1      0.22557       1064 

   -15      6     170.77     -1      0.67492       1797 

   -15      6     175.38     -1      6.93232        715 

   -15      6     180.00     -1     10.44420       1215 

   -15     18       0.00     -1     10.00898       1454 

   -15     18       4.62     -1     15.14202       1156 

   -15     18       9.23     -1     20.33164       1539 

   -15     18      13.85     -1     23.81274        690 

   -15     18      18.46     -1     27.41562       1356 

   -15     18      23.08     -1     35.24870       1293 

   -15     18      27.69     -1     36.32298       1333 

   -15     18      32.31     -1     39.72724       1027 

   -15     18      36.92     -1     47.37475        624 

   -15     18      41.54     -1     59.39726        844 

   -15     18      46.15     -1     54.75355       1304 

   -15     18      50.77     -1     63.90956       1250 

   -15     18      55.38     -1     64.29115       1506 

   -15     18      60.00     -1     71.02432        192 

   -15     18      64.62     -1     74.44217        213 

   -15     18      69.23     -1     78.69108        424 

   -15     18      73.85     -1     86.18685        270 

   -15     18      78.46     -1     90.67490        873 

   -15     18      83.08     -1     92.91926        143 

   -15     18      87.69     -1     96.93211       1752 

   -15     18      92.31     -1    106.80282        119 

   -15     18      96.92     -1    105.55946         68 

   -15     18     101.54     -1    111.52585       1725 

   -15     18     106.15     -1    114.58402       1020 

   -15     18     110.77     -1    121.48086        168 

   -15     18     115.38     -1    123.51364        499 

   -15     18     120.00      1    114.93980        706 

   -15     18     124.62     -1    133.20076        104 

   -15     18     129.23      1    122.20938       1082 

   -15     18     133.85     -1    145.46011        472 

   -15     18     138.46     -1    154.50811        414 

   -15     18     143.08      1    138.59494       1411 

   -15     18     147.69     -1    160.36091        563 

   -15     18     152.31      1    145.65663       1340 

   -15     18     156.92     -1    167.40049         93 

   -15     18     161.54     -1    176.63436        419 

   -15     18     166.15     -1      1.57333       1766 

   -15     18     170.77     -1    178.42842       1782 

   -15     18     175.38     -1      6.93232        508 

   -15     18     180.00     -1      5.60029        854 

   -12      0       0.00     -1     12.17247       1458 

   -12      0       4.62     -1     17.62125        651 

   -12      0       9.23     -1     21.03642       1220 

   -12      0      13.85     -1     21.13030        485 

   -12      0      18.46     -1     28.52821        658 

   -12      0      23.08     -1     33.86255       1415 

   -12      0      27.69     -1     38.43059       1623 

   -12      0      32.31     -1     40.53400        124 

   -12      0      36.92     -1     49.95826        146 

   -12      0      41.54     -1     48.83482       1308 

   -12      0      46.15     -1     55.43861        437 

   -12      0      50.77     -1     60.70079       1209 

   -12      0      55.38     -1     64.65491       1731 

   -12      0      60.00     -1     70.36146        768 

   -12      0      64.62     -1     76.54779       1280 

   -12      0      69.23     -1     79.55781       1479 

   -12      0      73.85     -1     85.29309       1635 

   -12      0      78.46     -1     90.22556       1331 

   -12      0      83.08     -1     96.93211        932 

   -12      0      87.69     -1     96.48888       1668 

   -12      0      92.31     -1    102.17211       1043 

   -12      0      96.92     -1    108.43547       1745 

   -12      0     101.54     -1    111.12971       1735 

   -12      0     106.15     -1    115.89590        646 

   -12      0     110.77     -1    119.87630        501 

   -12      0     115.38     -1    123.51364         52 

   -12      0     120.00     -1    134.10484       1099 

   -12      0     124.62     -1    137.42372        607 

   -12      0     129.23     -1    138.31336        707 

   -12      0     133.85     -1    143.60630        957 

   -12      0     138.46     -1    146.48222       1455 

   -12      0     143.08     -1    154.31898        668 

   -12      0     147.69     -1    154.08323       1200 

   -12      0     152.31     -1    158.00560        662 

   -12      0     156.92     -1    169.99272        948 

   -12      0     161.54     -1    170.42911       1313 

   -12      0     166.15     -1    173.95668          5 

   -12      0     170.77     -1      0.22557        547 

   -12      0     175.38     -1      5.15485        483 

   -12      0     180.00     -1     11.74238        190 

   -12      6       0.00     -1      5.60029       1508 

   -12      6       4.62     -1     14.30131       1767 

   -12      6       9.23     -1     22.31229         74 

   -12      6      13.85     -1     28.15990        266 

   -12      6      18.46     -1     31.32207       1464 

   -12      6      23.08     -1     32.59942        965 

   -12      6      27.69     -1     45.29649       1571 

   -12      6      32.31     -1     41.44330       1079 

   -12      6      36.92     -1     45.59487        989 

   -12      6      41.54     -1     46.78180        963 

   -12      6      46.15     -1     53.34112       1467 

   -12      6      50.77     -1     59.97066       1352 

   -12      6      55.38     -1     67.03056       1267 

   -12      6      60.00     -1     73.19879        702 

   -12      6      64.62     -1     73.61150          2 

   -12      6      69.23     -1     79.55781       1118 

   -12      6      73.85     -1     87.97954        502 

   -12      6      78.46     -1     89.32685        901 

   -12      6      83.08     -1     95.15470       1202 

   -12      6      87.69     -1    100.44388        240 

   -12      6      92.31     -1    104.30089        525 

   -12      6      96.92     -1    101.74203         14 

   -12      6     101.54     -1    110.94314        922 

   -12      6     106.15     -1    117.61048        758 

   -12      6     110.77     -1    119.87630       1633 

   -12      6     115.38     -1    121.62173        823 

   -12      6     120.00     -1    129.22918        247 

   -12      6     124.62     -1    136.81827       1673 

   -12      6     129.23     -1    138.59494        174 

   -12      6     133.85     -1    145.09372        347 

   -12      6     138.46      1    134.10484       1437 

   -12      6     143.08     -1    149.10708        871 

   -12      6     147.69     -1    160.36091        623 

   -12      6     152.31     -1    162.37824       1423 

   -12      6     156.92     -1    164.02551       1681 

   -12      6     161.54     -1    172.18545        630 

   -12      6     166.15     -1      0.22557        454 

   -12      6     170.77     -1      0.22557        740 

   -12      6     175.38     -1      3.36738       1150 

   -12      6     180.00     -1     10.87820        103 

   -12     18       0.00     -1      6.93232       1546 

   -12     18       4.62     -1     16.39058        633 

   -12     18       9.23     -1     19.64064         77 

   -12     18      13.85     -1     25.90760        799 

   -12     18      18.46     -1     26.66118        293 

   -12     18      23.08     -1     36.13931        109 

   -12     18      27.69     -1     40.26207        316 

   -12     18      32.31     -1     40.26207        584 

   -12     18      36.92     -1     45.59487       1615 

   -12     18      41.54     -1     33.17295        540 

   -12     18      46.15     -1     54.75355        546 

   -12     18      50.77     -1     59.39726        278 

   -12     18      55.38     -1     66.52755        248 

   -12     18      60.00     -1     72.78786       1643 

   -12     18      64.62     -1     78.25964        944 

   -12     18      69.23     -1     82.18568       1418 

   -12     18      73.85     -1     83.06961        923 

   -12     18      78.46     -1     88.42847        747 

   -12     18      83.08     -1     92.47089        172 

   -12     18      87.69     -1     94.70865        822 

   -12     18      92.31     -1    106.39011        404 

   -12     18      96.92      1     89.77619       1655 

   -12     18     101.54     -1    111.52585       1706 

   -12     18     106.15     -1    110.58134       1620 

   -12     18     110.77     -1    118.72823       1770 

   -12     18     115.38     -1    128.75821        998 

   -12     18     120.00     -1    131.36712       1166 

   -12     18     124.62      1    121.84656       1314 

   -12     18     129.23     -1    141.44147        153 

   -12     18     133.85     -1    144.51115        886 

   -12     18     138.46     -1    145.65663        848 

   -12     18     143.08     -1    157.07572       1228 

   -12     18     147.69      1    139.19211       1311 

   -12     18     152.31     -1    161.56558       1032 

   -12     18     156.92     -1    171.74484        576 

   -12     18     161.54     -1    170.42911       1538 

   -12     18     166.15     -1    179.32683       1054 

   -12     18     170.77     -1      5.15485        169 

   -12     18     175.38     -1      6.93232        215 

   -12     18     180.00     -1     12.17247        555 

    -9      0       0.00     -1      3.81315          8 

    -9      0       4.62     -1     11.31094        634 

    -9      0       9.23     -1     22.70193         61 

    -9      0      13.85     -1     28.15990       1687 

    -9      0      18.46     -1     30.96487        162 

    -9      0      23.08     -1     33.17295       1727 

    -9      0      27.69     -1     36.91327        246 

    -9      0      32.31     -1     40.85225       1176 

    -9      0      36.92     -1     48.83482       1667 

    -9      0      41.54     -1     53.00587        126 

    -9      0      46.15     -1     54.17286        581 

    -9      0      50.77     -1     61.84231        299 

    -9      0      55.38     -1     62.40801       1080 

    -9      0      60.00     -1     71.97149        899 

    -9      0      64.62     -1     75.70075       1541 

    -9      0      69.23     -1     78.69108        817 

    -9      0      73.85     -1     82.18568       1549 

    -9      0      78.46     -1     87.53086        343 

    -9      0      83.08     -1     94.70865       1559 

    -9      0      87.69     -1     94.70865        720 

    -9      0      92.31     -1    103.45386       1406 

    -9      0      96.92     -1    105.97564         11 

    -9      0     101.54     -1    116.85237        117 

    -9      0     106.15     -1    111.12971        762 

    -9      0     110.77     -1    108.03009       1056 

    -9      0     115.38     -1    123.51364        975 

    -9      0     120.00     -1    125.98086         26 

    -9      0     124.62     -1    134.10484        310 

    -9      0     129.23     -1    141.44147        281 

    -9      0     133.85     -1    139.51390        979 

    -9      0     138.46     -1    148.40614         85 

    -9      0     143.08     -1    150.44213       1050 

    -9      0     147.69     -1    157.68923       1408 

    -9      0     152.31     -1    158.00560       1045 

    -9      0     156.92     -1    171.74484        729 

    -9      0     161.54     -1    173.95668       1605 

    -9      0     166.15     -1      0.22557       1351 

    -9      0     170.77     -1    177.97948       1379 

    -9      0     175.38     -1     10.00898        810 

    -9      0     180.00     -1     10.87820       1049 

    -9      6       0.00     -1      6.48908       1364 

    -9      6       4.62     -1     10.44420        855 

    -9      6       9.23     -1     22.31229         72 

    -9      6      13.85     -1     28.52821       1243 

    -9      6      18.46     -1     24.19989        692 

    -9      6      23.08     -1     31.32207        910 

    -9      6      27.69     -1     37.24937        986 

    -9      6      32.31     -1     41.44330       1376 

    -9      6      36.92     -1     45.29649        505 

    -9      6      41.54     -1     55.09465       1346 

    -9      6      46.15     -1     53.59026        915 

    -9      6      50.77     -1     59.03736        699 

    -9      6      55.38     -1     69.02428        206 

    -9      6      60.00     -1     71.16262       1500 

    -9      6      64.62     -1     73.19879       1087 

    -9      6      69.23     -1     82.62720        772 

    -9      6      73.85     -1     84.84704       1543 

    -9      6      78.46     -1     98.83264       1298 

    -9      6      83.08     -1     92.47089       1442 

    -9      6      87.69     -1    101.74203        423 

    -9      6      92.31     -1     98.25662        121 

    -9      6      96.92     -1    103.45386        366 

    -9      6     101.54     -1    108.57125       1011 

    -9      6     106.15     -1    110.18336        725 

    -9      6     110.77     -1    116.09192       1631 

    -9      6     115.38     -1    130.10970        211 

    -9      6     120.00      1    111.52585       1321 

    -9      6     124.62      1    112.47311        631 

    -9      6     129.23     -1    134.70159       1372 

    -9      6     133.85     -1    141.78156        141 

    -9      6     138.46     -1    146.02735       1029 

    -9      6     143.08     -1    149.81844       1227 

    -9      6     147.69     -1    157.99680       1567 

    -9      6     152.31     -1    160.36091        742 

    -9      6     156.92     -1    169.55750        413 

    -9      6     161.54     -1    169.12349        171 

    -9      6     166.15      1    159.77464        356 

    -9      6     170.77      1    168.25797       1523 

    -9      6     175.38     -1      1.12419        420 

    -9      6     180.00     -1      7.37474       1392 

    -9     18       0.00     -1      6.93232       1800 

    -9     18       4.62     -1     13.45426       1413 

    -9     18       9.23     -1     20.33164        590 

    -9     18      13.85     -1     27.41562        575 

    -9     18      18.46     -1     30.39264        361 

    -9     18      23.08     -1     31.32207        574 

    -9     18      27.69     -1     36.32298        100 

    -9     18      32.31     -1     40.85225         43 

    -9     18      36.92     -1     43.82601        187 

    -9     18      41.54     -1     52.01763        186 

    -9     18      46.15     -1     54.17286       1417 

    -9     18      50.77     -1     60.54102        744 

    -9     18      55.38     -1     64.65491       1544 

    -9     18      60.00     -1     71.56610        850 

    -9     18      64.62     -1     75.27959         66 

    -9     18      69.23     -1     81.30548        504 

    -9     18      73.85     -1     80.86690       1553 

    -9     18      78.46     -1     86.63446         65 

    -9     18      83.08     -1     92.02221        193 

    -9     18      87.69     -1     97.37451       1221 

    -9     18      92.31      1     82.18568       1281 

    -9     18      96.92     -1    104.72204       1729 

    -9     18     101.54      1     95.60012       1434 

    -9     18     106.15     -1    120.24157       1307 

    -9     18     110.77     -1    117.61048       1598 

    -9     18     115.38     -1    123.28064        444 

    -9     18     120.00     -1    128.42957       1247 

    -9     18     124.62     -1    133.80029        839 

    -9     18     129.23     -1    138.91406       1085 

    -9     18     133.85     -1    144.21084         17 

    -9     18     138.46     -1    147.07359        380 

    -9     18     143.08      1    138.59494       1422 

    -9     18     147.69     -1    158.00560       1007 

    -9     18     152.31     -1    161.15134       1231 

    -9     18     156.92      1    148.01685       1051 

    -9     18     161.54     -1    172.18545         21 

    -9     18     166.15     -1    177.08239       1035 

    -9     18     170.77     -1      0.22557        752 

    -9     18     175.38     -1    178.87755        973 

    -9     18     180.00     -1      6.93232        460 

    -6      0       0.00     -1      6.93232       1279 

    -6      0       4.62     -1     13.45426       1617 

    -6      0       9.23     -1     16.39058        862 

    -6      0      13.85     -1     27.41562         15 

    -6      0      18.46     -1     28.15990       1066 

    -6      0      23.08     -1     32.82401       1776 

    -6      0      27.69     -1     40.85225        784 

    -6      0      32.31     -1     47.37475       1628 

    -6      0      36.92     -1     45.29649        490 

    -6      0      41.54     -1     50.22177        843 

    -6      0      46.15     -1     55.43861        453 

    -6      0      50.77     -1     59.97066       1197 

    -6      0      55.38     -1     62.97023        650 

    -6      0      60.00     -1     67.68986       1444 

    -6      0      64.62     -1     72.37875        184 

    -6      0      69.23     -1     84.84704        724 

    -6      0      73.85     -1     80.42940       1203 

    -6      0      78.46     -1     88.87759        326 

    -6      0      83.08     -1     90.67490        354 

    -6      0      87.69     -1     95.60012       1599 

    -6      0      92.31     -1     99.13480       1275 

    -6      0      96.92     -1    105.97564       1222 

    -6      0     101.54     -1    108.03009       1476 

    -6      0     106.15      1    103.87815        833 

    -6      0     110.77     -1    117.98566       1697 

    -6      0     115.38     -1    122.56933        306 

    -6      0     120.00     -1    131.08594       1391 

    -6      0     124.62     -1    130.76369        286 

    -6      0     129.23      1    134.10484       1042 

    -6      0     133.85     -1    140.85613        106 

    -6      0     138.46     -1    146.60718        282 

    -6      0     143.08     -1    150.06818        757 

    -6      0     147.69     -1    153.52817         46 

    -6      0     152.31      1    146.70923       1645 

    -6      0     156.92     -1    164.85842       1350 

    -6      0     161.54     -1    168.69074        391 

    -6      0     166.15     -1    160.36091        857 

    -6      0     170.77     -1    176.63436        746 

    -6      0     175.38     -1      2.91935        384 

    -6      0     180.00     -1     13.87856        970 

    -6      6       0.00     -1      1.12241       1672 

    -6      6       4.62     -1     10.87820        721 

    -6      6       9.23     -1     20.03826       1530 

    -6      6      13.85     -1     22.07966        382 

    -6      6      18.46     -1     24.37453        258 

    -6      6      23.08     -1     35.98183        334 

    -6      6      27.69     -1     35.24870       1529 

    -6      6      32.31     -1     39.72724        950 

    -6      6      36.92     -1     42.93467        845 

    -6      6      41.54     -1     50.79809        167 

    -6      6      46.15     -1     51.11663        820 

    -6      6      50.77     -1     57.30386       1764 

    -6      6      55.38     -1     68.08169        776 

    -6      6      60.00     -1     68.08169        727 

    -6      6      64.62     -1     74.02597        445 

    -6      6      69.23     -1     74.44217        952 

    -6      6      73.85     -1     80.42940         63 

    -6      6      78.46     -1     89.77619        766 

    -6      6      83.08     -1     89.77619       1204 

    -6      6      87.69     -1     90.22556        805 

    -6      6      92.31     -1     96.48888        589 

    -6      6      96.92     -1    105.97564       1674 

    -6      6     101.54     -1     97.81603       1646 

    -6      6     106.15     -1    111.52585        880 

    -6      6     110.77     -1    116.27943       1117 

    -6      6     115.38     -1    117.03892        139 

    -6      6     120.00     -1    126.82740        959 

    -6      6     124.62      1    114.02692       1141 

    -6      6     129.23     -1    136.52343       1519 

    -6      6     133.85      1    120.60415        897 

    -6      6     138.46      1    129.55978       1167 

    -6      6     143.08     -1    149.32865        427 

    -6      6     147.69     -1    163.60989        680 

    -6      6     152.31     -1    159.56765         34 

    -6      6     156.92     -1    161.97097        760 

    -6      6     161.54     -1    155.44914        319 

    -6      6     166.15      1    171.30522        665 

    -6      6     170.77     -1      2.47096       1728 

    -6      6     175.38     -1      8.69649        463 

    -6      6     180.00     -1      5.60029        828 

    -6     18       0.00     -1      4.26216        523 

    -6     18       4.62     -1     10.44420       1111 

    -6     18       9.23     -1     22.86559        882 

    -6     18      13.85     -1     22.86559         79 

    -6     18      18.46     -1     31.89585       1224 

    -6     18      23.08     -1     32.11785        114 

    -6     18      27.69     -1     33.40153        345 

    -6     18      32.31     -1     45.29649        182 

    -6     18      36.92     -1     41.16747       1354 

    -6     18      41.54     -1     54.26775        450 

    -6     18      46.15     -1     42.03511        917 

    -6     18      50.77     -1     57.88440       1603 

    -6     18      55.38     -1     65.21135       1436 

    -6     18      60.00     -1     68.08169        596 

    -6     18      64.62     -1     71.97149       1761 

    -6     18      69.23     -1     79.99302       1121 

    -6     18      73.85      1     79.55781        349 

    -6     18      78.46     -1     87.97954         55 

    -6     18      83.08     -1     88.42847        678 

    -6     18      87.69     -1     94.26203       1576 

    -6     18      92.31     -1    103.87815        722 

    -6     18      96.92     -1    103.02807       1536 

    -6     18     101.54      1     90.22556        864 

    -6     18     106.15     -1    120.60415       1131 

    -6     18     110.77      1     98.25662       1677 

    -6     18     115.38      1    110.18336       1053 

    -6     18     120.00     -1    129.28952        176 

    -6     18     124.62     -1    122.92641        818 

    -6     18     129.23     -1    123.51364       1068 

    -6     18     133.85     -1    143.67834       1477 

    -6     18     138.46      1    130.10970        718 

    -6     18     143.08     -1    148.75531        585 

    -6     18     147.69      1    139.83880       1754 

    -6     18     152.31     -1    157.19727       1432 

    -6     18     156.92     -1    164.85961        936 

    -6     18     161.54     -1    170.42911       1289 

    -6     18     166.15     -1     21.59206       1748 

    -6     18     170.77     -1    179.32683       1588 

    -6     18     175.38     -1      6.93232        446 

    -6     18     180.00     -1      8.25687        359 

    -3      0       0.00     -1      5.15485        232 

    -3      0       4.62     -1     10.44420       1125 

    -3      0       9.23     -1     15.14202        711 

    -3      0      13.85     -1     19.38184       1596 

    -3      0      18.46     -1     27.03967        228 

    -3      0      23.08     -1     31.32207        870 

    -3      0      27.69     -1     36.32298        783 

    -3      0      32.31     -1     39.67291       1037 

    -3      0      36.92      1     42.34500        509 

    -3      0      41.54     -1     49.95826         59 

    -3      0      46.15     -1     56.02081        930 

    -3      0      50.77     -1     63.71736        229 

    -3      0      55.38     -1     59.97066       1191 

    -3      0      60.00     -1     71.16262        943 

    -3      0      64.62     -1     68.47569       1395 

    -3      0      69.23     -1     75.70075         83 

    -3      0      73.85     -1     81.30548        478 

    -3      0      78.46     -1     83.06961       1381 

    -3      0      83.08     -1     85.73971        507 

    -3      0      87.69     -1     92.02221       1652 

    -3      0      92.31     -1     96.93211       1387 

    -3      0      96.92      1     90.67490       1149 

    -3      0     101.54      1     99.13480       1589 

    -3      0     106.15      1    101.74203         35 

    -3      0     110.77      1    106.39011       1034 

    -3      0     115.38      1    111.52585         40 

    -3      0     120.00      1    115.32630       1475 

    -3      0     124.62      1    115.89590        812 

    -3      0     129.23     -1    129.83316        388 

    -3      0     133.85      1    122.20938       1181 

    -3      0     138.46      1    134.69845        237 

    -3      0     143.08     -1    149.46146        371 

    -3      0     147.69      1    155.66319       1101 

    -3      0     152.31      1    146.84184       1614 

    -3      0     156.92      1    152.17021       1515 

    -3      0     161.54     -1    166.97321       1630 

    -3      0     166.15     -1    171.30522         19 

    -3      0     170.77      1    159.41962        701 

    -3      0     175.38     -1      1.12419       1653 

    -3      0     180.00     -1      7.81627       1264 

    -3      6       0.00     -1      6.48908       1254 

    -3      6       4.62      1    175.73797         76 

    -3      6       9.23     -1     13.02845        390 

    -3      6      13.85      1     11.74036        260 

    -3      6      18.46     -1     27.03967       1639 

    -3      6      23.08     -1     30.75108        851 

    -3      6      27.69     -1     42.03511       1296 

    -3      6      32.31     -1     42.03511       1361 

    -3      6      36.92     -1     45.29649       1651 

    -3      6      41.54      1     35.98183        440 

    -3      6      46.15     -1     41.44330       1115 

    -3      6      50.77     -1     62.03886        198 

    -3      6      55.38     -1     65.59181        777 

    -3      6      60.00      1     56.36935        433 

    -3      6      64.62     -1     74.02597        451 

    -3      6      69.23     -1     76.12350        916 

    -3      6      73.85     -1     81.74509        374 

    -3      6      78.46     -1     82.18568       1399 

    -3      6      83.08     -1     97.81603       1382 

    -3      6      87.69     -1    102.01684       1397 

    -3      6      92.31      1     89.77619       1517 

    -3      6      96.92     -1    102.60081        570 

    -3      6     101.54     -1     99.13480        179 

    -3      6     106.15      1    101.74203       1679 

    -3      6     110.77      1    104.72204       1496 

    -3      6     115.38      1    112.31166       1684 

    -3      6     120.00      1    114.40968         30 

    -3      6     124.62     -1    130.10970       1059 

    -3      6     129.23     -1    134.10484       1219 

    -3      6     133.85      1    120.60415        335 

    -3      6     138.46     -1    145.65663       1440 

    -3      6     143.08      1    127.50429        238 

    -3      6     147.69     -1    154.50811        164 

    -3      6     152.31     -1    144.95561        307 

    -3      6     156.92      1    150.44213        737 

    -3      6     161.54      1    154.45670        163 

    -3      6     166.15      1    157.07572       1495 

    -3      6     170.77     -1      5.15485       1380 

    -3      6     175.38      1    169.12213        693 

    -3      6     180.00     -1     11.31094        296 

    -3     18       0.00     -1      3.36738       1723 

    -3     18       4.62     -1      9.57259       1711 

    -3     18       9.23     -1     23.03149        887 

    -3     18      13.85     -1     21.92045       1148 

    -3     18      18.46     -1     28.89397        479 

    -3     18      23.08     -1     36.32298        202 

    -3     18      27.69     -1     35.14806        992 

    -3     18      32.31     -1     36.91327       1781 

    -3     18      36.92     -1     40.26207       1485 

    -3     18      41.54     -1     52.08961       1746 

    -3     18      46.15     -1     54.75355        276 

    -3     18      50.77     -1     45.29649       1703 

    -3     18      55.38     -1     64.65491        254 

    -3     18      60.00     -1     68.08169       1236 

    -3     18      64.62     -1     74.02597       1242 

    -3     18      69.23     -1     84.40161       1123 

    -3     18      73.85      1     65.59181       1184 

    -3     18      78.46     -1     82.18568         48 

    -3     18      83.08     -1     88.87759       1223 

    -3     18      87.69     -1     90.22556        709 

    -3     18      92.31      1     95.60012       1783 

    -3     18      96.92     -1    103.02807       1758 

    -3     18     101.54      1     92.02221        398 

    -3     18     106.15      1     97.81603       1246 

    -3     18     110.77      1    115.71034       1170 

    -3     18     115.38      1    112.31166       1431 

    -3     18     120.00      1    111.52585       1384 

    -3     18     124.62     -1    135.30155        618 

    -3     18     129.23      1    120.81917        879 

    -3     18     133.85      1    130.76369         24 

    -3     18     138.46     -1    154.08323        600 

    -3     18     143.08      1    131.08594        586 

    -3     18     147.69      1    139.83880        597 

    -3     18     152.31      1    143.86168        314 

    -3     18     156.92     -1    162.78736        470 

    -3     18     161.54     -1    167.40049       1400 

    -3     18     166.15     -1      0.22557       1578 

    -3     18     170.77     -1    179.32683        521 

    -3     18     175.38     -1    171.30377        568 

    -3     18     180.00     -1      5.60029       1525 

     0      0       0.00     -1      2.47096        602 

     0      0       4.62     -1      6.04314       1471 

     0      0       9.23      1      3.81315        269 

     0      0      13.85     -1      6.93232       1600 

     0      0      18.46     -1     24.02759       1235 

     0      0      23.08     -1     31.32207        811 

     0      0      27.69     -1     34.67002       1791 

     0      0      32.31     -1     38.56421       1457 

     0      0      36.92     -1     45.59487       1566 

     0      0      41.54     -1     52.08961        717 

     0      0      46.15     -1     53.59026        687 

     0      0      50.77      1     42.34500       1328 

     0      0      55.38     -1     64.27718       1575 

     0      0      60.00     -1     64.47424       1398 

     0      0      64.62     -1     75.70075        242 

     0      0      69.23      1     63.15381        452 

     0      0      73.85     -1     82.18568        430 

     0      0      78.46     -1     85.29309        408 

     0      0      83.08     -1     90.67490       1512 

     0      0      87.69      1     86.18685        489 

     0      0      92.31     -1     95.60012       1248 

     0      0      96.92      1     92.02221       1470 

     0      0     101.54      1    100.44388        305 

     0      0     106.15      1     98.69623        290 

     0      0     110.77      1    105.55946        971 

     0      0     115.38      1    111.52585       1023 

     0      0     120.00      1    114.58402        223 

     0      0     124.62      1    116.66044       1594 

     0      0     129.23      1    122.92641        101 

     0      0     133.85      1    124.45418       1256 

     0      0     138.46      1    128.42957       1709 

     0      0     143.08      1    131.40506       1443 

     0      0     147.69     -1    152.17021        200 

     0      0     152.31      1    146.48636        209 

     0      0     156.92      1    145.54582       1183 

     0      0     161.54      1    155.26969       1796 

     0      0     166.15      1    158.78250        566 

     0      0     170.77      1    162.78736       1096 

     0      0     175.38      1    168.69074       1780 

     0      0     180.00      1    175.29294       1137 

     0      6       0.00      1    176.18674       1492 

     0      6       4.62      1    174.84688        535 

     0      6       9.23      1      4.70879        940 

     0      6      13.85     -1     22.07966        551 

     0      6      18.46     -1     27.78903       1373 

     0      6      23.08     -1     33.51912       1784 

     0      6      27.69     -1     34.09346       1601 

     0      6      32.31     -1     37.50530        138 

     0      6      36.92      1     29.82338       1480 

     0      6      41.54     -1     49.37748       1775 

     0      6      46.15     -1     49.64440       1624 

     0      6      50.77     -1     56.72074        974 

     0      6      55.38     -1     59.39726       1552 

     0      6      60.00      1     54.51210        937 

     0      6      64.62     -1     60.90581       1669 

     0      6      69.23     -1     76.12350        458 

     0      6      73.85     -1     79.55781        659 

     0      6      78.46     -1     82.18568       1344 

     0      6      83.08      1     77.40086        569 

     0      6      87.69     -1     94.70865        400 

     0      6      92.31      1     86.63446       1666 

     0      6      96.92      1     85.29309        412 

     0      6     101.54      1     95.15470       1569 

     0      6     106.15      1     97.37451       1405 

     0      6     110.77      1    100.44388       1258 

     0      6     115.38      1    104.72204        995 

     0      6     120.00      1    112.07904        265 

     0      6     124.62      1    117.03892       1194 

     0      6     129.23      1    122.92641       1058 

     0      6     133.85      1    122.92641        129 

     0      6     138.46     -1    129.28952       1526 

     0      6     143.08      1    130.43829       1692 

     0      6     147.69      1    141.10456        587 

     0      6     152.31      1    146.48636       1563 

     0      6     156.92      1    153.73040         80 

     0      6     161.54      1    154.83252        898 

     0      6     166.15     -1    170.42911       1491 

     0      6     170.77     -1    168.69074        892 

     0      6     175.38      1    169.12349        797 

     0      6     180.00     -1      4.26216        295 

     0     18       0.00     -1      5.15485       1753 

     0     18       4.62     -1     12.17247       1717 

     0     18       9.23      1      1.12241        827 

     0     18      13.85      1    179.77618        323 

     0     18      18.46     -1     26.65961        550 

     0     18      23.08      1     19.78390        769 

     0     18      27.69     -1     36.66117       1041 

     0     18      32.31     -1     41.16747        378 

     0     18      36.92     -1     42.03511        598 

     0     18      41.54     -1     52.34414        900 

     0     18      46.15     -1     38.82307       1590 

     0     18      50.77     -1     60.90581       1498 

     0     18      55.38     -1     62.03886        320 

     0     18      60.00      1     52.01763       1535 

     0     18      64.62     -1     69.42020        438 

     0     18      69.23     -1     79.55781        671 

     0     18      73.85     -1     75.70075        754 

     0     18      78.46     -1     88.87759        358 

     0     18      83.08     -1     95.60012        626 

     0     18      87.69     -1     89.32685       1295 

     0     18      92.31      1     82.18568        984 

     0     18      96.92     -1    102.60081       1245 

     0     18     101.54      1     89.77619         94 

     0     18     106.15     -1    113.64187       1359 

     0     18     110.77      1     96.04487          9 

     0     18     115.38      1    100.44388        759 

     0     18     120.00      1    108.97725       1040 

     0     18     124.62     -1    133.80029       1140 

     0     18     129.23      1    118.72823        235 

     0     18     133.85     -1    142.39153       1689 

     0     18     138.46     -1    146.84184        469 

     0     18     143.08      1    132.00302        287 

     0     18     147.69      1    134.69845        877 

     0     18     152.31     -1    159.56765       1196 

     0     18     156.92     -1    165.27916       1305 

     0     18     161.54      1    157.42992        796 

     0     18     166.15     -1    170.86663       1763 

     0     18     170.77      1    163.19830        436 

     0     18     175.38      1    169.55612        647 

     0     18     180.00     -1      2.47096        987 

     3      0       0.00     -1    173.06940       1157 

     3      0       4.62      1    176.63436        663 

     3      0       9.23     -1      3.81500         32 

     3      0      13.85      1      3.36554       1560 

     3      0      18.46      1     10.44420        716 

     3      0      23.08      1     16.39058       1487 

     3      0      27.69      1     16.80330         53 

     3      0      32.31      1     26.84839        542 

     3      0      36.92     -1     39.40753       1768 

     3      0      41.54      1     32.82401       1465 

     3      0      46.15     -1     54.62095       1178 

     3      0      50.77     -1     58.46227        657 

     3      0      55.38     -1     64.65491       1429 

     3      0      60.00     -1     66.91277       1718 

     3      0      64.62     -1     67.68986       1449 

     3      0      69.23     -1     74.86005        304 

     3      0      73.85      1     69.81819        406 

     3      0      78.46      1     73.19879        221 

     3      0      83.08     -1     87.53086       1616 

     3      0      87.69      1     83.06961        745 

     3      0      92.31      1     78.69108        966 

     3      0      96.92      1     89.77619       1743 

     3      0     101.54      1     92.02221       1463 

     3      0     106.15      1     98.69623        395 

     3      0     110.77      1    103.45386        795 

     3      0     115.38      1    110.18336       1046 

     3      0     120.00      1    112.70130       1263 

     3      0     124.62      1    115.32630        588 

     3      0     129.23      1    115.71034       1505 

     3      0     133.85      1    126.57320        346 

     3      0     138.46      1    123.28064       1389 

     3      0     143.08      1    134.10484       1555 

     3      0     147.69      1    141.10456       1266 

     3      0     152.31      1    145.89667        907 

     3      0     156.92      1    147.65825         44 

     3      0     161.54      1    157.02900         25 

     3      0     166.15      1    153.53217        748 

     3      0     170.77      1    162.55224       1107 

     3      0     175.38      1    169.31019       1792 

     3      0     180.00     -1    173.95668        108 

     3      6       0.00      1    165.69911       1520 

     3      6       4.62     -1      1.12241        666 

     3      6       9.23      1      0.22557        148 

     3      6      13.85      1      6.48715        527 

     3      6      18.46     -1     24.19989         13 

     3      6      23.08      1     15.55991        771 

     3      6      27.69     -1     33.29211       1002 

     3      6      32.31      1     38.75923       1047 

     3      6      36.92     -1     44.41351       1591 

     3      6      41.54     -1     47.68493        927 

     3      6      46.15      1     35.73454       1268 

     3      6      50.77     -1     53.34112       1557 

     3      6      55.38     -1     60.90581       1641 

     3      6      60.00     -1     64.65491        785 

     3      6      64.62     -1     78.25964        603 

     3      6      69.23     -1     73.61150        261 

     3      6      73.85     -1     78.25964        644 

     3      6      78.46      1     73.19879        298 

     3      6      83.08     -1     89.77619        955 

     3      6      87.69      1     74.02597        883 

     3      6      92.31      1     83.06961       1611 

     3      6      96.92      1     89.77619       1052 

     3      6     101.54      1     96.04487       1638 

     3      6     106.15      1     98.69623       1747 

     3      6     110.77      1     96.04487        115 

     3      6     115.38      1     98.25662       1427 

     3      6     120.00      1    105.14158        473 

     3      6     124.62      1    116.09192        660 

     3      6     129.23      1    115.89590        160 

     3      6     133.85      1    125.98086        365 

     3      6     138.46      1    132.00302        926 

     3      6     143.08      1    130.43829        492 

     3      6     147.69      1    139.78837       1665 

     3      6     152.31     -1    146.84184        255 

     3      6     156.92     -1    165.70033        315 

     3      6     161.54      1    156.63045        449 

     3      6     166.15      1    154.87867       1713 

     3      6     170.77      1    161.16208        610 

     3      6     175.38      1    169.12349        379 

     3      6     180.00      1    175.29294       1060 

     3     18       0.00      1    170.42911       1375 

     3     18       4.62     -1      8.69649         88 

     3     18       9.23      1    178.87755        672 

     3     18      13.85      1      6.48908        893 

     3     18      18.46     -1     30.75108       1428 

     3     18      23.08     -1     29.34721        978 

     3     18      27.69      1     20.33164       1206 

     3     18      32.31     -1     41.44330        363 

     3     18      36.92      1     29.22693         60 

     3     18      41.54      1     36.66117       1076 

     3     18      46.15     -1     56.02081        112 

     3     18      50.77     -1     38.75923       1702 

     3     18      55.38     -1     62.40801       1574 

     3     18      60.00      1     51.43805       1790 

     3     18      64.62      1     52.75293       1164 

     3     18      69.23      1     55.09465       1138 

     3     18      73.85      1     66.52755       1186 

     3     18      78.46     -1     83.51285       1794 

     3     18      83.08      1     76.12350        481 

     3     18      87.69      1     75.27959        468 

     3     18      92.31      1     84.84704        764 

     3     18      96.92      1     90.22556        641 

     3     18     101.54      1     91.57328        714 

     3     18     106.15      1     94.70865       1608 

     3     18     110.77      1     95.60012       1300 

     3     18     115.38      1    108.43547       1750 

     3     18     120.00      1    112.86495        739 

     3     18     124.62      1    114.19922        558 

     3     18     129.23      1    123.28064        506 

     3     18     133.85      1    118.35824       1619 

     3     18     138.46      1    134.40629        329 

     3     18     143.08      1    132.89010       1004 

     3     18     147.69      1    136.52343        303 

     3     18     152.31      1    144.65398       1716 

     3     18     156.92      1    146.94952        467 

     3     18     161.54      1    142.12487       1685 

     3     18     166.15      1    159.21315        301 

     3     18     170.77      1    161.97968        154 

     3     18     175.38     -1    163.60989        842 

     3     18     180.00     -1      6.48908       1407 

     6      0       0.00      1    173.51265        863 

     6      0       4.62      1    171.30522        362 

     6      0       9.23      1      3.81500       1299 

     6      0      13.85      1      1.57153        594 

     6      0      18.46     -1     27.03967       1688 

     6      0      23.08      1     16.80330       1297 

     6      0      27.69      1     19.78390        189 

     6      0      32.31     -1     37.50530        322 

     6      0      36.92      1     29.82338       1433 

     6      0      41.54      1     32.11785         41 

     6      0      46.15      1     40.26207       1513 

     6      0      50.77      1     43.82601       1116 

     6      0      55.38      1     44.70881       1554 

     6      0      60.00     -1     50.53801         90 

     6      0      64.62      1     54.41530       1516 

     6      0      69.23      1     69.56823         36 

     6      0      73.85      1     61.64320        868 

     6      0      78.46      1     64.09459       1030 

     6      0      83.08      1     72.37875       1239 

     6      0      87.69      1     77.82956         97 

     6      0      92.31      1     82.18568       1721 

     6      0      96.92      1     87.08248       1510 

     6      0     101.54      1     86.18685        230 

     6      0     106.15      1     96.93211       1739 

     6      0     110.77      1     96.93211       1213 

     6      0     115.38      1    111.12971       1237 

     6      0     120.00      1    109.38129       1253 

     6      0     124.62      1    115.14518        180 

     6      0     129.23      1    111.12971        694 

     6      0     133.85      1    128.69304       1136 

     6      0     138.46      1    128.09792        157 

     6      0     143.08      1    128.75821       1719 

     6      0     147.69      1    141.78156         56 

     6      0     152.31      1    145.41361       1736 

     6      0     156.92      1    146.48636       1773 

     6      0     161.54      1    155.66319       1067 

     6      0     166.15      1    158.40000       1511 

     6      0     170.77      1    159.92407       1089 

     6      0     175.38      1    163.60989       1161 

     6      0     180.00     -1    167.82789        539 

     6      6       0.00      1    167.40049        338 

     6      6       4.62      1    176.63436        813 

     6      6       9.23     -1      2.47096       1663 

     6      6      13.85      1      5.15485        731 

     6      6      18.46     -1     24.41035        906 

     6      6      23.08      1     14.72247        996 

     6      6      27.69     -1     35.73454          7 

     6      6      32.31     -1     44.41351        954 

     6      6      36.92     -1     41.44330       1061 

     6      6      41.54     -1     48.83482        244 

     6      6      46.15      1     35.01008       1277 

     6      6      50.77     -1     50.22177       1383 

     6      6      55.38      1     44.11520        462 

     6      6      60.00      1     54.17286        364 

     6      6      64.62      1     56.36935       1625 

     6      6      69.23      1     60.33440        838 

     6      6      73.85      1     66.91277        544 

     6      6      78.46      1     75.70075        904 

     6      6      83.08      1     79.12381       1073 

     6      6      87.69      1     80.86690       1490 

     6      6      92.31      1     79.99302       1326 

     6      6      96.92      1     87.97954       1550 

     6      6     101.54      1     96.04487       1787 

     6      6     106.15      1     96.93211       1441 

     6      6     110.77      1    102.60081       1134 

     6      6     115.38      1    103.87815        913 

     6      6     120.00      1    109.78334       1005 

     6      6     124.62      1    112.47311       1133 

     6      6     129.23      1    120.60415       1412 

     6      6     133.85      1    123.28064       1312 

     6      6     138.46      1    129.22918       1225 

     6      6     143.08      1    136.22537        982 

     6      6     147.69      1    139.19211        474 

     6      6     152.31      1    139.19211        352 

     6      6     156.92      1    144.36326         54 

     6      6     161.54      1    155.08778       1265 

     6      6     166.15      1    157.02900       1473 

     6      6     170.77      1    157.02900       1795 

     6      6     175.38      1    163.60989        703 

     6      6     180.00      1    172.62549       1210 

     6     18       0.00      1    173.06789        583 

     6     18       4.62      1    173.51112        377 

     6     18       9.23      1      0.22557        835 

     6     18      13.85      1      2.91752       1708 

     6     18      18.46     -1     31.53997       1632 

     6     18      23.08      1     10.44420       1484 

     6     18      27.69      1     16.80330        488 

     6     18      32.31     -1     38.43059        738 

     6     18      36.92     -1     42.65186       1676 

     6     18      41.54      1     31.32207        573 

     6     18      46.15      1     36.32298        435 

     6     18      50.77      1     40.85225        448 

     6     18      55.38      1     45.00114       1771 

     6     18      60.00      1     46.49290        612 

     6     18      64.62      1     54.51210       1693 

     6     18      69.23      1     57.52993        903 

     6     18      73.85      1     66.98087        392 

     6     18      78.46      1     69.42020        340 

     6     18      83.08      1     74.86005        807 

     6     18      87.69      1     79.12381        601 

     6     18      92.31      1     79.12381        561 

     6     18      96.92      1     87.53086       1124 

     6     18     101.54      1     95.60012        826 

     6     18     106.15      1     94.70865       1585 

     6     18     110.77      1    104.30089         95 

     6     18     115.38      1    107.62284       1193 

     6     18     120.00      1    110.73144        619 

     6     18     124.62      1    112.47311        491 

     6     18     129.23      1    120.81917        476 

     6     18     133.85      1    123.51364        909 

     6     18     138.46      1    128.42957          1 

     6     18     143.08      1    129.02235       1438 

     6     18     147.69      1    138.59494        669 

     6     18     152.31      1    143.86168        681 

     6     18     156.92      1    142.65501       1090 

     6     18     161.54      1    152.75599       1341 

     6     18     166.15      1    160.84835       1779 

     6     18     170.77      1    163.19830       1724 

     6     18     175.38      1    167.82789       1533 

     6     18     180.00      1    168.69074       1749 

     9      0       0.00      1    169.99272        636 

     9      0       4.62      1    169.55750        464 

     9      0       9.23      1    176.63436        620 

     9      0      13.85      1      3.81500        291 

     9      0      18.46      1      9.13508       1114 

     9      0      23.08      1     16.38850       1488 

     9      0      27.69      1     19.78390       1320 

     9      0      32.31      1     20.03826        847 

     9      0      36.92      1     24.58470       1036 

     9      0      41.54      1     31.32207        611 

     9      0      46.15      1     32.47232       1634 

     9      0      50.77      1     43.23875         70 

     9      0      55.38      1     46.78180       1163 

     9      0      60.00      1     50.48241       1540 

     9      0      64.62      1     49.95826        239 

     9      0      69.23      1     58.10639        434 

     9      0      73.85      1     65.21135       1419 

     9      0      78.46      1     65.03501       1130 

     9      0      83.08      1     71.56610       1337 

     9      0      87.69      1     74.02597        328 

     9      0      92.31      1     79.55781        253 

     9      0      96.92      1     84.84704        804 

     9      0     101.54      1     90.67490       1017 

     9      0     106.15      1     94.70865       1691 

     9      0     110.77      1     98.69623        549 

     9      0     115.38      1    105.14158        493 

     9      0     120.00      1    109.92860        183 

     9      0     124.62      1    112.31166       1146 

     9      0     129.23      1    120.24157        177 

     9      0     133.85      1    123.51364        292 

     9      0     138.46      1    128.42957        615 

     9      0     143.08      1    123.51364        520 

     9      0     147.69      1    138.59494       1072 

     9      0     152.31      1    139.83880        628 

     9      0     156.92      1    147.30248        486 

     9      0     161.54      1    152.17021        289 

     9      0     166.15      1    161.15134        934 

     9      0     170.77      1    158.00560       1547 

     9      0     175.38      1    166.54614        418 

     9      0     180.00      1    166.12309        606 

     9      6       0.00      1    169.55750        105 

     9      6       4.62      1    177.97948        196 

     9      6       9.23      1      0.22557        627 

     9      6      13.85      1      5.60029        495 

     9      6      18.46      1     10.87820        302 

     9      6      23.08      1     16.80330         50 

     9      6      27.69      1     18.03061       1741 

     9      6      32.31     -1     24.16019       1055 

     9      6      36.92     -1     25.71106        556 

     9      6      41.54      1     25.51058        635 

     9      6      46.15      1     35.98183       1524 

     9      6      50.77      1     41.75589        318 

     9      6      55.38     -1     61.27321        425 

     9      6      60.00      1     50.22177        695 

     9      6      64.62      1     56.36935        921 

     9      6      69.23      1     61.16132        621 

     9      6      73.85      1     65.03501        534 

     9      6      78.46      1     71.97149        513 

     9      6      83.08      1     75.70075        496 

     9      6      87.69      1     79.55781       1172 

     9      6      92.31      1     83.06961        410 

     9      6      96.92      1     83.95686        432 

     9      6     101.54      1     89.77619        976 

     9      6     106.15      1     92.47089        655 

     9      6     110.77      1    102.17211        735 

     9      6     115.38      1    105.55946        325 

     9      6     120.00      1    114.76071        442 

     9      6     124.62      1    111.91984        218 

     9      6     129.23      1    119.87630        110 

     9      6     133.85      1    118.35824        431 

     9      6     138.46      1    125.04439        656 

     9      6     143.08      1    134.70159        234 

     9      6     147.69     -1    135.30476        593 

     9      6     152.31      1    141.44147        545 

     9      6     156.92      1    148.37827        344 

     9      6     161.54      1    153.52817       1190 

     9      6     166.15      1    159.21315       1733 

     9      6     170.77      1    157.59589        280 

     9      6     175.38      1    165.70033       1261 

     9      6     180.00      1    164.44171        321 

     9     18       0.00      1    169.12213       1424 

     9     18       4.62     -1    171.74338       1401 

     9     18       9.23      1    179.77618        773 

     9     18      13.85      1      5.15485        342 

     9     18      18.46      1     10.44420        914 

     9     18      23.08      1     13.45426        268 

     9     18      27.69      1     18.03061       1425 

     9     18      32.31     -1     31.32207        733 

     9     18      36.92      1     27.22254         58 

     9     18      41.54     -1     54.46349        250 

     9     18      46.15     -1     60.90581        591 

     9     18      50.77      1     36.91327       1260 

     9     18      55.38      1     39.99317        637 

     9     18      60.00      1     47.68493        199 

     9     18      64.62     -1     66.14457        994 

     9     18      69.23      1     65.97457        577 

     9     18      73.85      1     69.02428        152 

     9     18      78.46      1     71.97149       1579 

     9     18      83.08      1     78.25964       1602 

     9     18      87.69      1     82.18568        279 

     9     18      92.31      1     81.30548       1486 

     9     18      96.92      1     83.51285       1618 

     9     18     101.54      1     87.97954       1252 

     9     18     106.15      1     92.02221        297 

     9     18     110.77      1    100.44388       1737 

     9     18     115.38      1    107.62284       1670 

     9     18     120.00      1    108.97725        526 

     9     18     124.62      1    117.98566        252 

     9     18     129.23      1    115.14518        794 

     9     18     133.85      1    124.69536       1078 

     9     18     138.46      1    126.57320        962 

     9     18     143.08      1    135.60627        653 

     9     18     147.69      1    137.42372         10 

     9     18     152.31      1    141.51088        617 

     9     18     156.92     -1    150.44213       1188 

     9     18     161.54      1    149.10960       1786 

     9     18     166.15      1    159.21315       1468 

     9     18     170.77      1    160.36091        667 

     9     18     175.38      1    166.54739       1182 

     9     18     180.00      1    171.30522       1562 

    12      0       0.00      1    169.99272       1478 

    12      0       4.62      1    176.63436        708 

    12      0       9.23      1      2.02227        765 

    12      0      13.85      1      6.04505        933 

    12      0      18.46      1      8.69649       1452 

    12      0      23.08      1     13.02845       1327 

    12      0      27.69      1     19.78390       1285 

    12      0      32.31      1     22.07966        267 

    12      0      36.92      1     28.52821       1722 

    12      0      41.54      1     23.76419       1514 

    12      0      46.15      1     34.43524       1459 

    12      0      50.77      1     35.98183        925 

    12      0      55.38      1     41.72217       1033 

    12      0      60.00      1     51.76237        639 

    12      0      64.62      1     55.09465         62 

    12      0      69.23      1     56.02081        170 

    12      0      73.85      1     61.47399        135 

    12      0      78.46      1     64.65491        243 

    12      0      83.08      1     69.42020       1714 

    12      0      87.69      1     73.19879        214 

    12      0      92.31      1     79.55781        487 

    12      0      96.92      1     83.06961       1104 

    12      0     101.54      1     88.42847        368 

    12      0     106.15      1     92.02221       1147 

    12      0     110.77      1    100.44388       1403 

    12      0     115.38      1    103.02807        613 

    12      0     120.00      1    108.03009        441 

    12      0     124.62      1    112.47311       1216 

    12      0     129.23      1    115.32630        532 

    12      0     133.85      1    123.51364        595 

    12      0     138.46      1    126.57320        684 

    12      0     143.08      1    129.28952        529 

    12      0     147.69      1    139.19211       1169 

    12      0     152.31      1    142.73721        397 

    12      0     156.92      1    142.65501        227 

    12      0     161.54      1    149.69702       1145 

    12      0     166.15      1    157.99680        396 

    12      0     170.77      1    159.96328        869 

    12      0     175.38      1    166.54614        866 

    12      0     180.00      1    165.27796       1212 

    12      6       0.00      1    168.25930       1446 

    12      6       4.62      1    173.06940       1501 

    12      6       9.23      1    177.08239       1315 

    12      6      13.85      1      3.81500       1450 

    12      6      18.46      1     10.44420        355 

    12      6      23.08      1     13.45426       1606 

    12      6      27.69      1     19.78390        808 

    12      6      32.31      1     26.28482       1006 

    12      6      36.92     -1     21.37169        381 

    12      6      41.54      1     31.10686         81 

    12      6      46.15      1     35.49017        459 

    12      6      50.77      1     40.26207        439 

    12      6      55.38      1     43.82601        713 

    12      6      60.00      1     50.22177        649 

    12      6      64.62      1     45.29346        514 

    12      6      69.23      1     57.88440       1759 

    12      6      73.85      1     58.68016       1696 

    12      6      78.46      1     62.77966       1532 

    12      6      83.08      1     67.68986       1798 

    12      6      87.69      1     74.86005       1577 

    12      6      92.31      1     79.99302        416 

    12      6      96.92      1     87.08248       1217 

    12      6     101.54      1     90.22556        881 

    12      6     106.15      1     95.15470        686 

    12      6     110.77      1     95.15470        698 

    12      6     115.38      1     99.57230        849 

    12      6     120.00      1    107.21374        890 

    12      6     124.62      1    112.31166       1329 

    12      6     129.23      1    120.60415        285 

    12      6     133.85      1    124.69536        557 

    12      6     138.46      1    127.76323       1094 

    12      6     143.08      1    131.36712        554 

    12      6     147.69      1    137.99698       1324 

    12      6     152.31      1    143.86168       1777 

    12      6     156.92      1    145.41361         92 

    12      6     161.54      1    153.72540        609 

    12      6     166.15      1    158.00560       1284 

    12      6     170.77      1    161.97968       1720 

    12      6     175.38      1    166.12309       1287 

    12      6     180.00     -1    170.42911        308 

    12     18       0.00      1    171.74484       1504 

    12     18       4.62      1    173.51265       1662 

    12     18       9.23      1    179.77618       1127 

    12     18      13.85      1      2.47096       1751 

    12     18      18.46      1      8.69649       1353 

    12     18      23.08      1     10.87820       1016 

    12     18      27.69      1      6.04314        829 

    12     18      32.31      1     26.28482       1180 

    12     18      36.92     -1     42.62756       1503 

    12     18      41.54      1     29.09641        814 

    12     18      46.15      1     35.98183       1018 

    12     18      50.77      1     38.82307        140 

    12     18      55.38      1     43.55457        938 

    12     18      60.00      1     47.68493        578 

    12     18      64.62      1     49.37748       1272 

    12     18      69.23     -1     62.76876        676 

    12     18      73.85      1     60.90581        730 

    12     18      78.46      1     63.53044       1367 

    12     18      83.08      1     73.61150        324 

    12     18      87.69      1     72.37875       1439 

    12     18      92.31      1     82.18568       1489 

    12     18      96.92      1     85.73971       1100 

    12     18     101.54      1     92.91926        127 

    12     18     106.15      1     98.69623       1394 

    12     18     110.77      1    100.44388       1249 

    12     18     115.38      1    106.80282       1345 

    12     18     120.00      1    108.03009       1233 

    12     18     124.62      1    115.71034         45 

    12     18     129.23      1    116.27943       1009 

    12     18     133.85      1    126.57320       1187 

    12     18     138.46      1    127.16736        195 

    12     18     143.08      1    132.60163        212 

    12     18     147.69      1    136.81827        830 

    12     18     152.31      1    142.99982        741 

    12     18     156.92      1    139.95722       1742 

    12     18     161.54     -1    168.25930        376 

    12     18     166.15      1    153.15307        942 

    12     18     170.77      1    165.69911        958 

    12     18     175.38      1    165.70033        677 

    12     18     180.00      1    170.86663        394 

    15      0       0.00      1    171.30377       1014 

    15      0       4.62      1    174.40144       1649 

    15      0       9.23      1    179.77618        896 

    15      0      13.85      1      2.47096        107 

    15      0      18.46      1     10.44420         86 

    15      0      23.08      1     13.45426        786 

    15      0      27.69      1     13.45426        311 

    15      0      32.31      1     19.78390        158 

    15      0      36.92      1     24.37453        429 

    15      0      41.54      1     31.89585       1799 

    15      0      46.15      1     36.32298        336 

    15      0      50.77      1     44.41351        271 

    15      0      55.38      1     43.25662        567 

    15      0      60.00      1     42.34500        385 

    15      0      64.62      1     49.10763       1682 

    15      0      69.23      1     54.75355        402 

    15      0      73.85     -1     78.69108        789 

    15      0      78.46      1     64.09459       1461 

    15      0      83.08      1     71.97149        787 

    15      0      87.69      1     74.02597       1214 

    15      0      92.31      1     82.62720       1083 

    15      0      96.92      1     84.40161        834 

    15      0     101.54      1     87.08248       1657 

    15      0     106.15      1     91.57328       1205 

    15      0     110.77      1     97.81603        582 

    15      0     115.38      1    105.14158        370 

    15      0     120.00      1    100.44388       1660 

    15      0     124.62      1    115.71034        605 

    15      0     129.23      1    117.98566        522 

    15      0     133.85      1    119.30065        386 

    15      0     138.46      1    128.75821        294 

    15      0     143.08      1    134.40008        809 

    15      0     147.69      1    138.87341        580 

    15      0     152.31      1    143.25927       1474 

    15      0     156.92      1    142.92342        123 

    15      0     161.54      1    151.58071       1062 

    15      0     166.15      1    156.45754        664 

    15      0     170.77      1    160.18419        878 

    15      0     175.38      1    162.37824        518 

    15      0     180.00      1    171.74484        249 

    15      6       0.00      1    169.12349        128 

    15      6       4.62      1    173.06789       1175 

    15      6       9.23      1    179.77618        753 

    15      6      13.85      1      4.70879       1207 

    15      6      18.46     -1      5.15485       1561 

    15      6      23.08      1     14.72247        136 

    15      6      27.69      1     18.83948        175
[truncated: 122,586 more chars]
