# Supplementary material for: Post-decision biases reveal a self-consistency principle in perceptual inference
Source: eLife. 2018 May 22;7:e33334. doi: 10.7554/eLife.33334 (PMC5963926; doi:10.7554/eLife.33334)
Supplement: Source data 3. [file elife-33334-data3.txt]

    %  Column 1: stimulus orientation relative to the discrimination boundary (deg)

    %  Column 2: stimulus noise (deg)

    %  Column 3: discrimination boundary orientation (deg)

    %  Column 4: subject's color discrimination (Correct/Incorrect)

    %  Column 5: subject's estimate (in absolute scale, NOT relative to the discrimination boundary, 0 deg: horizontal)

    %  Column 6: trial order

    %  Column 7: given category answer (CW/CCW)


Experiment: 3,    Subject: 1 

   -21      0       0.00      1     16.38850   1173         -1 

   -21      0       4.62      1     22.80118   1055         -1 

   -21      0       9.23      1     24.41035    428         -1 

   -21      0      13.85      1     33.40153    222         -1 

   -21      0      18.46      1     37.58249   1364         -1 

   -21      0      23.08      1     45.29649    204         -1 

   -21      0      27.69      1     40.57985    896         -1 

   -21      0      32.31      1     50.27503    409         -1 

   -21      0      36.92      1     54.85422   1346         -1 

   -21      0      41.54      1     65.97457    874         -1 

   -21      0      46.15      1     66.35963    851         -1 

   -21      0      50.77      1     67.68986   1598         -1 

   -21      0      55.38      1     76.54779    528         -1 

   -21      0      60.00      1     82.62720    397         -1 

   -21      0      64.62      1     78.69108   1216         -1 

   -21      0      69.23      1     90.22556    272         -1 

   -21      0      73.85      1     91.57328    153         -1 

   -21      0      78.46      1    100.00868    286         -1 

   -21      0      83.08      1    103.45386   1155         -1 

   -21      0      87.69      1    106.39011    907         -1 

   -21      0      92.31      1    109.38129    653         -1 

   -21      0      96.92      1    113.98461   1634         -1 

   -21      0     101.54      1    113.81208    371         -1 

   -21      0     106.15      1    123.74955    141         -1 

   -21      0     110.77      1    130.43829   1325         -1 

   -21      0     115.38      1    136.52343   1168         -1 

   -21      0     120.00      1    137.74073    794         -1 

   -21      0     124.62      1    140.83244    935         -1 

   -21      0     129.23      1    146.25045   1287         -1 

   -21      0     133.85      1    147.65825   1198         -1 

   -21      0     138.46      1    155.84050   1787         -1 

   -21      0     143.08      1    163.60989   1211         -1 

   -21      0     147.69      1    174.84530    593         -1 

   -21      0     152.31      1    166.54614   1482         -1 

   -21      0     156.92      1    173.06789   1654         -1 

   -21      0     161.54      1    178.87584    964         -1 

   -21      0     166.15      1      4.26029    621         -1 

   -21      0     170.77      1      8.25491    749         -1 

   -21      0     175.38      1      8.69452    374         -1 

   -21      0     180.00      1     11.30892   1047         -1 

   -21      6       0.00      1     20.47928    960         -1 

   -21      6       4.62      1     25.54476    460         -1 

   -21      6       9.23      1     20.47928     40         -1 

   -21      6      13.85      1     27.62662    138         -1 

   -21      6      18.46      1     32.72400   1626         -1 

   -21      6      23.08      1     37.91266    605         -1 

   -21      6      27.69      1     47.65729   1611         -1 

   -21      6      32.31      1     52.27000    582         -1 

   -21      6      36.92      1     54.17286   1219         -1 

   -21      6      41.54      1     55.78544    737         -1 

   -21      6      46.15      1     60.33440    932         -1 

   -21      6      50.77      1     74.86005   1269         -1 

   -21      6      55.38      1     69.42020    731         -1 

   -21      6      60.00      1     74.44217    483         -1 

   -21      6      64.62      1     87.97954   1100         -1 

   -21      6      69.23      1     87.08248      9         -1 

   -21      6      73.85      1     90.67490   1695         -1 

   -21      6      78.46      1     96.48888    729         -1 

   -21      6      83.08      1     96.93211    717         -1 

   -21      6      87.69      1    105.55946   1116         -1 

   -21      6      92.31      1    103.45386   1291         -1 

   -21      6      96.92      1    104.72204    941         -1 

   -21      6     101.54      1    120.24157   1442         -1 

   -21      6     106.15      1    120.45509    802         -1 

   -21      6     110.77      1    130.76369    381         -1 

   -21      6     115.38      1    135.00000    838         -1 

   -21      6     120.00      1    141.17005    379         -1 

   -21      6     124.62      1    143.25927    568         -1 

   -21      6     129.23      1    154.87867     99         -1 

   -21      6     133.85      1    152.17021   1587         -1 

   -21      6     138.46      1    152.55619   1704         -1 

   -21      6     143.08      1    153.53217   1687         -1 

   -21      6     147.69      1    163.60989   1183         -1 

   -21      6     152.31      1    169.55612   1526         -1 

   -21      6     156.92      1    174.39988   1496         -1 

   -21      6     161.54      1    173.95513    421         -1 

   -21      6     166.15      1    177.52911    704         -1 

   -21      6     170.77      1      6.48715   1773         -1 

   -21      6     175.38      1     11.30892    586         -1 

   -21      6     180.00      1     16.80121   1571         -1 

   -21     18       0.00      1     17.62125    245         -1 

   -21     18       4.62      1     18.83738    926         -1 

   -21     18       9.23      1     20.43388     70         -1 

   -21     18      13.85      1     33.04911   1427         -1 

   -21     18      18.46      1     39.14512    883         -1 

   -21     18      23.08      1     38.23989    106         -1 

   -21     18      27.69      1     41.16747   1480         -1 

   -21     18      32.31      1     44.41351   1453         -1 

   -21     18      36.92      1     47.96719    364         -1 

   -21     18      41.54      1     54.51210    968         -1 

   -21     18      46.15      1     53.59026   1268         -1 

   -21     18      50.77      1     65.97457   1750         -1 

   -21     18      55.38      1     68.47569   1215         -1 

   -21     18      60.00      1     74.02597    261         -1 

   -21     18      64.62      1     73.19879   1749         -1 

   -21     18      69.23      1     94.70865    271         -1 

   -21     18      73.85      1     95.15470   1330         -1 

   -21     18      78.46      1     89.32685    667         -1 

   -21     18      83.08      1     99.13480    624         -1 

   -21     18      87.69      1    108.03009    944         -1 

   -21     18      92.31      1    100.44388   1684         -1 

   -21     18      96.92      1    108.03009     19         -1 

   -21     18     101.54      1    117.23272    172         -1 

   -21     18     106.15      1    121.84656    901         -1 

   -21     18     110.77      1    127.76323   1449         -1 

   -21     18     115.38      1    131.40506   1405         -1 

   -21     18     120.00      1    138.59494   1347         -1 

   -21     18     124.62      1    137.42372   1485         -1 

   -21     18     129.23      1    147.30248   1471         -1 

   -21     18     133.85      1    151.02865    947         -1 

   -21     18     138.46      1    160.61871    209         -1 

   -21     18     143.08      1    151.58071    443         -1 

   -21     18     147.69      1    163.19718   1552         -1 

   -21     18     152.31      1    163.60989    929         -1 

   -21     18     156.92      1    166.54614   1008         -1 

   -21     18     161.54      1    176.63272   1741         -1 

   -21     18     166.15      1      0.22381   1641         -1 

   -21     18     170.77      1    179.32510    476         -1 

   -21     18     175.38      1     11.30892   1633         -1 

   -21     18     180.00      1      6.48715    595         -1 

   -18      0       0.00      1     11.74036    254         -1 

   -18      0       4.62      1     18.43390   1160         -1 

   -18      0       9.23      1     21.03642    168         -1 

   -18      0      13.85      1     30.18296    342         -1 

   -18      0      18.46      1     36.16575   1789         -1 

   -18      0      23.08      1     37.58249   1523         -1 

   -18      0      27.69      1     41.75589    380         -1 

   -18      0      32.31      1     49.69182    840         -1 

   -18      0      36.92      1     55.09465   1533         -1 

   -18      0      41.54      1     57.17823    120         -1 

   -18      0      46.15      1     60.90581   1246         -1 

   -18      0      50.77      1     69.02428   1152         -1 

   -18      0      55.38      1     71.56610   1656         -1 

   -18      0      60.00      1     74.44217    188         -1 

   -18      0      64.62      1     79.55781    422         -1 

   -18      0      69.23      1     89.77619    200         -1 

   -18      0      73.85      1     90.67490    856         -1 

   -18      0      78.46      1     97.81603   1551         -1 

   -18      0      83.08      1    100.44388    752         -1 

   -18      0      87.69      1    111.12971     27         -1 

   -18      0      92.31      1    108.57125   1636         -1 

   -18      0      96.92      1    107.21374    705         -1 

   -18      0     101.54      1    115.32630    612         -1 

   -18      0     106.15      1    128.02521    646         -1 

   -18      0     110.77      1    121.84656    107         -1 

   -18      0     115.38      1    132.89010   1108         -1 

   -18      0     120.00      1    142.39153    376         -1 

   -18      0     124.62      1    146.71936    229         -1 

   -18      0     129.23      1    147.65825    969         -1 

   -18      0     133.85      1    149.69702    712         -1 

   -18      0     138.46      1    148.37827   1630         -1 

   -18      0     143.08      1    155.44914    453         -1 

   -18      0     147.69      1    163.60989   1156         -1 

   -18      0     152.31      1    169.55612    760         -1 

   -18      0     156.92      1    173.06789    434         -1 

   -18      0     161.54      1    173.51112   1795         -1 

   -18      0     166.15      1    178.87584   1237         -1 

   -18      0     170.77      1      6.48715   1743         -1 

   -18      0     175.38      1     12.17044    396         -1 

   -18      0     180.00      1     17.62125    355         -1 

   -18      6       0.00      1     16.38850    696         -1 

   -18      6       4.62      1     17.21214   1713         -1 

   -18      6       9.23      1     27.62662   1668         -1 

   -18      6      13.85      1     31.46000    713         -1 

   -18      6      18.46      1     39.72724   1475         -1 

   -18      6      23.08      1     36.91327    819         -1 

   -18      6      27.69      1     45.00113    540         -1 

   -18      6      32.31      1     39.08487    844         -1 

   -18      6      36.92      1     47.96719   1546         -1 

   -18      6      41.54      1     57.40281    921         -1 

   -18      6      46.15      1     62.40801    684         -1 

   -18      6      50.77      1     76.54779   1484         -1 

   -18      6      55.38      1     66.74697    558         -1 

   -18      6      60.00      1     76.97359    160         -1 

   -18      6      64.62      1     84.40161   1525         -1 

   -18      6      69.23      1     92.91926    257         -1 

   -18      6      73.85      1     95.15470   1729         -1 

   -18      6      78.46      1     93.36728     37         -1 

   -18      6      83.08      1     97.81603   1374         -1 

   -18      6      87.69      1    100.44388    870         -1 

   -18      6      92.31      1    105.55946   1266         -1 

   -18      6      96.92      1    107.21374     90         -1 

   -18      6     101.54      1    114.93980   1002         -1 

   -18      6     106.15      1    121.25748   1723         -1 

   -18      6     110.77      1    121.48086   1548         -1 

   -18      6     115.38      1    128.95956    931         -1 

   -18      6     120.00      1    131.68664   1536         -1 

   -18      6     124.62      1    142.04903   1234         -1 

   -18      6     129.23      1    137.71193   1557         -1 

   -18      6     133.85      1    142.65501    587         -1 

   -18      6     138.46      1    152.17021    861         -1 

   -18      6     143.08      1    160.75950    449         -1 

   -18      6     147.69      1    159.21315   1227         -1 

   -18      6     152.31      1    164.44054    928         -1 

   -18      6     156.92      1    174.84530    990         -1 

   -18      6     161.54      1    172.18397    439         -1 

   -18      6     166.15      1      1.57153    497         -1 

   -18      6     170.77      1      0.22381    946         -1 

   -18      6     175.38      1      3.81315    432         -1 

   -18      6     180.00      1     17.62125   1245         -1 

   -18     18       0.00      1     13.45221   1132         -1 

   -18     18       4.62      1     19.25821    743         -1 

   -18     18       9.23      1     25.32480   1067         -1 

   -18     18      13.85      1     30.30154    387         -1 

   -18     18      18.46      1     29.82338    218         -1 

   -18     18      23.08      1     33.04911   1754         -1 

   -18     18      27.69      1     43.84960   1698         -1 

   -18     18      32.31      1     45.00116   1254         -1 

   -18     18      36.92      1     57.75324   1031         -1 

   -18     18      41.54      1     62.40801    613         -1 

   -18     18      46.15      1     56.95089     24         -1 

   -18     18      50.77      1     56.02081    619         -1 

   -18     18      55.38      1     70.21822    405         -1 

   -18     18      60.00      1     74.86005   1491         -1 

   -18     18      64.62      1     76.54779    402         -1 

   -18     18      69.23      1     79.12381   1087         -1 

   -18     18      73.85      1     89.77619   1261         -1 

   -18     18      78.46      1     93.81489   1052         -1 

   -18     18      83.08      1     94.26203    311         -1 

   -18     18      87.69      1    101.74203   1735         -1 

   -18     18      92.31      1    101.74203   1180         -1 

   -18     18      96.92      1    116.27943   1748         -1 

   -18     18     101.54      1    111.52585   1194         -1 

   -18     18     106.15      1    114.93980    936         -1 

   -18     18     110.77      1    123.51364    734         -1 

   -18     18     115.38      1    132.00302    930         -1 

   -18     18     120.00      1    126.82740     35         -1 

   -18     18     124.62      1    137.42372   1258         -1 

   -18     18     129.23      1    136.52343    933         -1 

   -18     18     133.85      1    142.39153     79         -1 

   -18     18     138.46      1    153.33795   1212         -1 

   -18     18     143.08      1    155.08778    786         -1 

   -18     18     147.69      1    159.21315   1399         -1 

   -18     18     152.31      1    169.12213    113         -1 

   -18     18     156.92      1    172.18397    150         -1 

   -18     18     161.54      1    175.29135    891         -1 

   -18     18     166.15      1    179.77444   1518         -1 

   -18     18     170.77      1      1.57153     12         -1 

   -18     18     175.38      1      8.25491    403         -1 

   -18     18     180.00      1     13.45221    136         -1 

   -15      0       0.00      1     10.00698   1744         -1 

   -15      0       4.62      1     16.38850   1290         -1 

   -15      0       9.23      1     23.59147   1594         -1 

   -15      0      13.85      1     27.22254    214         -1 

   -15      0      18.46      1     31.67658   1030         -1 

   -15      0      23.08      1     36.91327    530         -1 

   -15      0      27.69      1     38.82307    561         -1 

   -15      0      32.31      1     42.03511    641         -1 

   -15      0      36.92      1     49.42243    373         -1 

   -15      0      41.54      1     52.67355    416         -1 

   -15      0      46.15      1     59.03736    525         -1 

   -15      0      50.77      1     69.42020   1252         -1 

   -15      0      55.38      1     69.81819    491         -1 

   -15      0      60.00      1     71.97149    742         -1 

   -15      0      64.62      1     82.18568   1085         -1 

   -15      0      69.23      1     88.87759   1157         -1 

   -15      0      73.85      1     88.87759   1208         -1 

   -15      0      78.46      1     94.26203    833         -1 

   -15      0      83.08      1     97.37451   1356         -1 

   -15      0      87.69      1    103.87815   1683         -1 

   -15      0      92.31      1    107.21374    725         -1 

   -15      0      96.92      1    119.50833    699         -1 

   -15      0     101.54      1    115.32630    770         -1 

   -15      0     106.15      1    124.45418   1624         -1 

   -15      0     110.77      1    129.83316    400         -1 

   -15      0     115.38      1    125.28963    670         -1 

   -15      0     120.00      1    135.30155    676         -1 

   -15      0     124.62      1    143.60630   1511         -1 

   -15      0     129.23      1    143.86168   1692         -1 

   -15      0     133.85      1    149.69702    143         -1 

   -15      0     138.46      1    152.17021   1130         -1 

   -15      0     143.08      1    154.50811    984         -1 

   -15      0     147.69      1    158.40000    116         -1 

   -15      0     152.31      1    159.92407    367         -1 

   -15      0     156.92      1    173.06789   1601         -1 

   -15      0     161.54      1    174.84530   1672         -1 

   -15      0     166.15      1    176.63272   1331         -1 

   -15      0     170.77      1      3.36554    239         -1 

   -15      0     175.38      1      6.93039    747         -1 

   -15      0     180.00      1     11.30892   1340         -1 

   -15      6       0.00      1      5.59839    333         -1 

   -15      6       4.62      1     11.30892    377         -1 

   -15      6       9.23      1     19.25821   1667         -1 

   -15      6      13.85      1     28.41780    262         -1 

   -15      6      18.46      1     31.10686   1746         -1 

   -15      6      23.08      1     28.52821   1673         -1 

   -15      6      27.69      1     40.04400   1467         -1 

   -15      6      32.31      1     43.83792    165         -1 

   -15      6      36.92      1     53.34112   1255         -1 

   -15      6      41.54      1     55.09465   1370         -1 

   -15      6      46.15      1     61.84231    663         -1 

   -15      6      50.77      1     60.90581    821         -1 

   -15      6      55.38      1     62.77966    518         -1 

   -15      6      60.00      1     77.82956    179         -1 

   -15      6      64.62      1     78.25964   1046         -1 

   -15      6      69.23      1     82.18568    454         -1 

   -15      6      73.85      1     87.97954    678         -1 

   -15      6      78.46      1     89.77619    362         -1 

   -15      6      83.08      1     90.67490     88         -1 

   -15      6      87.69      1     98.69623   1225         -1 

   -15      6      92.31      1    105.55946    549         -1 

   -15      6      96.92      1    112.47311    728         -1 

   -15      6     101.54      1    118.93162    395         -1 

   -15      6     106.15      1    116.46945     92         -1 

   -15      6     110.77      1    123.51364   1018         -1 

   -15      6     115.38      1    120.45509    363         -1 

   -15      6     120.00      1    136.83770   1498         -1 

   -15      6     124.62      1    142.39153   1402         -1 

   -15      6     129.23      1    141.78156    216         -1 

   -15      6     133.85      1    143.60630   1136         -1 

   -15      6     138.46      1    152.55619    986         -1 

   -15      6     143.08      1    154.50811    666         -1 

   -15      6     147.69      1    163.60989    513         -1 

   -15      6     152.31      1    168.25797    983         -1 

   -15      6     156.92      1    169.55612    885         -1 

   -15      6     161.54      1    169.55612    162         -1 

   -15      6     166.15      1    178.87584    236         -1 

   -15      6     170.77      1      3.36554   1145         -1 

   -15      6     175.38      1      6.04314    182         -1 

   -15      6     180.00      1     13.87650    575         -1 

   -15     18       0.00      1      6.48715    993         -1 

   -15     18       4.62      1     17.62125    461         -1 

   -15     18       9.23      1     13.87650    766         -1 

   -15     18      13.85      1     22.40256    635         -1 

   -15     18      18.46      1     26.84839    722         -1 

   -15     18      23.08      1     44.41947    590         -1 

   -15     18      27.69      1     32.02840     77         -1 

   -15     18      32.31      1     36.66117     23         -1 

   -15     18      36.92      1     42.67568   1608         -1 

   -15     18      41.54      1     47.96719   1069         -1 

   -15     18      46.15      1     62.97023    640         -1 

   -15     18      50.77      1     60.90581    650         -1 

   -15     18      55.38      1     68.47569    603         -1 

   -15     18      60.00      1     76.12350   1228         -1 

   -15     18      64.62      1     71.97149   1635         -1 

   -15     18      69.23      1     76.54779   1502         -1 

   -15     18      73.85      1     86.18685    895         -1 

   -15     18      78.46      1     95.60012   1675         -1 

   -15     18      83.08      1     90.67490    299         -1 

   -15     18      87.69      1     97.37451   1589         -1 

   -15     18      92.31      1     99.13480   1411         -1 

   -15     18      96.92      1    114.76071    680         -1 

   -15     18     101.54      1    113.59299    430         -1 

   -15     18     106.15      1    110.18336    900         -1 

   -15     18     110.77      1    119.87630    672         -1 

   -15     18     115.38      1    122.20938   1286         -1 

   -15     18     120.00      1    129.50195   1362         -1 

   -15     18     124.62      1    132.91206   1103         -1 

   -15     18     129.23      1    136.83770   1512         -1 

   -15     18     133.85      1    146.13377   1222         -1 

   -15     18     138.46      1    155.08778    307         -1 

   -15     18     143.08      1    147.43067   1501         -1 

   -15     18     147.69      1    155.84050   1199         -1 

   -15     18     152.31      1    163.60989   1792         -1 

   -15     18     156.92      1    169.99132   1106         -1 

   -15     18     161.54      1    173.06789   1101         -1 

   -15     18     166.15      1    175.29135    337         -1 

   -15     18     170.77      1    179.77444   1694         -1 

   -15     18     175.38      1      0.67315   1632         -1 

   -15     18     180.00      1     18.16171    938         -1 

   -12      0       0.00      1     12.17044    592         -1 

   -12      0       4.62      1     20.07435    163         -1 

   -12      0       9.23      1     15.55783   1134         -1 

   -12      0      13.85      1     24.96716    102         -1 

   -12      0      18.46      1     24.58470    155         -1 

   -12      0      23.08      1     34.32715    837         -1 

   -12      0      27.69      1     40.85225    241         -1 

   -12      0      32.31      1     43.83792   1256         -1 

   -12      0      36.92      1     50.22177   1144         -1 

   -12      0      41.54      1     48.28014    535         -1 

   -12      0      46.15      1     65.21135    859         -1 

   -12      0      50.77      1     64.65491    210         -1 

   -12      0      55.38      1     65.41747    110         -1 

   -12      0      60.00      1     74.02597   1282         -1 

   -12      0      64.62      1     76.97359    178         -1 

   -12      0      69.23      1     87.53086     55         -1 

   -12      0      73.85      1     89.32685    830         -1 

   -12      0      78.46      1     92.02221   1253         -1 

   -12      0      83.08      1     99.13480   1719         -1 

   -12      0      87.69      1     99.57230   1044         -1 

   -12      0      92.31      1    100.44388     66         -1 

   -12      0      96.92      1    112.63678   1333         -1 

   -12      0     101.54      1    118.55995   1226         -1 

   -12      0     106.15      1    115.50986    212         -1 

   -12      0     110.77      1    124.45418    863         -1 

   -12      0     115.38      1    132.31628    378         -1 

   -12      0     120.00      1    129.28952   1755         -1 

   -12      0     124.62      1    137.71193    316         -1 

   -12      0     129.23      1    138.31336   1556         -1 

   -12      0     133.85      1    151.40644    533         -1 

   -12      0     138.46      1    144.81332    981         -1 

   -12      0     143.08      1    159.21315    468         -1 

   -12      0     147.69      1    159.92407    358         -1 

   -12      0     152.31      1    163.60989     98         -1 

   -12      0     156.92      1    168.68940   1606         -1 

   -12      0     161.54      1    174.84530    800         -1 

   -12      0     166.15      1    176.63272    763         -1 

   -12      0     170.77      1    179.32510     33         -1 

   -12      0     175.38      1      6.48715    636         -1 

   -12      0     180.00      1      9.13310    975         -1 

   -12      6       0.00      1     10.00698    958         -1 

   -12      6       4.62      1     13.02641    904         -1 

   -12      6       9.23      1     19.52250    351         -1 

   -12      6      13.85      1     19.92703   1697         -1 

   -12      6      18.46      1     36.32298   1663         -1 

   -12      6      23.08      1     35.58695    527         -1 

   -12      6      27.69      1     42.95573    952         -1 

   -12      6      32.31      1     43.55457    828         -1 

   -12      6      36.92      1     48.28014    820         -1 

   -12      6      41.54      1     53.83650    987         -1 

   -12      6      46.15      1     56.36935   1368         -1 

   -12      6      50.77      1     55.33223    217         -1 

   -12      6      55.38      1     64.45740   1740         -1 

   -12      6      60.00      1     76.12350   1446         -1 

   -12      6      64.62      1     76.54779    950         -1 

   -12      6      69.23      1     73.61150   1460         -1 

   -12      6      73.85      1     82.62720    688         -1 

   -12      6      78.46      1     91.57328    759         -1 

   -12      6      83.08      1     95.15470    892         -1 

   -12      6      87.69      1     97.37451   1670         -1 

   -12      6      92.31      1    100.00868    988         -1 

   -12      6      96.92      1    109.78334    259         -1 

   -12      6     101.54      1    105.55946    284         -1 

   -12      6     106.15      1    113.03084    661         -1 

   -12      6     110.77      1    117.23272   1685         -1 

   -12      6     115.38      1    127.76323    263         -1 

   -12      6     120.00      1    128.95956    492         -1 

   -12      6     124.62      1    131.08594    148         -1 

   -12      6     129.23      1    137.13232   1319         -1 

   -12      6     133.85      1    141.17005   1558         -1 

   -12      6     138.46      1    143.60630    372         -1 

   -12      6     143.08      1    147.43067   1494         -1 

   -12      6     147.69      1    163.07193    255         -1 

   -12      6     152.31      1    163.19718   1736         -1 

   -12      6     156.92      1    171.74338   1765         -1 

   -12      6     161.54      1    165.27796    304         -1 

   -12      6     166.15      1    177.52911    815         -1 

   -12      6     170.77      1      1.57153   1392         -1 

   -12      6     175.38      1    179.77444    291         -1 

   -12      6     180.00      1     11.30892   1738         -1 

   -12     18       0.00      1      3.81315   1302         -1 

   -12     18       4.62      1      6.93232    601         -1 

   -12     18       9.23      1     23.59147   1273         -1 

   -12     18      13.85      1     21.84030     65         -1 

   -12     18      18.46      1     20.47928    809         -1 

   -12     18      23.08      1     34.20324   1570         -1 

   -12     18      27.69      1     40.85225   1203         -1 

   -12     18      32.31      1     34.77426   1344         -1 

   -12     18      36.92      1     49.95826     22         -1 

   -12     18      41.54      1     50.00911   1650         -1 

   -12     18      46.15      1     50.27503    543         -1 

   -12     18      50.77      1     65.59181    627         -1 

   -12     18      55.38      1     64.83321    234         -1 

   -12     18      60.00      1     74.44217   1349         -1 

   -12     18      64.62      1     76.54779   1582         -1 

   -12     18      69.23      1     88.42847    980         -1 

   -12     18      73.85      1     80.42940    756         -1 

   -12     18      78.46      1     89.77619   1037         -1 

   -12     18      83.08      1     90.67490   1109         -1 

   -12     18      87.69      1     97.37451    512         -1 

   -12     18      92.31      1    102.17211    129         -1 

   -12     18      96.92      1    105.14158    149         -1 

   -12     18     101.54      1    112.07904   1372         -1 

   -12     18     106.15      1    110.18336   1493         -1 

   -12     18     110.77      1    117.23272    248         -1 

   -12     18     115.38      1    133.80029   1770         -1 

   -12     18     120.00      1    124.10333   1354         -1 

   -12     18     124.62      1    138.31336    104         -1 

   -12     18     129.23      1    134.10484   1316         -1 

   -12     18     133.85      1    139.51390    495         -1 

   -12     18     138.46      1    142.99982    573         -1 

   -12     18     143.08      1    147.65825    826         -1 

   -12     18     147.69      1    156.05914   1248         -1 

   -12     18     152.31      1    156.80097    682         -1 

   -12     18     156.92      1    166.54614    792         -1 

   -12     18     161.54      1    173.06789   1760         -1 

   -12     18     166.15      1    179.32510   1285         -1 

   -12     18     170.77      1    174.84530    633         -1 

   -12     18     175.38      1    179.32510   1128         -1 

   -12     18     180.00      1      6.48715    256         -1 

    -9      0       0.00      1      7.37280    252         -1 

    -9      0       4.62      1     10.87619   1458         -1 

    -9      0       9.23      1     13.87650    425         -1 

    -9      0      13.85      1     21.03642    869         -1 

    -9      0      18.46      1     27.03967   1009         -1 

    -9      0      23.08      1     30.89429   1151         -1 

    -9      0      27.69      1     38.88562    444         -1 

    -9      0      32.31      1     44.13307   1640         -1 

    -9      0      36.92      1     47.96719   1553         -1 

    -9      0      41.54      1     49.10763   1417         -1 

    -9      0      46.15      1     52.01763   1517         -1 

    -9      0      50.77      1     60.90581    343         -1 

    -9      0      55.38      1     60.90581    308         -1 

    -9      0      60.00      1     69.56823     73         -1 

    -9      0      64.62      1     76.12350    951         -1 

    -9      0      69.23      1     83.51285   1655         -1 

    -9      0      73.85      1     84.40161   1159         -1 

    -9      0      78.46      1     91.57328    313         -1 

    -9      0      83.08      1     91.12416   1561         -1 

    -9      0      87.69      1     96.04487   1674         -1 

    -9      0      92.31      1     99.13480   1395         -1 

    -9      0      96.92      1    107.21374    607         -1 

    -9      0     101.54      1    111.52585   1091         -1 

    -9      0     106.15      1    117.98566    572         -1 

    -9      0     110.77      1    119.87630    662         -1 

    -9      0     115.38      1    129.55978     41         -1 

    -9      0     120.00      1    133.80029   1653         -1 

    -9      0     124.62      1    138.02864    574         -1 

    -9      0     129.23      1    137.42372   1054         -1 

    -9      0     133.85      1    140.83244    327         -1 

    -9      0     138.46      1    150.44213    622         -1 

    -9      0     143.08      1    155.26969    875         -1 

    -9      0     147.69      1    154.50811   1397         -1 

    -9      0     152.31      1    159.92407   1001         -1 

    -9      0     156.92      1    163.60989   1753         -1 

    -9      0     161.54      1    172.62549   1223         -1 

    -9      0     166.15      1    176.63272   1788         -1 

    -9      0     170.77      1    177.52911   1429         -1 

    -9      0     175.38      1      6.48715    514         -1 

    -9      0     180.00      1      5.59839   1210         -1 

    -9      6       0.00      1     10.00698   1174         -1 

    -9      6       4.62      1     14.72041    965         -1 

    -9      6       9.23      1     16.38850    564         -1 

    -9      6      13.85      1     20.72988     26         -1 

    -9      6      18.46      1     23.25519   1201         -1 

    -9      6      23.08      1     35.01008    905         -1 

    -9      6      27.69      1     36.91327   1161         -1 

    -9      6      32.31      1     36.32298   1521         -1 

    -9      6      36.92      1     44.70881    369         -1 

    -9      6      41.54      1     53.00587    845         -1 

    -9      6      46.15      1     50.48241    639         -1 

    -9      6      50.77      1     55.67511   1114         -1 

    -9      6      55.38      1     65.59181   1335         -1 

    -9      6      60.00      1     69.56823    438         -1 

    -9      6      64.62      1     73.61150    966         -1 

    -9      6      69.23      1     78.25964    799         -1 

    -9      6      73.85      1     82.18568    459         -1 

    -9      6      78.46      1     89.77619   1310         -1 

    -9      6      83.08      1     95.60012   1311         -1 

    -9      6      87.69      1     92.02221    506         -1 

    -9      6      92.31      1     99.57230    591         -1 

    -9      6      96.92      1    107.21374    205         -1 

    -9      6     101.54      1    105.55946    417         -1 

    -9      6     106.15      1    115.32630    855         -1 

    -9      6     110.77      1    118.35824   1407         -1 

    -9      6     115.38      1    128.02521   1784         -1 

    -9      6     120.00      1    130.43829    761         -1 

    -9      6     124.62      1    138.31336    629         -1 

    -9      6     129.23      1    136.83770    741         -1 

    -9      6     133.85      1    139.83880   1304         -1 

    -9      6     138.46      1    141.10456    447         -1 

    -9      6     143.08      1    159.21315    499         -1 

    -9      6     147.69      1    153.72540    578         -1 

    -9      6     152.31      1    163.60989    394         -1 

    -9      6     156.92      1    161.83670   1763         -1 

    -9      6     161.54      1    169.12213     57         -1 

    -9      6     166.15      1    172.18397   1583         -1 

    -9      6     170.77      1      0.22381   1146         -1 

    -9      6     175.38      1      0.22381   1540         -1 

    -9      6     180.00      1      3.81315   1406         -1 

    -9     18       0.00      1      6.48715     34         -1 

    -9     18       4.62      1     10.87619    600         -1 

    -9     18       9.23      1     15.55991   1386         -1 

    -9     18      13.85      1     21.28273    769         -1 

    -9     18      18.46      1     21.92045    195         -1 

    -9     18      23.08      1     37.83922   1026         -1 

    -9     18      27.69      1     32.94712     96         -1 

    -9     18      32.31      1     41.12767    834         -1 

    -9     18      36.92      1     40.57985   1166         -1 

    -9     18      41.54      1     43.83792    710         -1 

    -9     18      46.15      1     53.00587    126         -1 

    -9     18      50.77      1     61.84231    382         -1 

    -9     18      55.38      1     76.54779   1089         -1 

    -9     18      60.00      1     69.42020    616         -1 

    -9     18      64.62      1     67.68986   1147         -1 

    -9     18      69.23      1     72.78786    881         -1 

    -9     18      73.85      1     82.62720    523         -1 

    -9     18      78.46      1     88.87759   1522         -1 

    -9     18      83.08      1     90.67490    552         -1 

    -9     18      87.69      1     89.32685   1081         -1 

    -9     18      92.31      1    100.87787    581         -1 

    -9     18      96.92      1    103.45386    886         -1 

    -9     18     101.54      1    106.39011    318         -1 

    -9     18     106.15      1    114.93980    531         -1 

    -9     18     110.77      1    114.93980   1171         -1 

    -9     18     115.38      1    124.10333    521         -1 

    -9     18     120.00      1    125.28963   1400         -1 

    -9     18     124.62      1    135.60627   1541         -1 

    -9     18     129.23      1    135.91420     13         -1 

    -9     18     133.85      1    145.65663   1441         -1 

    -9     18     138.46      1    148.74252   1657         -1 

    -9     18     143.08      1    147.43067    250         -1 

    -9     18     147.69      1    156.80097     94         -1 

    -9     18     152.31      1    159.51915    708         -1 

    -9     18     156.92      1    169.55612    167         -1 

    -9     18     161.54      1    167.82789   1725         -1 

    -9     18     166.15      1    177.08074   1585         -1 

    -9     18     170.77      1    173.51112   1035         -1 

    -9     18     175.38      1      0.22381     53         -1 

    -9     18     180.00      1      3.36554    610         -1 

    -6      0       0.00      1      6.04314    128         -1 

    -6      0       4.62      1     12.17044   1410         -1 

    -6      0       9.23      1     14.29925   1665         -1 

    -6      0      13.85      1     20.58192   1800         -1 

    -6      0      18.46      1     24.94050   1648         -1 

    -6      0      23.08      1     27.03967   1140         -1 

    -6      0      27.69      1     34.43524   1336         -1 

    -6      0      32.31      1     35.82940   1060         -1 

    -6      0      36.92      1     42.34500    213         -1 

    -6      0      41.54      1     45.89633    599         -1 

    -6      0      46.15      1     49.95826    404         -1 

    -6      0      50.77      1     59.03736    818         -1 

    -6      0      55.38      1     64.09459    268         -1 

    -6      0      60.00      1     65.59181    496         -1 

    -6      0      64.62      1     73.61150    796         -1 

    -6      0      69.23      1     78.69108   1059         -1 

    -6      0      73.85      1     84.40161   1707         -1 

    -6      0      78.46      1     89.32685   1318         -1 

    -6      0      83.08      1     95.60012    791         -1 

    -6      0      87.69      1     95.15470    787         -1 

    -6      0      92.31      1     99.57230    973         -1 

    -6      0      96.92      1    110.18336   1599         -1 

    -6      0     101.54      1    107.21374    145         -1 

    -6      0     106.15      1    114.93980     49         -1 

    -6      0     110.77      1    120.24157    225         -1 

    -6      0     115.38      1    120.24157    867         -1 

    -6      0     120.00      1    124.45418   1382         -1 

    -6      0     124.62      1    130.43829    437         -1 

    -6      0     129.23      1    135.30155    822         -1 

    -6      0     133.85      1    138.59494    711         -1 

    -6      0     138.46      1    141.44147    977         -1 

    -6      0     143.08      1    155.26969   1775         -1 

    -6      0     147.69      1    155.08778    305         -1 

    -6      0     152.31      1    159.21315   1038         -1 

    -6      0     156.92      1    159.92407    897         -1 

    -6      0     161.54      1    174.84530   1207         -1 

    -6      0     166.15      1    173.06789   1418         -1 

    -6      0     170.77      1    177.97779    385         -1 

    -6      0     175.38      1      2.46914    123         -1 

    -6      0     180.00      1      3.36554    654         -1 

    -6      6       0.00      1      8.69452    350         -1 

    -6      6       4.62      1      8.25491   1420         -1 

    -6      6       9.23      1     16.80121   1143         -1 

    -6      6      13.85      1     17.21214   1538         -1 

    -6      6      18.46      1     24.02759   1184         -1 

    -6      6      23.08      1     35.24870   1080         -1 

    -6      6      27.69      1     33.74889   1761         -1 

    -6      6      32.31      1     39.02338     47         -1 

    -6      6      36.92      1     44.70881    879         -1 

    -6      6      41.54      1     45.59487    122         -1 

    -6      6      46.15      1     49.69182   1758         -1 

    -6      6      50.77      1     57.40281   1112         -1 

    -6      6      55.38      1     66.35963   1456         -1 

    -6      6      60.00      1     68.47569    335         -1 

    -6      6      64.62      1     75.27959   1176         -1 

    -6      6      69.23      1     75.27959   1142         -1 

    -6      6      73.85      1     82.18568   1028         -1 

    -6      6      78.46      1     90.67490    583         -1 

    -6      6      83.08      1     89.77619   1115         -1 

    -6      6      87.69      1     96.04487    274         -1 

    -6      6      92.31      1     99.13480    345         -1 

    -6      6      96.92      1    100.00868   1682         -1 

    -6      6     101.54      1    109.78334   1543         -1 

    -6      6     106.15      1    114.93980   1513         -1 

    -6      6     110.77      1    119.50833   1422         -1 

    -6      6     115.38      1    119.87630    700         -1 

    -6      6     120.00      1    126.82740   1595         -1 

    -6      6     124.62      1    128.95956   1563         -1 

    -6      6     129.23      1    136.21240     84         -1 

    -6      6     133.85      1    140.49805   1121         -1 

    -6      6     138.46      1    146.13377    187         -1 

    -6      6     143.08      1    152.17021     21         -1 

    -6      6     147.69      1    152.75599    995         -1 

    -6      6     152.31      1    159.92407   1381         -1 

    -6      6     156.92      1    163.60989   1490         -1 

    -6      6     161.54      1    165.69911    553         -1 

    -6      6     166.15      1    175.29135   1643         -1 

    -6      6     170.77      1    179.77444    927         -1 

    -6      6     175.38      1    179.77444    940         -1 

    -6      6     180.00      1      4.26029   1728         -1 

    -6     18       0.00      1      2.91752   1565         -1 

    -6     18       4.62      1     12.17044    776         -1 

    -6     18       9.23      1     17.62125   1017         -1 

    -6     18      13.85      1     16.80121   1693         -1 

    -6     18      18.46      1     20.58192    317         -1 

    -6     18      23.08      1     24.76141   1404         -1 

    -6     18      27.69      1     35.34733   1342         -1 

    -6     18      32.31      1     47.08914   1317         -1 

    -6     18      36.92      1     40.85225   1131         -1 

    -6     18      41.54      1     47.96719   1448         -1 

    -6     18      46.15      1     49.69182   1469         -1 

    -6     18      50.77      1     58.10639    668         -1 

    -6     18      55.38      1     61.47399    957         -1 

    -6     18      60.00      1     73.19879   1461         -1 

    -6     18      64.62      1     69.42020     48         -1 

    -6     18      69.23      1     80.42940   1503         -1 

    -6     18      73.85      1     79.99302    498         -1 

    -6     18      78.46      1     86.18685     64         -1 

    -6     18      83.08      1     98.69623     38         -1 

    -6     18      87.69      1     95.15470    314         -1 

    -6     18      92.31      1     96.93211    814         -1 

    -6     18      96.92      1    105.55946    878         -1 

    -6     18     101.54      1    107.62284    505         -1 

    -6     18     106.15      1    109.38129    270         -1 

    -6     18     110.77      1    117.23272    161         -1 

    -6     18     115.38      1    124.69536   1642         -1 

    -6     18     120.00      1    126.82740    154         -1 

    -6     18     124.62      1    138.59494    857         -1 

    -6     18     129.23      1    136.52343    410         -1 

    -6     18     133.85      1    138.02864    117         -1 

    -6     18     138.46      1    147.43067   1771         -1 

    -6     18     143.08      1    155.26969    604         -1 

    -6     18     147.69      1    150.44213    554         -1 

    -6     18     152.31      1    158.40000   1644         -1 

    -6     18     156.92      1    159.51915    390         -1 

    -6     18     161.54      1    171.30377   1327         -1 

    -6     18     166.15      1    176.18511    412         -1 

    -6     18     170.77      1    173.06789    807         -1 

    -6     18     175.38      1    178.42672    580         -1 

    -6     18     180.00      1      4.70691   1696         -1 

    -3      0       0.00      1      3.36554    464         -1 

    -3      0       4.62      1      6.93039    328         -1 

    -3      0       9.23      1     11.74036   1689         -1 

    -3      0      13.85      1     19.64064   1486         -1 

    -3      0      18.46      1     20.78526   1649         -1 

    -3      0      23.08      1     27.78903    344         -1 

    -3      0      27.69      1     30.89429   1779         -1 

    -3      0      32.31      1     36.32298    490         -1 

    -3      0      36.92      1     40.85225    772         -1 

    -3      0      41.54      1     43.55457    709         -1 

    -3      0      46.15      1     48.28014   1718         -1 

    -3      0      50.77      1     61.10823   1534         -1 

    -3      0      55.38      1     60.90581    290         -1 

    -3      0      60.00      1     67.30021    232         -1 

    -3      0      64.62      1     71.16262    100         -1 

    -3      0      69.23      1     76.12350   1138         -1 

    -3      0      73.85      1     79.55781   1288         -1 

    -3      0      78.46      1     83.95686    240         -1 

    -3      0      83.08      1     88.87759    832         -1 

    -3      0      87.69      1     92.91926    918         -1 

    -3      0      92.31      1     96.93211    134         -1 

    -3      0      96.92      1    100.00868   1573         -1 

    -3      0     101.54      1    105.97564     80         -1 

    -3      0     106.15      1    111.52585    985         -1 

    -3      0     110.77      1    114.76071    537         -1 

    -3      0     115.38      1    118.93162   1221         -1 

    -3      0     120.00      1    125.28963    795         -1 

    -3      0     124.62      1    129.83316   1289         -1 

    -3      0     129.23      1    135.91420    751         -1 

    -3      0     133.85      1    137.13232   1629         -1 

    -3      0     138.46      1    145.30464   1338         -1 

    -3      0     143.08      1    145.06048   1468         -1 

    -3      0     147.69      1    150.44213     89         -1 

    -3      0     152.31      1    159.21315   1742         -1 

    -3      0     156.92      1    160.07140     60         -1 

    -3      0     161.54      1    165.69911   1231         -1 

    -3      0     166.15      1    169.55612   1003         -1 

    -3      0     170.77      1    174.84530   1242         -1 

    -3      0     175.38      1    178.87584   1135         -1 

    -3      0     180.00      1      1.12241    341         -1 

    -3      6       0.00      1      5.15296   1545         -1 

    -3      6       4.62      1      6.48715    698         -1 

    -3      6       9.23      1     14.29925   1284         -1 

    -3      6      13.85      1     16.39058   1209         -1 

    -3      6      18.46      1     21.76342    433         -1 

    -3      6      23.08      1     25.72499      4         -1 

    -3      6      27.69      1     30.89429    171         -1 

    -3      6      32.31      1     41.44330    306         -1 

    -3      6      36.92      1     43.83792   1181         -1 

    -3      6      41.54      1     48.28014   1271         -1 

    -3      6      46.15      1     52.59577   1677         -1 

    -3      6      50.77      1     59.03736    249         -1 

    -3      6      55.38      1     60.70079    183         -1 

    -3      6      60.00      1     68.08169   1096         -1 

    -3      6      64.62      1     71.97149   1777         -1 

    -3      6      69.23      1     71.97149    427         -1 

    -3      6      73.85      1     79.55781   1239         -1 

    -3      6      78.46      1     84.40161   1465         -1 

    -3      6      83.08      1     87.08248    620         -1 

    -3      6      87.69      1     92.47089   1259         -1 

    -3      6      92.31      1     96.48888    677         -1 

    -3      6      96.92      1    102.17211    797         -1 

    -3      6     101.54      1    103.87815   1434         -1 

    -3      6     106.15      1    112.07904   1247         -1 

    -3      6     110.77      1    116.27943    166         -1 

    -3      6     115.38      1    120.81917     56         -1 

    -3      6     120.00      1    125.28963   1153         -1 

    -3      6     124.62      1    135.00000   1699         -1 

    -3      6     129.23      1    139.51390     95         -1 

    -3      6     133.85      1    139.51390    617         -1 

    -3      6     138.46      1    149.69702   1214         -1 

    -3      6     143.08      1    147.65825    436         -1 

    -3      6     147.69      1    151.58071   1747         -1 

    -3      6     152.31      1    157.19727    365         -1 

    -3      6     156.92      1    163.19718    609         -1 

    -3      6     161.54      1    173.06789   1726         -1 

    -3      6     166.15      1    169.55612   1688         -1 

    -3      6     170.77      1    172.62549   1350         -1 

    -3      6     175.38      1      0.67315   1597         -1 

    -3      6     180.00      1      3.81315   1638         -1 

    -3     18       0.00      1      2.91752    486         -1 

    -3     18       4.62      1      6.48715   1169         -1 

    -3     18       9.23      1     11.30892    647         -1 

    -3     18      13.85      1     15.97611   1562         -1 

    -3     18      18.46      1     22.07966   1576         -1 

    -3     18      23.08      1     24.41035    303         -1 

    -3     18      27.69      1     35.24870    544         -1 

    -3     18      32.31      1     36.57419   1179         -1 

    -3     18      36.92      1     40.85225    961         -1 

    -3     18      41.54      1     42.65186    720         -1 

    -3     18      46.15      1     50.53801   1023         -1 

    -3     18      50.77      1     56.95089   1309         -1 

    -3     18      55.38      1     65.41747    131         -1 

    -3     18      60.00      1     69.42020   1778         -1 

    -3     18      64.62      1     74.02597    748         -1 

    -3     18      69.23      1     80.42940   1457         -1 

    -3     18      73.85      1     76.12350   1416         -1 

    -3     18      78.46      1     89.77619   1057         -1 

    -3     18      83.08      1     87.97954    465         -1 

    -3     18      87.69      1     92.02221    473         -1 

    -3     18      92.31      1     99.57230    740         -1 

    -3     18      96.92      1    105.55946   1020         -1 

    -3     18     101.54      1    105.14158    681         -1 

    -3     18     106.15      1    111.12971   1662         -1 

    -3     18     110.77      1    114.37385    324         -1 

    -3     18     115.38      1    119.13766   1332         -1 

    -3     18     120.00      1    129.55978   1473         -1 

    -3     18     124.62      1    131.36712   1094         -1 

    -3     18     129.23      1    132.89010   1730         -1 

    -3     18     133.85      1    142.04903    816         -1 

    -3     18     138.46      1    142.39153    339         -1 

    -3     18     143.08      1    156.80097    368         -1 

    -3     18     147.69      1    152.37189    401         -1 

    -3     18     152.31      1    156.63045   1739         -1 

    -3     18     156.92      1    164.85842   1550         -1 

    -3     18     161.54      1    163.60989   1631         -1 

    -3     18     166.15      1    171.74338    999         -1 

    -3     18     170.77      1    174.84530   1375         -1 

    -3     18     175.38      1    178.87584   1401         -1 

    -3     18     180.00      1      2.91752   1555         -1 

     0      0       0.00      1    175.29135    471          1 

     0      0       4.62      1      7.37280    281         -1 

     0      0       9.23      1      6.04314    539          1 

     0      0      13.85      1     12.17044   1204          1 

     0      0      18.46      1     20.47928   1731         -1 

     0      0      23.08      1     22.00163   1324          1 

     0      0      27.69      1     24.58470   1277          1 

     0      0      32.31      1     29.82338    992          1 

     0      0      36.92      1     41.16747    201         -1 

     0      0      41.54      1     45.29649   1301         -1 

     0      0      46.15      1     47.96719    206         -1 

     0      0      50.77      1     56.95089   1544         -1 

     0      0      55.38      1     53.83650    547          1 

     0      0      60.00      1     56.72074   1218          1 

     0      0      64.62      1     69.42020    173         -1 

     0      0      69.23      1     75.70075    289         -1 

     0      0      73.85      1     73.19879   1579          1 

     0      0      78.46      1     76.54779    139          1 

     0      0      83.08      1     86.63446   1757         -1 

     0      0      87.69      1     85.73971   1439          1 

     0      0      92.31      1     94.70865    744         -1 

     0      0      96.92      1     99.57230   1120         -1 

     0      0     101.54      1    100.44388    114          1 

     0      0     106.15      1    103.87815   1793          1 

     0      0     110.77      1    113.76573    651         -1 

     0      0     115.38      1    111.52585    283          1 

     0      0     120.00      1    116.27943    824         -1 

     0      0     124.62      1    128.36066    686         -1 

     0      0     129.23      1    132.60163    889         -1 

     0      0     133.85      1    130.43829    716          1 

     0      0     138.46      1    133.20076    571          1 

     0      0     143.08      1    146.25045    782         -1 

     0      0     147.69      1    144.11399   1040          1 

     0      0     152.31      1    154.69466    808         -1 

     0      0     156.92      1    155.26969    862          1 

     0      0     161.54      1    156.63045     36          1 

     0      0     166.15      1    164.44054    384          1 

     0      0     170.77      1    173.51112   1389         -1 

     0      0     175.38      1    173.06789    934          1 

     0      0     180.00      1      2.91752   1064         -1 

     0      6       0.00      1    175.29135    526          1 

     0      6       4.62      1      6.48715   1785         -1 

     0      6       9.23      1     11.74036   1487         -1 

     0      6      13.85      1     10.87619   1229          1 

     0      6      18.46      1     25.70885   1352         -1 

     0      6      23.08      1     20.88208      1          1 

     0      6      27.69      1     31.94178   1051         -1 

     0      6      32.31      1     29.82338   1539          1 

     0      6      36.92      1     31.67658   1722          1 

     0      6      41.54      1     43.83792   1039         -1 

     0      6      46.15      1     42.67568    219          1 

     0      6      50.77      1     60.33440   1043         -1 

     0      6      55.38      1     58.10639   1298         -1 

     0      6      60.00      1     56.25336   1425          1 

     0      6      64.62      1     62.03886   1596          1 

     0      6      69.23      1     59.18224   1414          1 

     0      6      73.85      1     76.54779     71         -1 

     0      6      78.46      1     82.62720    648         -1 

     0      6      83.08      1     87.53086    176         -1 

     0      6      87.69      1     84.84704   1443          1 

     0      6      92.31      1     95.60012    771         -1 

     0      6      96.92      1     91.57328   1717          1 

     0      6     101.54      1    107.21374   1122         -1 

     0      6     106.15      1    111.91984    559         -1 

     0      6     110.77      1    116.27943    982         -1 

     0      6     115.38      1    105.97564    111          1 

     0      6     120.00      1    117.23272    125          1 

     0      6     124.62      1    120.45509    555          1 

     0      6     129.23      1    123.51364   1238          1 

     0      6     133.85      1    132.60163   1380          1 

     0      6     138.46      1    133.80029    482          1 

     0      6     143.08      1    139.51390    550          1 

     0      6     147.69      1    152.17021    866         -1 

     0      6     152.31      1    155.26969   1010         -1 

     0      6     156.92      1    158.80546   1296         -1 

     0      6     161.54      1    164.85842    753         -1 

     0      6     166.15      1    160.07140    562          1 

     0      6     170.77      1    168.68940   1217          1 

     0      6     175.38      1    177.97779   1603         -1 

     0      6     180.00      1    171.30377   1620          1 

     0     18       0.00      1    173.06789   1435          1 

     0     18       4.62      1    171.30377   1185          1 

     0     18       9.23      1    174.84530   1529          1 

     0     18      13.85      1     16.80121    991         -1 

     0     18      18.46      1     14.72041    406          1 

     0     18      23.08      1     25.51058   1353         -1 

     0     18      27.69      1     32.15834    631         -1 

     0     18      32.31      1     37.58249    494         -1 

     0     18      36.92      1     34.87643   1547          1 

     0     18      41.54      1     48.28014     87         -1 

     0     18      46.15      1     42.34500    831          1 

     0     18      50.77      1     49.15005    660          1 

     0     18      55.38      1     53.00587   1241          1 

     0     18      60.00      1     61.10823   1454         -1 

     0     18      64.62      1     59.75985   1651          1 

     0     18      69.23      1     76.12350    733         -1 

     0     18      73.85      1     78.25964    643         -1 

     0     18      78.46      1     82.18568    127         -1 

     0     18      83.08      1     76.12350    925          1 

     0     18      87.69      1     79.12381   1727          1 

     0     18      92.31      1     84.84704   1647          1 

     0     18      96.92      1     99.13480   1098         -1 

     0     18     101.54      1     97.37451    939          1 

     0     18     106.15      1     95.15470    180          1 

     0     18     110.77      1    113.98461    919         -1 

     0     18     115.38      1    117.61048    517         -1 

     0     18     120.00      1    131.08594    567         -1 

     0     18     124.62      1    114.93980   1768          1 

     0     18     129.23      1    116.85237      3          1 

     0     18     133.85      1    138.02864    536         -1 

     0     18     138.46      1    129.55978   1045          1 

     0     18     143.08      1    137.74073    882          1 

     0     18     147.69      1    150.81887     69         -1 

     0     18     152.31      1    163.60989   1781         -1 

     0     18     156.92      1    149.32865    323          1 

     0     18     161.54      1    156.80097   1027          1 

     0     18     166.15      1    156.23427    502          1 

     0     18     170.77      1    164.44054    457          1 

     0     18     175.38      1    163.60989   1377          1 

     0     18     180.00      1      3.36554    285         -1 

     3      0       0.00      1    174.84530   1117          1 

     3      0       4.62      1      0.22381    723          1 

     3      0       9.23      1      3.36554     78          1 

     3      0      13.85      1      5.15296   1602          1 

     3      0      18.46      1     16.80121    445          1 

     3      0      23.08      1     14.29925    451          1 

     3      0      27.69      1     24.58470    251          1 

     3      0      32.31      1     30.18296    644          1 

     3      0      36.92      1     31.81049   1078          1 

     3      0      41.54      1     36.57419   1006          1 

     3      0      46.15      1     41.44330   1358          1 

     3      0      50.77      1     47.96719    894          1 

     3      0      55.38      1     52.01763    606          1 

     3      0      60.00      1     55.43861   1188          1 

     3      0      64.62      1     60.70079    462          1 

     3      0      69.23      1     67.30021   1167          1 

     3      0      73.85      1     73.19879   1249          1 

     3      0      78.46      1     76.54779    563          1 

     3      0      83.08      1     80.86690    440          1 

     3      0      87.69      1     82.18568   1463          1 

     3      0      92.31      1     89.77619    848          1 

     3      0      96.92      1     93.81489   1359          1 

     3      0     101.54      1     99.13480    478          1 

     3      0     106.15      1     98.69623   1477          1 

     3      0     110.77      1    104.72204   1436          1 

     3      0     115.38      1    110.73144    413          1 

     3      0     120.00      1    116.46945    220          1 

     3      0     124.62      1    121.11228   1329          1 

     3      0     129.23      1    124.45418    470          1 

     3      0     133.85      1    129.55978    319          1 

     3      0     138.46      1    129.28952   1767          1 

     3      0     143.08      1    137.13232   1339          1 

     3      0     147.69      1    142.65501    109          1 

     3      0     152.31      1    147.65825    757          1 

     3      0     156.92      1    152.17021    247          1 

     3      0     161.54      1    154.90334   1355          1 

     3      0     166.15      1    161.29104   1426          1 

     3      0     170.77      1    164.44054    764          1 

     3      0     175.38      1    168.68940    278          1 

     3      0     180.00      1    172.18397    469          1 

     3      6       0.00      1    175.29135    288          1 

     3      6       4.62      1    177.52911   1213          1 

     3      6       9.23      1      2.91752    854          1 

     3      6      13.85      1      2.46914    112          1 

     3      6      18.46      1     10.44219    974          1 

     3      6      23.08      1      5.59839    888          1 

     3      6      27.69      1     21.92045    485          1 

     3      6      32.31      1     28.72901    315          1 

     3      6      36.92      1     33.29211   1025          1 

     3      6      41.54      1     36.91327   1588          1 

     3      6      46.15      1     40.85225    570          1 

     3      6      50.77      1     47.96719    735          1 

     3      6      55.38      1     51.17920   1073          1 

     3      6      60.00      1     55.09465    215          1 

     3      6      64.62      1     62.40801    386          1 

     3      6      69.23      1     67.68986   1097          1 

     3      6      73.85      1     71.56610   1376          1 

     3      6      78.46      1     75.27959   1197          1 

     3      6      83.08      1     79.12381   1230          1 

     3      6      87.69      1     86.18685     86          1 

     3      6      92.31      1     89.77619    827          1 

     3      6      96.92      1     91.12416    258          1 

     3      6     101.54      1     92.02221    500          1 

     3      6     106.15      1     94.70865   1554          1 

     3      6     110.77      1    107.62284    124          1 

     3      6     115.38      1    106.80282    522          1 

     3      6     120.00      1    115.89590   1424          1 

     3      6     124.62      1    111.12971     81          1 

     3      6     129.23      1    124.10333    953          1 

     3      6     133.85      1    125.28963   1205          1 

     3      6     138.46      1    134.70159   1549          1 

     3      6     143.08      1    137.13232    538          1 

     3      6     147.69      1    147.07359    348          1 

     3      6     152.31      1    142.39153   1666          1 

     3      6     156.92      1    151.96580    726          1 

     3      6     161.54      1    158.55897   1193          1 

     3      6     166.15      1    156.80097    330          1 

     3      6     170.77      1    164.44054    300          1 

     3      6     175.38      1    168.25797    942          1 

     3      6     180.00      1    171.30377   1292          1 

     3     18       0.00      1    169.55612   1433          1 

     3     18       4.62      1    171.74338    511          1 

     3     18       9.23      1    176.63272   1495          1 

     3     18      13.85      1     11.74036    657          1 

     3     18      18.46      1      5.59839   1660          1 

     3     18      23.08      1      5.59839   1005          1 

     3     18      27.69      1     24.02759   1391          1 

     3     18      32.31      1     28.15990   1387          1 

     3     18      36.92      1     30.89429   1014          1 

     3     18      41.54      1     38.56421     50          1 

     3     18      46.15      1     38.56421    835          1 

     3     18      50.77      1     47.65729   1154          1 

     3     18      55.38      1     50.53801   1013          1 

     3     18      60.00      1     52.41979   1007          1 

     3     18      64.62      1     53.92755     51          1 

     3     18      69.23      1     66.74697    450          1 

     3     18      73.85      1     59.39726     31          1 

     3     18      78.46      1     75.70075   1139          1 

     3     18      83.08      1     78.69108   1628          1 

     3     18      87.69      1     84.84704    279          1 

     3     18      92.31      1     88.87759   1086          1 

     3     18      96.92      1     89.77619    493          1 

     3     18     101.54      1    100.00868    768          1 

     3     18     106.15      1     97.81603    360          1 

     3     18     110.77      1    103.45386   1466          1 

     3     18     115.38      1    105.55946    147          1 

     3     18     120.00      1    107.62284   1257          1 

     3     18     124.62      1    111.12971   1065          1 

     3     18     129.23      1    115.71034    912          1 

     3     18     133.85      1    119.87630    507          1 

     3     18     138.46      1    133.20076   1383          1 

     3     18     143.08      1    134.70159    602          1 

     3     18     147.69      1    139.19211   1150          1 

     3     18     152.31      1    144.46213   1488          1 

     3     18     156.92      1    149.10960    565          1 

     3     18     161.54      1    157.99680    275          1 

     3     18     166.15      1    158.96201    615          1 

     3     18     170.77      1    161.56453    181          1 

     3     18     175.38      1    173.95513   1272          1 

     3     18     180.00      1    166.54614    292          1 

     6      0       0.00      1    167.39919    338          1 

     6      0       4.62      1    177.52911   1532          1 

     6      0       9.23      1      0.22381     42          1 

     6      0      13.85      1      3.81315    548          1 

     6      0      18.46      1     11.30892   1083          1 

     6      0      23.08      1     12.17044    860          1 

     6      0      27.69      1     21.19296   1510          1 

     6      0      32.31      1     22.31229   1024          1 

     6      0      36.92      1     28.15990   1507          1 

     6      0      41.54      1     36.66117    414          1 

     6      0      46.15      1     38.49808   1515          1 

     6      0      50.77      1     46.18846    970          1 

     6      0      55.38      1     48.83482    202          1 

     6      0      60.00      1     53.59026    634          1 

     6      0      64.62      1     60.90581   1711          1 

     6      0      69.23      1     61.84231    242          1 

     6      0      73.85      1     65.80229    884          1 

     6      0      78.46      1     74.02597    707          1 

     6      0      83.08      1     75.27959   1708          1 

     6      0      87.69      1     79.12381    625          1 

     6      0      92.31      1     87.53086    174          1 

     6      0      96.92      1     91.57328   1619          1 

     6      0     101.54      1     94.26203   1437          1 

     6      0     106.15      1     97.81603    534          1 

     6      0     110.77      1    105.97564    243          1 

     6      0     115.38      1    111.12971   1476          1 

     6      0     120.00      1    114.19922   1690          1 

     6      0     124.62      1    114.93980    868          1 

     6      0     129.23      1    123.74955    702          1 

     6      0     133.85      1    126.82740    959          1 

     6      0     138.46      1    128.95956   1396          1 

     6      0     143.08      1    134.70159   1172          1 

     6      0     147.69      1    142.39153   1574          1 

     6      0     152.31      1    149.69702    594          1 

     6      0     156.92      1    144.71037    778          1 

     6      0     161.54      1    155.26969   1612          1 

     6      0     166.15      1    157.19727   1095          1 

     6      0     170.77      1    160.74019   1280          1 

     6      0     175.38      1    169.55612    192          1 

     6      0     180.00      1    174.39988   1709          1 

     6      6       0.00      1    171.74338   1034          1 

     6      6       4.62      1    176.18511    788          1 

     6      6       9.23      1    176.63272    910          1 

     6      6      13.85      1    179.77444     45          1 

     6      6      18.46      1      2.02046   1617          1 

     6      6      23.08      1     19.64064    588          1 

     6      6      27.69      1     24.02759    994          1 

     6      6      32.31      1     28.15990   1192          1 

     6      6      36.92      1     30.89429    156          1 

     6      6      41.54      1     32.37754    293          1 

     6      6      46.15      1     41.78892    361          1 

     6      6      50.77      1     46.49290     67          1 

     6      6      55.38      1     48.55900     68          1 

     6      6      60.00      1     57.30386   1796          1 

     6      6      64.62      1     59.75985    685          1 

     6      6      69.23      1     65.80229   1403          1 

     6      6      73.85      1     71.16262    865          1 

     6      6      78.46      1     74.02597      8          1 

     6      6      83.08      1     76.12350    456          1 

     6      6      87.69      1     86.63446   1686          1 

     6      6      92.31      1     84.40161   1478          1 

     6      6      96.92      1     90.22556    479          1 

     6      6     101.54      1     91.12416   1264          1 

     6      6     106.15      1     95.60012     14          1 

     6      6     110.77      1     99.57230   1390          1 

     6      6     115.38      1     99.57230    273          1 

     6      6     120.00      1    107.75343    177          1 

     6      6     124.62      1    112.86495   1306          1 

     6      6     129.23      1    122.56933   1710          1 

     6      6     133.85      1    125.63674     11          1 

     6      6     138.46      1    130.43829   1430          1 

     6      6     143.08      1    133.50829    467          1 

     6      6     147.69      1    137.42372    724          1 

     6      6     152.31      1    142.65501   1099          1 

     6      6     156.92      1    147.43067    516          1 

     6      6     161.54      1    148.01685   1419          1 

     6      6     166.15      1    156.05914   1607          1 

     6      6     170.77      1    164.44054    576          1 

     6      6     175.38      1    168.68940    347          1 

     6      6     180.00      1    169.99132   1514          1 

     6     18       0.00      1    169.99132   1409          1 

     6     18       4.62      1    172.62549   1721          1 

     6     18       9.23      1    174.84530    193          1 

     6     18      13.85      1      2.46914   1348          1 

     6     18      18.46      1      1.12241    407          1 

     6     18      23.08      1      8.69452   1320          1 

     6     18      27.69      1     22.86559   1509          1 

     6     18      32.31      1     20.78526   1220          1 

     6     18      36.92      1     32.50356    675          1 

     6     18      41.54      1     31.46000    426          1 

     6     18      46.15      1     41.16747   1497          1 

     6     18      50.77      1     45.00114   1720          1 

     6     18      55.38      1     51.17920    133          1 

     6     18      60.00      1     47.96719    442          1 

     6     18      64.62      1     59.03736    673          1 

     6     18      69.23      1     59.39726    228          1 

     6     18      73.85      1     72.78786      5          1 

     6     18      78.46      1     76.54779   1580          1 

     6     18      83.08      1     79.99302    159          1 

     6     18      87.69      1     83.95686   1187          1 

     6     18      92.31      1     72.37875    577          1 

     6     18      96.92      1     87.08248    203          1 

     6     18     101.54      1     86.63446   1232          1 

     6     18     106.15      1     92.47089   1315          1 

     6     18     110.77      1     99.13480   1581          1 

     6     18     115.38      1     96.04487    226          1 

     6     18     120.00      1    107.21374    849          1 

     6     18     124.62      1    112.47311    783          1 

     6     18     129.23      1    121.48086    850          1 

     6     18     133.85      1    124.45418   1281          1 

     6     18     138.46      1    126.23112    463          1 

     6     18     143.08      1    140.16684   1398          1 

     6     18     147.69      1    132.91206    420          1 

     6     18     152.31      1    142.39153    455          1 

     6     18     156.92      1    145.54582   1337          1 

     6     18     161.54      1    149.69702    638          1 

     6     18     166.15      1    157.19727    326          1 

     6     18     170.77      1    163.60989    152          1 

     6     18     175.38      1    168.25797    320          1 

     6     18     180.00      1    168.25797    762          1 

     9      0       0.00      1    168.68940   1519          1 

     9      0       4.62      1    169.55612    923          1 

     9      0       9.23      1    178.42672   1021          1 

     9      0      13.85      1      1.57153   1303          1 

     9      0      18.46      1      4.70691    175          1 

     9      0      23.08      1     11.30892    967          1 

     9      0      27.69      1     16.80121    132          1 

     9      0      32.31      1     26.66054    755          1 

     9      0      36.92      1     28.72901   1373          1 

     9      0      41.54      1     35.34733    655          1 

     9      0      46.15      1     36.91327   1584          1 

     9      0      50.77      1     43.83792    189          1 

     9      0      55.38      1     45.59487    811          1 

     9      0      60.00      1     49.95826   1421          1 

     9      0      64.62      1     58.82089    157          1 

     9      0      69.23      1     63.15381    817          1 

     9      0      73.85      1     64.47424    998          1 

     9      0      78.46      1     69.42020    269          1 

     9      0      83.08      1     74.86005   1062          1 

     9      0      87.69      1     82.18568   1679          1 

     9      0      92.31      1     85.73971   1088          1 

     9      0      96.92      1     88.42847   1345          1 

     9      0     101.54      1     91.57328   1165          1 

     9      0     106.15      1     95.15470   1764          1 

     9      0     110.77      1     98.69623    924          1 

     9      0     115.38      1    108.16330   1033          1 

     9      0     120.00      1    107.62284    608          1 

     9      0     124.62      1    111.91984    321          1 

     9      0     129.23      1    120.81917   1527          1 

     9      0     133.85      1    122.20938    997          1 

     9      0     138.46      1    127.76323   1036          1 

     9      0     143.08      1    128.09792   1077          1 

     9      0     147.69      1    136.21240     52          1 

     9      0     152.31      1    143.86168   1224          1 

     9      0     156.92      1    148.96307   1111          1 

     9      0     161.54      1    150.81887    922          1 

     9      0     166.15      1    158.80546   1334          1 

     9      0     170.77      1    159.62306   1542          1 

     9      0     175.38      1    159.51915   1691          1 

     9      0     180.00      1    169.99132    989          1 

     9      6       0.00      1    166.97193    235          1 

     9      6       4.62      1    173.06789    614          1 

     9      6       9.23      1    174.39988    392          1 

     9      6      13.85      1    178.87584    429          1 

     9      6      18.46      1      6.04314    730          1 

     9      6      23.08      1      4.70691    841          1 

     9      6      27.69      1     21.13030   1669          1 

     9      6      32.31      1     24.02759    118          1 

     9      6      36.92      1     27.22254   1313          1 

     9      6      41.54      1     36.32298   1063          1 

     9      6      46.15      1     35.98183    823          1 

     9      6      50.77      1     41.75589   1528          1 

     9      6      55.38      1     44.41947    399          1 

     9      6      60.00      1     55.43861   1592          1 

     9      6      64.62      1     61.84231    529          1 

     9      6      69.23      1     67.68986    224          1 

     9      6      73.85      1     64.29115    979          1 

     9      6      78.46      1     72.37875   1568          1 

     9      6      83.08      1     76.54779   1294          1 

     9      6      87.69      1     77.82956    732          1 

     9      6      92.31      1     83.51285   1202          1 

     9      6      96.92      1     90.67490   1127          1 

     9      6     101.54      1     96.48888    140          1 

     9      6     106.15      1     97.37451    773          1 

     9      6     110.77      1    105.14158   1524          1 

     9      6     115.38      1     97.81603     29          1 

     9      6     120.00      1    116.46945   1492          1 

     9      6     124.62      1    113.03084    231          1 

     9      6     129.23      1    113.81208   1432          1 

     9      6     133.85      1    129.83316   1702          1 

     9      6     138.46      1    127.42548   1791          1 

     9      6     143.08      1    131.08594    598          1 

     9      6     147.69      1    138.59494    194          1 

     9      6     152.31      1    147.43067    902          1 

     9      6     156.92      1    148.01685    871          1 

     9      6     161.54      1    152.17021    302          1 

     9      6     166.15      1    157.99680   1610          1 

     9      6     170.77      1    156.80097    623          1 

     9      6     175.38      1    161.29104   1459          1 

     9      6     180.00      1    170.42770   1577          1 

     9     18       0.00      1    163.19718   1158          1 

     9     18       4.62      1    170.86520   1455          1 

     9     18       9.23      1    170.42770   1586          1 

     9     18      13.85      1      6.48715   1537          1 

     9     18      18.46      1    176.63272    198          1 

     9     18      23.08      1     19.92703   1734          1 

     9     18      27.69      1     20.63118    805          1 

     9     18      32.31      1     20.58192    466          1 

     9     18      36.92      1     29.82338    264          1 

     9     18      41.54      1     36.32298   1676          1 

     9     18      46.15      1     40.04400   1591          1 

     9     18      50.77      1     40.85225    658          1 

     9     18      55.38      1     49.95826    829          1 

     9     18      60.00      1     53.25588    480          1 

     9     18      64.62      1     56.02081     58          1 

     9     18      69.23      1     62.77966    872          1 

     9     18      73.85      1     60.90581    793          1 

     9     18      78.46      1     76.12350   1283          1 

     9     18      83.08      1     75.70075     97          1 

     9     18      87.69      1     79.55781    893          1 

     9     18      92.31      1     78.25964   1797          1 

     9     18      96.92      1     87.53086   1107          1 

     9     18     101.54      1     91.57328    579          1 

     9     18     106.15      1     94.70865   1148          1 

     9     18     110.77      1     97.81603    551          1 

     9     18     115.38      1    106.80282    541          1 

     9     18     120.00      1    105.55946   1772          1 

     9     18     124.62      1    110.73144   1250          1 

     9     18     129.23      1    120.45509    388          1 

     9     18     133.85      1    124.10333    906          1 

     9     18     138.46      1    125.63674    996          1 

     9     18     143.08      1    131.68664    415          1 

     9     18     147.69      1    140.16684    767          1 

     9     18     152.31      1    142.65501    949          1 

     9     18     156.92      1    148.37827   1305          1 

     9     18     161.54      1    150.81887     82          1 

     9     18     166.15      1    157.59589    877          1 

     9     18     170.77      1    159.21315    597          1 

     9     18     175.38      1    163.19718    322          1 

     9     18     180.00      1    174.84530    656          1 

    12      0       0.00      1    165.27796    842          1 

    12      0       4.62      1    174.84530   1470          1 

    12      0       9.23      1    175.29135     76          1 

    12      0      13.85      1      1.57153   1614          1 

    12      0      18.46      1      2.91752    714          1 

    12      0      23.08      1      6.04314    920          1 

    12      0      27.69      1     17.21214    745          1 

    12      0      32.31      1     12.59914    956          1 

    12      0      36.92      1     33.29211    340          1 

    12      0      41.54      1     32.94712   1385          1 

    12      0      46.15      1     33.63439   1186          1 

    12      0      50.77      1     41.44330   1244          1 

    12      0      55.38      1     40.85225     46          1 

    12      0      60.00      1     50.22177    790          1 

    12      0      64.62      1     53.92755    346          1 

    12      0      69.23      1     53.59026    671          1 

    12      0      73.85      1     67.30021   1444          1 

    12      0      78.46      1     70.36146    260          1 

    12      0      83.08      1     77.40086     10          1 

    12      0      87.69      1     76.54779    846          1 

    12      0      92.31      1     79.99302   1724          1 

    12      0      96.92      1     86.63446   1520          1 

    12      0     101.54      1     90.67490    873          1 

    12      0     106.15      1     95.15470    632          1 

    12      0     110.77      1     95.60012    508          1 

    12      0     115.38      1     99.13480   1328          1 

    12      0     120.00      1    105.14158    971          1 

    12      0     124.62      1    112.86495   1206          1 

    12      0     129.23      1    114.15950   1360          1 

    12      0     133.85      1    120.24157   1627          1 

    12      0     138.46      1    123.51364    706          1 

    12      0     143.08      1    125.98086    812          1 

    12      0     147.69      1    131.40506    758          1 

    12      0     152.31      1    138.31336   1504          1 

    12      0     156.92      1    148.01685   1365          1 

    12      0     161.54      1    144.81332     91          1 

    12      0     166.15      1    158.80546     74          1 

    12      0     170.77      1    159.21315   1124          1 

    12      0     175.38      1    163.60989    843          1 

    12      0     180.00      1    171.74338   1609          1 

    12      6       0.00      1    163.60989   1307          1 

    12      6       4.62      1    171.74338   1262          1 

    12      6       9.23      1    174.84530   1066          1 

    12      6      13.85      1    175.73797    948          1 

    12      6      18.46      1    178.87584    642          1 

    12      6      23.08      1      4.26029   1322          1 

    12      6      27.69      1     19.64064     28          1 

    12      6      32.31      1     21.37169    208          1 

    12      6      36.92      1     31.67658    265          1 

    12      6      41.54      1     33.51912    825          1 

    12      6      46.15      1     38.43059   1190          1 

    12      6      50.77      1     41.16747   1053          1 

    12      6      55.38      1     42.37205    280          1 

    12      6      60.00      1     50.22177   1308          1 

    12      6      64.62      1     49.10763     43          1 

    12      6      69.23      1     58.68016   1032          1 

    12      6      73.85      1     64.09459   1572          1 

    12      6      78.46      1     76.12350    545          1 

    12      6      83.08      1     74.02597   1163          1 

    12      6      87.69      1     78.25964    691          1 

    12      6      92.31      1     84.84704    801          1 

    12      6      96.92      1     88.42847   1082          1 

    12      6     101.54      1     92.02221      2          1 

    12      6     106.15      1     94.70865    435          1 

    12      6     110.77      1     96.48888    221          1 

    12      6     115.38      1     99.13480   1019          1 

    12      6     120.00      1    108.57125   1508          1 

    12      6     124.62      1    114.76071   1564          1 

    12      6     129.23      1    117.80868    937          1 

    12      6     133.85      1    122.56933   1300          1 

    12      6     138.46      1    128.02521    230          1 

    12      6     143.08      1    128.69304    556          1 

    12      6     147.69      1    136.83770    687          1 

    12      6     152.31      1    132.91206    158          1 

    12      6     156.92      1    150.81887    301          1 

    12      6     161.54      1    152.17021   1394          1 

    12      6     166.15      1    152.37189   1578          1 

    12      6     170.77      1    155.26969     61          1 

    12      6     175.38      1    160.74019    890          1 

    12      6     180.00      1    164.44054   1137          1 

    12     18       0.00      1    168.25797    357          1 

    12     18       4.62      1    171.74338   1590          1 

    12     18       9.23      1    168.25797   1450          1 

    12     18      13.85      1    177.52911   1343          1 

    12     18      18.46      1      1.12241    331          1 

    12     18      23.08      1      7.81432    880          1 

    12     18      27.69      1     13.02845    297          1 

    12     18      32.31      1     26.10033   1016          1 

    12     18      36.92      1     27.03967   1048          1 

    12     18      41.54      1     30.18296    679          1 

    12     18      46.15      1     36.57419   1716          1 

    12     18      50.77      1     41.75589   1706          1 

    12     18      55.38      1     49.10763    715          1 

    12     18      60.00      1     49.10763    852          1 

    12     18      64.62      1     62.77966    101          1 

    12     18      69.23      1     57.30386    916          1 

    12     18      73.85      1     65.03501   1068          1 

    12     18      78.46      1     72.37875    411          1 

    12     18      83.08      1     73.61150   1616          1 

    12     18      87.69      1     71.97149   1701          1 

    12     18      92.31      1     83.51285    336          1 

    12     18      96.92      1     89.77619    418          1 

    12     18     101.54      1     95.60012   1769          1 

    12     18     106.15      1     94.70865    585          1 

    12     18     110.77      1     87.97954     20          1 

    12     18     115.38      1    102.17211    803          1 

    12     18     120.00      1    105.55946   1326          1 

    12     18     124.62      1    110.33106    736          1 

    12     18     129.23      1    118.76430   1314          1 

    12     18     133.85      1    121.48086    383          1 

    12     18     138.46      1    129.22918    233          1 

    12     18     143.08      1    135.60627   1759          1 

    12     18     147.69      1    132.91206    618          1 

    12     18     152.31      1    147.65825    423          1 

    12     18     156.92      1    148.37827   1295          1 

    12     18     161.54      1    156.80097   1703          1 

    12     18     166.15      1    153.53217   1000          1 

    12     18     170.77      1    162.94484   1531          1 

    12     18     175.38      1    155.44914    976          1 

    12     18     180.00      1    162.94484   1265          1 

    15      0       0.00      1    161.16105    103          1 

    15      0       4.62      1    163.60989    560          1 

    15      0       9.23      1    177.52911    775          1 

    15      0      13.85      1    176.63272   1604          1 

    15      0      18.46      1      2.91752    777          1 

    15      0      23.08      1      3.36554    780          1 

    15      0      27.69      1     18.83948    524          1 

    15      0      32.31      1     22.70193    515          1 

    15      0      36.92      1     24.58470   1276          1 

    15      0      41.54      1     32.02840   1049          1 

    15      0      46.15      1     35.58695    683          1 

    15      0      50.77      1     37.24937   1500          1 

    15      0      55.38      1     40.57985    750          1 

    15      0      60.00      1     45.00113    611          1 

    15      0      64.62      1     48.83482   1369          1 

    15      0      69.23      1     54.75355    739          1 

    15      0      73.85      1     57.40281   1235          1 

    15      0      78.46      1     65.59181   1178          1 

    15      0      83.08      1     65.41747   1056          1 

    15      0      87.69      1     75.70075     85          1 

    15      0      92.31      1     74.44217   1423          1 

    15      0      96.92      1     84.40161   1323          1 

    15      0     101.54      1     84.84704   1530          1 

    15      0     106.15      1     89.77619     63          1 

    15      0     110.77      1     92.47089   1312          1 

    15      0     115.38      1     99.13480    472          1 

    15      0     120.00      1    107.21374   1786          1 

    15      0     124.62      1    111.52585    253          1 

    15      0     129.23      1    120.24157    267          1 

    15      0     133.85      1    125.28963    785          1 

    15      0     138.46      1    116.85237    569          1 

    15      0     143.08      1    125.04439   1479          1 

    15      0     147.69      1    135.30155   1061          1 

    15      0     152.31      1    138.59494   1378          1 

    15      0     156.92      1    138.59494    389          1 

    15      0     161.54      1    143.51561    298          1 

    15      0     166.15      1    149.10960    121          1 

    15      0     170.77      1    156.80097   1366          1 

    15      0     175.38      1    163.60989   1681          1 

    15      0     180.00      1    163.60989   1278          1 

    15      6       0.00      1    167.82789    652          1 

    15      6       4.62      1    166.97193   1110          1 

    15      6       9.23      1    177.08074    349          1 

    15      6      13.85      1    173.06789    721          1 

    15      6      18.46      1    177.97779    806          1 

    15      6      23.08      1      4.26029   1618          1 

    15      6      27.69      1     17.21423    312          1 

    15      6      32.31      1     21.76342    963          1 

    15      6      36.92      1     28.15990   1104          1 

    15      6      41.54      1     32.59942    914          1 

    15      6      46.15      1     33.29211    630          1 

    15      6      50.77      1     37.91266   1671          1 

    15      6      55.38      1     47.96719   1613          1 

    15      6      60.00      1     49.10763   1170          1 

    15      6      64.62      1     56.36935    584          1 

    15      6      69.23      1     55.78544    294          1 

    15      6      73.85      1     56.60072   1714          1 

    15      6      78.46      1     68.47569     18          1 

    15      6      83.08      1     68.08169    137          1 

    15      6      87.69      1     76.54779    692          1 

    15      6      92.31      1     79.12381    781          1 

    15      6      96.92      1     83.95686    391          1 

    15      6     101.54      1     86.18685   1393          1 

    15      6     106.15      1     94.26203    332          1 

    15      6     110.77      1     90.22556   1050          1 

    15      6     115.38      1     96.93211   1113          1 

    15      6     120.00      1    109.38129     15          1 

    15      6     124.62      1    108.03009    359          1 

    15      6     129.23      1    114.93980   1733          1 

    15      6     133.85      1    115.89590   1260          1 

    15      6     138.46      1    129.28952    169          1 

    15      6     143.08      1    134.70159    164          1 

    15      6     147.69      1    130.43829   1664          1 

    15      6     152.31      1    134.70159    244          1 

    15      6     156.92      1    140.49805   1790          1 

    15      6     161.54      1    140.49805   1428          1 

    15      6     166.15      1    151.78696   1042          1 

    15      6     170.77      1    150.81887    909          1 

    15      6     175.38      1    159.21315   1678          1 

    15      6     180.00      1    169.12213     72          1 

    15     18       0.00      1    168.25797    864          1 

    15     18       4.62      1    169.55612   1659          1 

    15     18       9.23      1    176.18511   1752          1 

    15     18      13.85      1    176.18511    836          1 

    15     18      18.46      1      0.22381    119          1 

    15     18      23.08      1      0.22381    943          1 

    15     18      27.69      1     16.39058   1074          1 

    15     18      32.31      1     23.64253   1535          1 

    15     18      36.92      1     26.66118    375          1 

    15     18      41.54      1     28.89397    142          1 

    15     18      46.15      1     38.56421   1341          1 

    15     18      50.77      1     37.58249   1191          1 

    15     18      55.38      1     47.68493   1780          1 

    15     18      60.00      1     45.59487     93          1 

    15     18      64.62      1     54.17286   1782          1 

    15     18      69.23      1     62.77966    130          1 

    15     18      73.85      1     57.75324   1367          1 

    15     18      78.46      1     74.02597     62          1 

    15     18      83.08      1     77.82956   1464          1 

    15     18      87.69      1     70.36146   1516          1 

    15     18      92.31      1     76.54779   1798          1 

    15     18      96.92      1     83.06961    718          1 

    15     18     101.54      1     89.77619    475          1 

    15     18     106.15      1     89.77619    674          1 

    15     18     110.77      1     93.81489   1481          1 

    15     18     115.38      1     97.81603   1270          1 

    15     18     120.00      1    103.02807    487          1 

    15     18     124.62      1    113.98461   1440          1 

    15     18     129.23      1    114.76071    774          1 

    15     18     133.85      1    123.51364    954          1 

    15     18     138.46      1    122.79978   1133          1 

    15     18     143.08      1    129.02235    504          1 

    15     18     147.69      1    135.91420   1438          1 

    15     18     152.31      1    132.31628    474          1 

    15     18     156.92      1    144.11399    784          1 

    15     18     161.54      1    157.59589    266          1 

    15     18     166.15      1    151.96580    876          1 

    15     18     170.77      1    154.50811    277          1 

    15     18     175.38      1    160.07140   1384          1 

    15     18     180.00      1    166.54614   1462          1 

    18      0       0.00      1    163.60989    532          1 

    18      0       4.62      1    166.54614   1119          1 

    18      0       9.23      1    170.42770   1236          1 

    18      0      13.85      1    178.42672    325          1 

    18      0      18.46      1      2.91752   1058          1 

    18      0      23.08      1      2.91752   1445          1 

    18      0      27.69      1     19.64064    945          1 

    18      0      32.31      1     19.64064    899          1 

    18      0      36.92      1     22.70193    738          1 

    18      0      41.54      1     25.52795    419          1 

    18      0      46.15      1     32.72400    287          1 

    18      0      50.77      1     37.58249    458          1 

    18      0      55.38      1     42.06547    501          1 

    18      0      60.00      1     42.06547    542          1 

    18      0      64.62      1     52.34414   1615          1 

    18      0      69.23      1     54.17286    309          1 

    18      0      73.85      1     60.90581   1712          1 

    18      0      78.46      1     65.59181   1129          1 

    18      0      83.08      1     67.30021   1639          1 

    18      0      87.69      1     72.37875    238          1 

    18      0      92.31      1     79.12381    649          1 

    18      0      96.92      1     83.06961   1123          1 

    18      0     101.54      1     82.18568    669          1 

    18      0     106.15      1     89.32685   1661          1 

    18      0     110.77      1     92.02221    489          1 

    18      0     115.38      1     98.69623    295          1 

    18      0     120.00      1    102.17211    452          1 

    18      0     124.62      1    110.18336   1575          1 

    18      0     129.23      1    113.42261     83          1 

    18      0     133.85      1    121.03693   1093          1 

    18      0     138.46      1    126.57320    804          1 

    18      0     143.08      1    126.82740   1605          1 

    18      0     147.69      1    130.76369   1240          1 

    18      0     152.31      1    129.55978   1622          1 

    18      0     156.92      1    137.13232      7          1 

    18      0     161.54      1    141.78156   1162          1 

    18      0     166.15      1    144.36326   1452          1 

    18      0     170.77      1    152.17021    789          1 

    18      0     175.38      1    155.26969   1762          1 

    18      0     180.00      1    157.59589    448          1 

    18      6       0.00      1    159.62306     25          1 

    18      6       4.62      1    168.25797    978          1 

    18      6       9.23      1    174.84530    186          1 

    18      6      13.85      1    175.29135    746          1 

    18      6      18.46      1    179.77444    509          1 

    18      6      23.08      1      3.36554   1075          1 

    18      6      27.69      1     13.87856    282          1 

    18      6      32.31      1      8.69452    199          1 

    18      6      36.92      1     29.82338    839          1 

    18      6      41.54      1     23.25519    484          1 

    18      6      46.15      1     31.89585    334          1 

    18      6      50.77      1     36.66117    701          1 

    18      6      55.38      1     41.16747    727          1 

    18      6      60.00      1     45.58877    246          1 

    18      6      64.62      1     47.06762   1004          1 

    18      6      69.23      1     54.51210   1079          1 

    18      6      73.85      1     56.02081   1499          1 

    18      6      78.46      1     64.27718    146          1 

    18      6      83.08      1     69.42020    955          1 

    18      6      87.69      1     70.36146    697          1 

    18      6      92.31      1     78.25964   1431          1 

    18      6      96.92      1     86.18685    446          1 

    18      6     101.54      1     89.77619    626          1 

    18      6     106.15      1     88.87759   1625          1 

    18      6     110.77      1     92.02221   1321          1 

    18      6     115.38      1     96.04487   1371          1 

    18      6     120.00      1     99.57230   1566          1 

    18      6     124.62      1    104.30089   1388          1 

    18      6     129.23      1    111.12971    108          1 

    18      6     133.85      1    115.32630   1177          1 

    18      6     138.46      0    125.98086   1233          1 

    18      6     143.08      1    126.82740   1737          1 

    18      6     147.69      1    137.74073    503          1 

    18      6     152.31      1    144.11399    765          1 

    18      6     156.92      1    143.60630    917          1 

    18      6     161.54      1    146.36799   1600          1 

    18      6     166.15      1    152.55619    197          1 

    18      6     170.77      1    152.37189    589          1 

    18      6     175.38      1    159.21315   1274          1 

    18      6     180.00      1    159.51915   1474          1 

    18     18       0.00      1    164.02436   1379          1 

    18     18       4.62      1    173.06789   1182          1 

    18     18       9.23      1    174.84530    858          1 

    18     18      13.85      1    179.77444   1506          1 

    18     18      18.46      1    174.84530   1559          1 

    18     18      23.08      1      6.04314     44          1 

    18     18      27.69      1      8.69452    519          1 

    18     18      32.31      1     16.39058   1658          1 

    18     18      36.92      1     22.86559    813          1 

    18     18      41.54      1     26.10033      6          1 

    18     18      46.15      1     36.66117   1200          1 

    18     18      50.77      1     36.66117    972          1 

    18     18      55.38      1     40.85225    908          1 

    18     18      60.00      1     43.25662   1451          1 

    18     18      64.62      1     56.36935    190          1 

    18     18      69.23      1     48.28014    356          1 

    18     18      73.85      1     66.74697   1776          1 

    18     18      78.46      1     73.61150    488          1 

    18     18      83.08      1     78.25964    276          1 

    18     18      87.69      1     77.82956     39          1 

    18     18      92.31      1     81.30548   1593          1 

    18     18      96.92      1     83.51285   1022          1 

    18     18     101.54      1     95.15470   1251          1 

    18     18     106.15      1     87.53086    370          1 

    18     18     110.77      1    101.74203   1567          1 

    18     18     115.38      1    102.17211    694          1 

    18     18     120.00      1    105.14158    366          1 

    18     18     124.62      1    110.73144    211          1 

    18     18     129.23      1    109.78334    703          1 

    18     18     133.85      1    119.30065    441          1 

    18     18     138.46      1    127.16736   1652          1 

    18     18     143.08      1    125.28963    424          1 

    18     18     147.69      1    130.43829    810          1 

    18     18     152.31      1    142.39153   1621          1 

    18     18     156.92      1    140.16684   1732          1 

    18     18     161.54      1    144.71037   1756          1 

    18     18     166.15      1    149.69702    695          1 

    18     18     170.77      1    145.65663    853          1 

    18     18     175.38      1    157.99680   1751          1 

    18     18     180.00      1    163.07193    329          1 

    21      0       0.00      1    163.60989   1102          1 

    21      0       4.62      1    163.60989   1623          1 

    21      0       9.23      1    168.25797   1794          1 

    21      0      13.85      1    171.30377   1745          1 

    21      0      18.46      1    177.52911   1472          1 

    21      0      23.08      1      0.22381    693          1 

    21      0      27.69      1      4.26029    628          1 

    21      0      32.31      1     16.80330   1412          1 

    21      0      36.92      1     23.25519    913          1 

    21      0      41.54      1     25.72499    520          1 

    21      0      46.15      1     31.67658    510          1 

    21      0      50.77      1     31.24606    196          1 

    21      0      55.38      1     40.57985   1092          1 

    21      0      60.00      1     41.16747   1015          1 

    21      0      64.62      1     49.95826   1299          1 

    21      0      69.23      1     53.25588    408          1 

    21      0      73.85      1     52.01763    398          1 

    21      0      78.46      1     64.09459   1415          1 

    21      0      83.08      1     67.30021   1164          1 

    21      0      87.69      1     76.12350    690          1 

    21      0      92.31      1     76.12350    191          1 

    21      0      96.92      1     82.18568   1275          1 

    21      0     101.54      1     82.18568    779          1 

    21      0     106.15      1     85.73971   1189          1 

    21      0     110.77      1     93.36728   1071          1 

    21      0     115.38      1     99.57230   1243          1 

    21      0     120.00      1    105.55946   1705          1 

    21      0     124.62      1    105.97564   1041          1 

    21      0     129.23      1    110.18336    659          1 

    21      0     133.85      1    113.42261    185          1 

    21      0     138.46      1    124.69536   1011          1 

    21      0     143.08      1    123.51364   1363          1 

    21      0     147.69      1    124.69536    645          1 

    21      0     152.31      1    134.40008     75          1 

    21      0     156.92      1    138.59494   1560          1 

    21      0     161.54      1    140.49805   1447          1 

    21      0     166.15      1    149.10960   1263          1 

    21      0     170.77      1    150.81887   1175          1 

    21      0     175.38      1    157.59589   1799          1 

    21      0     180.00      1    163.60989     30          1 

    21      6       0.00      1    163.19718    546          1 

    21      6       4.62      1    158.80546    557          1 

    21      6       9.23      1    166.54614    105          1 

    21      6      13.85      1    174.84530    296          1 

    21      6      18.46      1    177.08074   1149          1 

    21      6      23.08      1      4.26029    847          1 

    21      6      27.69      1      2.91752   1637          1 

    21      6      32.31      1     20.18393    911          1 

    21      6      36.92      1     22.15302   1105          1 

    21      6      41.54      1     31.10686   1195          1 

    21      6      46.15      1     31.46000   1783          1 

    21      6      50.77      1     32.37754    915          1 

    21      6      55.38      1     37.91266    665          1 

    21      6      60.00      1     47.96719   1118          1 

    21      6      64.62      1     48.83482   1700          1 

    21      6      69.23      1     55.67511    184          1 

    21      6      73.85      1     56.36935    353          1 

    21      6      78.46      1     63.53044    798          1 

    21      6      83.08      1     67.68986   1072          1 

    21      6      87.69      1     64.85631    227          1 

    21      6      92.31      1     69.02428     59          1 

    21      6      96.92      1     78.25964     16          1 

    21      6     101.54      1     88.87759   1408          1 

    21      6     106.15      1     83.95686    431          1 

    21      6     110.77      1     92.47089    481          1 

    21      6     115.38      1     95.60012     17          1 

    21      6     120.00      1     96.93211    754          1 

    21      6     124.62      1    101.31060   1029          1 

    21      6     129.23      1    108.57125    151          1 

    21      6     133.85      1    114.93980   1680          1 

    21      6     138.46      1    125.98086     54          1 

    21      6     143.08      1    128.69304   1569          1 

    21      6     147.69      1    130.43829    664          1 

    21      6     152.31      1    133.20076    719          1 

    21      6     156.92      1    145.41361    207          1 

    21      6     161.54      1    141.51088    566          1 

    21      6     166.15      1    146.71936   1125          1 

    21      6     170.77      1    153.72540    477          1 

    21      6     175.38      1    154.31898   1297          1 

    21      6     180.00      1    163.19718    237          1 

    21     18       0.00      1    161.56453   1483          1 

    21     18       4.62      1    164.44054   1505          1 

    21     18       9.23      1    173.51112    898          1 

    21     18      13.85      1    176.18511   1141          1 

    21     18      18.46      1      0.22381   1774          1 

    21     18      23.08      1      9.13508   1070          1 

    21     18      27.69      1     12.17247    903          1 

    21     18      32.31      1     25.70885   1090          1 

    21     18      36.92      1     24.02759    223          1 

    21     18      41.54      1     32.37754   1012          1 

    21     18      46.15      1     27.59418    144          1 

    21     18      50.77      1     34.77426   1351          1 

    21     18      55.38      1     36.91327   1361          1 

    21     18      60.00      1     41.47969    689          1 

    21     18      64.62      1     47.37475    170          1 

    21     18      69.23      1     43.55457    637          1 

    21     18      73.85      1     54.51210   1766          1 

    21     18      78.46      1     60.90581    354          1 

    21     18      83.08      1     71.56610   1645          1 

    21     18      87.69      1     74.86005    887          1 

    21     18      92.31      1     76.54779     32          1 

    21     18      96.92      1     82.18568    115          1 

    21     18     101.54      1     87.53086   1279          1 

    21     18     106.15      1     90.67490    596          1 

    21     18     110.77      1     92.02221   1413          1 

    21     18     115.38      1     99.13480   1357          1 

    21     18     120.00      1    101.31060   1715          1 

    21     18     124.62      1    111.12971    352          1 

    21     18     129.23      1    112.07904   1267          1 

    21     18     133.85      1    120.81917    310          1 

    21     18     138.46      1    120.45509   1293          1 

    21     18     143.08      1    135.30155    393          1 

    21     18     147.69      1    127.16736   1126          1 

    21     18     152.31      1    129.50195    962          1 

    21     18     156.92      1    146.13377   1076          1 

    21     18     161.54      1    142.39153   1646          1 

    21     18     166.15      1    155.66319    135          1 

    21     18     170.77      1    155.66319   1196          1 

    21     18     175.38      1    161.56451   1489          1 

    21     18     180.00      1    160.07140   1084          1 

Experiment: 3,    Subject: 6 

   -21      0       0.00      0     11.74238    351         -1 

   -21      0       4.62      1     22.47374    531         -1 

   -21      0       9.23      1     22.86559   1529         -1 

   -21      0      13.85      1     34.67002   1060         -1 

   -21      0      18.46      1     36.07473    352         -1 

   -21      0      23.08      1     33.17295   1450         -1 

   -21      0      27.69      1     43.84960   1247         -1 

   -21      0      32.31      1     49.64440     65         -1 

   -21      0      36.92      1     48.83482   1368         -1 

   -21      0      41.54      1     52.67355   1067         -1 

   -21      0      46.15      1     61.10823    694         -1 

   -21      0      50.77      1     65.76383   1142         -1 

   -21      0      55.38      1     69.96384   1481         -1 

   -21      0      60.00      1     75.27959     50         -1 

   -21      0      64.62      1     73.61150   1007         -1 

   -21      0      69.23      0     88.42847    282         -1 

   -21      0      73.85      1     99.13480      5         -1 

   -21      0      78.46      0     89.77619   1414         -1 

   -21      0      83.08      1     99.57230      4         -1 

   -21      0      87.69      1     99.13480    109         -1 

   -21      0      92.31      1    109.78334    669         -1 

   -21      0      96.92      1    111.12971   1573         -1 

   -21      0     101.54      1    121.03693   1140         -1 

   -21      0     106.15      1    120.60415    118         -1 

   -21      0     110.77      0    123.51364    818         -1 

   -21      0     115.38      1    123.86623    410         -1 

   -21      0     120.00      1    137.42372   1430         -1 

   -21      0     124.62      1    139.83880    849         -1 

   -21      0     129.23      1    148.37827    172         -1 

   -21      0     133.85      1    143.86168    213         -1 

   -21      0     138.46      1    148.74252   1514         -1 

   -21      0     143.08      1    154.31898    299         -1 

   -21      0     147.69      1    159.92407   1526         -1 

   -21      0     152.31      1    164.02551    916         -1 

   -21      0     156.92      1    168.68940    780         -1 

   -21      0     161.54      1    172.62698   1126         -1 

   -21      0     166.15      1    174.39988    874         -1 

   -21      0     170.77      1      2.47096    722         -1 

   -21      0     175.38      1     10.87820    593         -1 

   -21      0     180.00      1     14.72247   1682         -1 

   -21      6       0.00      0     14.72247   1429         -1 

   -21      6       4.62      1     16.39058   1730         -1 

   -21      6       9.23      1     20.18393    984         -1 

   -21      6      13.85      1     21.13030   1288         -1 

   -21      6      18.46      1     29.61780   1307         -1 

   -21      6      23.08      1     36.32298    581         -1 

   -21      6      27.69      1     40.85225    378         -1 

   -21      6      32.31      1     49.95826    200         -1 

   -21      6      36.92      1     41.44330    567         -1 

   -21      6      41.54      1     54.17286   1595         -1 

   -21      6      46.15      1     52.34414   1628         -1 

   -21      6      50.77      1     65.21135    470         -1 

   -21      6      55.38      1     69.96384   1281         -1 

   -21      6      60.00      1     71.97149    312         -1 

   -21      6      64.62      1     74.02597   1213         -1 

   -21      6      69.23      1     78.25964   1318         -1 

   -21      6      73.85      1     87.97954   1204         -1 

   -21      6      78.46      1     99.13480   1157         -1 

   -21      6      83.08      1     94.70865   1469         -1 

   -21      6      87.69      1    107.21374    779         -1 

   -21      6      92.31      1    117.03892    596         -1 

   -21      6      96.92      1    107.62284     83         -1 

   -21      6     101.54      1    110.58134    648         -1 

   -21      6     106.15      1    123.51364    672         -1 

   -21      6     110.77      1    127.50429    165         -1 

   -21      6     115.38      1    125.98086   1621         -1 

   -21      6     120.00      1    134.10484     13         -1 

   -21      6     124.62      1    141.51088   1444         -1 

   -21      6     129.23      1    138.59494   1253         -1 

   -21      6     133.85      1    141.78156    354         -1 

   -21      6     138.46      0    149.10960    824         -1 

   -21      6     143.08      1    151.78696   1035         -1 

   -21      6     147.69      1    159.51915    902         -1 

   -21      6     152.31      1    161.97968   1090         -1 

   -21      6     156.92      1    163.19830   1133         -1 

   -21      6     161.54      1    173.06940     39         -1 

   -21      6     166.15      1    169.55612   1236         -1 

   -21      6     170.77      0    176.63436   1606         -1 

   -21      6     175.38      1     11.74238    371         -1 

   -21      6     180.00      1     10.44420   1365         -1 

   -21     18       0.00      1     12.59914   1335         -1 

   -21     18       4.62      1     11.30892    211         -1 

   -21     18       9.23      1     20.72988    323         -1 

   -21     18      13.85      1     22.00163     11         -1 

   -21     18      18.46      1     24.19989    827         -1 

   -21     18      23.08      1     31.67658   1176         -1 

   -21     18      27.69      1     32.47232   1557         -1 

   -21     18      32.31      0     43.83792    443         -1 

   -21     18      36.92      1     41.44330   1584         -1 

   -21     18      41.54      1     52.34414    503         -1 

   -21     18      46.15      1     58.46227    659         -1 

   -21     18      50.77      0     62.03886    856         -1 

   -21     18      55.38      1     60.90581    921         -1 

   -21     18      60.00      1     67.68986   1276         -1 

   -21     18      64.62      1     80.86690    266         -1 

   -21     18      69.23      1     76.12350   1217         -1 

   -21     18      73.85      1     82.62720   1729         -1 

   -21     18      78.46      1     86.18685   1721         -1 

   -21     18      83.08      0     95.60012    284         -1 

   -21     18      87.69      1     95.60012   1739         -1 

   -21     18      92.31      1     97.81603   1639         -1 

   -21     18      96.92      1    108.03009    272         -1 

   -21     18     101.54      1    112.31166   1192         -1 

   -21     18     106.15      1    112.47311     90         -1 

   -21     18     110.77      1    120.81917   1524         -1 

   -21     18     115.38      1    122.20938   1435         -1 

   -21     18     120.00      1    130.76369   1052         -1 

   -21     18     124.62      1    134.10484    788         -1 

   -21     18     129.23      1    148.74252   1406         -1 

   -21     18     133.85      1    141.78156    769         -1 

   -21     18     138.46      1    151.58071    830         -1 

   -21     18     143.08      1    148.37827    895         -1 

   -21     18     147.69      1    155.08778    310         -1 

   -21     18     152.31      1    159.62306   1787         -1 

   -21     18     156.92      0    163.60989     74         -1 

   -21     18     161.54      1    169.55612    961         -1 

   -21     18     166.15      1    175.73797    235         -1 

   -21     18     170.77      1    179.77618    234         -1 

   -21     18     175.38      1      3.36554    514         -1 

   -21     18     180.00      1      9.57259     40         -1 

   -18      0       0.00      1     13.87856   1487         -1 

   -18      0       4.62      1     18.83948    344         -1 

   -18      0       9.23      1     16.39058   1265         -1 

   -18      0      13.85      1     25.34726    894         -1 

   -18      0      18.46      1     40.85225   1065         -1 

   -18      0      23.08      1     36.32298    154         -1 

   -18      0      27.69      1     42.06547    403         -1 

   -18      0      32.31      1     40.85225   1280         -1 

   -18      0      36.92      1     49.64440   1708         -1 

   -18      0      41.54      1     54.51210   1329         -1 

   -18      0      46.15      1     57.88440    927         -1 

   -18      0      50.77      1     60.90581     91         -1 

   -18      0      55.38      1     62.03886    763         -1 

   -18      0      60.00      1     73.61150   1423         -1 

   -18      0      64.62      1     78.25964    774         -1 

   -18      0      69.23      1     78.69108   1641         -1 

   -18      0      73.85      1     92.02221    260         -1 

   -18      0      78.46      1     93.81489   1337         -1 

   -18      0      83.08      1     94.26203   1081         -1 

   -18      0      87.69      1     99.57230    113         -1 

   -18      0      92.31      1    112.31166    333         -1 

   -18      0      96.92      1    106.80282   1039         -1 

   -18      0     101.54      1    117.03892   1342         -1 

   -18      0     106.15      1    121.48086    135         -1 

   -18      0     110.77      1    120.60415   1594         -1 

   -18      0     115.38      1    120.60415   1693         -1 

   -18      0     120.00      1    141.78156   1113         -1 

   -18      0     124.62      1    147.27734   1361         -1 

   -18      0     129.23      1    137.13232    239         -1 

   -18      0     133.85      1    140.16684    197         -1 

   -18      0     138.46      1    149.47952   1735         -1 

   -18      0     143.08      1    151.40644    650         -1 

   -18      0     147.69      1    159.21315    108         -1 

   -18      0     152.31      1    161.56451    939         -1 

   -18      0     156.92      1    169.12213    164         -1 

   -18      0     161.54      1    176.18511    261         -1 

   -18      0     166.15      1    176.63436     75         -1 

   -18      0     170.77      1      2.91935   1410         -1 

   -18      0     175.38      1      6.93232    719         -1 

   -18      0     180.00      1     13.45426    545         -1 

   -18      6       0.00      1     16.39058     16         -1 

   -18      6       4.62      1     16.80330   1286         -1 

   -18      6       9.23      1     19.78390     66         -1 

   -18      6      13.85      1     27.03967    981         -1 

   -18      6      18.46      1     28.52821   1719         -1 

   -18      6      23.08      1     34.67002   1670         -1 

   -18      6      27.69      1     39.72724    329         -1 

   -18      6      32.31      1     40.85225    160         -1 

   -18      6      36.92      1     53.83650   1025         -1 

   -18      6      41.54      0     53.25588    600         -1 

   -18      6      46.15      1     51.17920   1305         -1 

   -18      6      50.77      1     64.09459   1108         -1 

   -18      6      55.38      1     71.97149   1760         -1 

   -18      6      60.00      1     69.96384   1122         -1 

   -18      6      64.62      1     74.02597    717         -1 

   -18      6      69.23      1     79.12381   1759         -1 

   -18      6      73.85      1     82.62720   1261         -1 

   -18      6      78.46      1     87.08248   1360         -1 

   -18      6      83.08      0     94.26203    141         -1 

   -18      6      87.69      1     98.25662   1797         -1 

   -18      6      92.31      1    100.44388   1267         -1 

   -18      6      96.92      1    110.58038    664         -1 

   -18      6     101.54      1    115.71034   1325         -1 

   -18      6     106.15      1    123.51364    928         -1 

   -18      6     110.77      1    122.20938    887         -1 

   -18      6     115.38      1    126.32201    415         -1 

   -18      6     120.00      0    135.30476   1284         -1 

   -18      6     124.62      1    139.83880    882         -1 

   -18      6     129.23      1    138.59494   1513         -1 

   -18      6     133.85      1    138.59494    797         -1 

   -18      6     138.46      1    151.06838   1543         -1 

   -18      6     143.08      1    156.14391   1476         -1 

   -18      6     147.69      1    159.92407   1537         -1 

   -18      6     152.31      1    162.94484   1425         -1 

   -18      6     156.92      0    166.54614    324         -1 

   -18      6     161.54      0    166.54614   1387         -1 

   -18      6     166.15      1    177.08239    473         -1 

   -18      6     170.77      1    179.77444    655         -1 

   -18      6     175.38      1      5.15485    592         -1 

   -18      6     180.00      1     13.45426    126         -1 

   -18     18       0.00      1    178.42842    980         -1 

   -18     18       4.62      1     11.74036   1327         -1 

   -18     18       9.23      0     13.87650   1145         -1 

   -18     18      13.85      1     16.80330   1650         -1 

   -18     18      18.46      1     24.76141   1266         -1 

   -18     18      23.08      1     32.47232   1003         -1 

   -18     18      27.69      1     40.57985   1354         -1 

   -18     18      32.31      1     46.47752    440         -1 

   -18     18      36.92      1     54.51210     25         -1 

   -18     18      41.54      1     50.22177   1456         -1 

   -18     18      46.15      1     59.97066    661         -1 

   -18     18      50.77      1     55.43861    945         -1 

   -18     18      55.38      1     66.52755   1587         -1 

   -18     18      60.00      0     72.37875   1245         -1 

   -18     18      64.62      1     73.61150    485         -1 

   -18     18      69.23      1     76.12350    392         -1 

   -18     18      73.85      1     82.18568     69         -1 

   -18     18      78.46      1     89.77619    431         -1 

   -18     18      83.08      1     82.18568    241         -1 

   -18     18      87.69      0    102.60081    163         -1 

   -18     18      92.31      1    100.00868   1471         -1 

   -18     18      96.92      0    109.78334   1116         -1 

   -18     18     101.54      1    112.47311   1130         -1 

   -18     18     106.15      1    117.61048    950         -1 

   -18     18     110.77      1    111.91984    604         -1 

   -18     18     115.38      1    123.51364    704         -1 

   -18     18     120.00      1    128.42957     23         -1 

   -18     18     124.62      1    138.59494    530         -1 

   -18     18     129.23      1    138.59494     79         -1 

   -18     18     133.85      1    138.31336    245         -1 

   -18     18     138.46      1    147.65825    479         -1 

   -18     18     143.08      1    147.43067   1597         -1 

   -18     18     147.69      1    157.59589   1395         -1 

   -18     18     152.31      1    167.40049    993         -1 

   -18     18     156.92      1    173.95668   1041         -1 

   -18     18     161.54      1    169.55612   1478         -1 

   -18     18     166.15      1    168.25797    956         -1 

   -18     18     170.77      0    176.18511   1451         -1 

   -18     18     175.38      1      4.26216   1148         -1 

   -18     18     180.00      1      6.48715    195         -1 

   -15      0       0.00      1     12.17247    152         -1 

   -15      0       4.62      1     20.18393   1505         -1 

   -15      0       9.23      1     24.76141    548         -1 

   -15      0      13.85      1     22.70193   1175         -1 

   -15      0      18.46      1     30.53993    537         -1 

   -15      0      23.08      1     30.18296   1508         -1 

   -15      0      27.69      1     40.57985   1092         -1 

   -15      0      32.31      1     39.72724   1758         -1 

   -15      0      36.92      1     53.25588    973         -1 

   -15      0      41.54      1     50.22177   1558         -1 

   -15      0      46.15      1     61.47399   1389         -1 

   -15      0      50.77      1     59.60958    891         -1 

   -15      0      55.38      1     61.84231    123         -1 

   -15      0      60.00      1     66.91277    758         -1 

   -15      0      64.62      1     73.61150   1047         -1 

   -15      0      69.23      1     76.12350    923         -1 

   -15      0      73.85      1     82.18568    649         -1 

   -15      0      78.46      1     87.97954    754         -1 

   -15      0      83.08      1     95.15470    337         -1 

   -15      0      87.69      1    100.44388   1191         -1 

   -15      0      92.31      1    106.80282    491         -1 

   -15      0      96.92      1    106.80282   1671         -1 

   -15      0     101.54      1    115.32630   1083         -1 

   -15      0     106.15      1    120.60415    839         -1 

   -15      0     110.77      1    120.81917   1089         -1 

   -15      0     115.38      1    128.42957    230         -1 

   -15      0     120.00      1    126.57320   1676         -1 

   -15      0     124.62      1    135.61275   1472         -1 

   -15      0     129.23      1    137.74073   1042         -1 

   -15      0     133.85      1    143.86168   1379         -1 

   -15      0     138.46      1    145.65663   1004         -1 

   -15      0     143.08      1    155.48342   1658         -1 

   -15      0     147.69      1    156.63045    121         -1 

   -15      0     152.31      1    160.74019    289         -1 

   -15      0     156.92      1    166.97321    620         -1 

   -15      0     161.54      1    172.62549   1746         -1 

   -15      0     166.15      1    173.51112    992         -1 

   -15      0     170.77      1      0.22557   1394         -1 

   -15      0     175.38      1      7.81627    594         -1 

   -15      0     180.00      1     10.44420    418         -1 

   -15      6       0.00      1      9.57259   1310         -1 

   -15      6       4.62      1     29.09641    571         -1 

   -15      6       9.23      1     19.78390    274         -1 

   -15      6      13.85      1     22.86559    765         -1 

   -15      6      18.46      1     33.17295    454         -1 

   -15      6      23.08      1     33.29211    805         -1 

   -15      6      27.69      1     36.32298   1109         -1 

   -15      6      32.31      1     42.34500   1264         -1 

   -15      6      36.92      1     47.96719   1131         -1 

   -15      6      41.54      1     51.69400   1073         -1 

   -15      6      46.15      1     60.33440    102         -1 

   -15      6      50.77      1     62.03886    458         -1 

   -15      6      55.38      1     65.33527   1716         -1 

   -15      6      60.00      1     70.62028    533         -1 

   -15      6      64.62      1     70.76106   1665         -1 

   -15      6      69.23      1     82.18568   1278         -1 

   -15      6      73.85      1     84.40161    507         -1 

   -15      6      78.46      1     90.22556   1741         -1 

   -15      6      83.08      1     99.13480    801         -1 

   -15      6      87.69      1     98.69623   1072         -1 

   -15      6      92.31      1    103.02807    229         -1 

   -15      6      96.92      1    105.97564    712         -1 

   -15      6     101.54      1    111.52585    879         -1 

   -15      6     106.15      1    120.24157   1001         -1 

   -15      6     110.77      1    121.48086    357         -1 

   -15      6     115.38      1    127.50429    803         -1 

   -15      6     120.00      1    132.31628   1181         -1 

   -15      6     124.62      1    132.31628    885         -1 

   -15      6     129.23      1    134.40008    759         -1 

   -15      6     133.85      1    144.95561   1452         -1 

   -15      6     138.46      1    147.07359   1609         -1 

   -15      6     143.08      1    153.72540    832         -1 

   -15      6     147.69      0    159.21315    191         -1 

   -15      6     152.31      1    165.27796    176         -1 

   -15      6     156.92      0    166.54614   1396         -1 

   -15      6     161.54      1    168.25797    975         -1 

   -15      6     166.15      1      2.91935    903         -1 

   -15      6     170.77      1      1.57153      2         -1 

   -15      6     175.38      1      8.69649    304         -1 

   -15      6     180.00      0     11.31094    605         -1 

   -15     18       0.00      1      4.70879    525         -1 

   -15     18       4.62      1     15.14202   1449         -1 

   -15     18       9.23      1     21.92045    400         -1 

   -15     18      13.85      0     24.19989   1029         -1 

   -15     18      18.46      1     25.32701    250         -1 

   -15     18      23.08      1     33.29211    937         -1 

   -15     18      27.69      0     42.34500    777         -1 

   -15     18      32.31      1     42.37205    675         -1 

   -15     18      36.92      1     46.49290    395         -1 

   -15     18      41.54      1     55.09465   1555         -1 

   -15     18      46.15      1     60.90581   1771         -1 

   -15     18      50.77      1     62.03886    652         -1 

   -15     18      55.38      1     64.65491   1512         -1 

   -15     18      60.00      1     69.02428    644         -1 

   -15     18      64.62      1     73.19879   1533         -1 

   -15     18      69.23      1     83.51285   1590         -1 

   -15     18      73.85      0     82.18568   1087         -1 

   -15     18      78.46      1     86.63446    563         -1 

   -15     18      83.08      1     95.15470    710         -1 

   -15     18      87.69      1     99.13480    742         -1 

   -15     18      92.31      1    100.44388    130         -1 

   -15     18      96.92      1    105.97564   1313         -1 

   -15     18     101.54      1    109.38129    521         -1 

   -15     18     106.15      1    117.23272     24         -1 

   -15     18     110.77      1    123.86623    557         -1 

   -15     18     115.38      1    130.76369    187         -1 

   -15     18     120.00      1    131.36712    693         -1 

   -15     18     124.62      1    134.40629    751         -1 

   -15     18     129.23      1    137.42372    823         -1 

   -15     18     133.85      1    147.07359     35         -1 

   -15     18     138.46      1    148.37827    690         -1 

   -15     18     143.08      1    152.17021   1388         -1 

   -15     18     147.69      1    157.99680    149         -1 

   -15     18     152.31      1    161.96991    437         -1 

   -15     18     156.92      1    163.07193   1370         -1 

   -15     18     161.54      0    169.55612    356         -1 

   -15     18     166.15      1    169.99132   1127         -1 

   -15     18     170.77      1    176.63272    339         -1 

   -15     18     175.38      1      2.47096     53         -1 

   -15     18     180.00      1      8.69452   1491         -1 

   -12      0       0.00      1      8.25687    215         -1 

   -12      0       4.62      1     11.74238    399         -1 

   -12      0       9.23      1     16.39058   1761         -1 

   -12      0      13.85      1     22.86559   1293         -1 

   -12      0      18.46      1     26.66118     92         -1 

   -12      0      23.08      0     36.32298    404         -1 

   -12      0      27.69      1     37.91266   1124         -1 

   -12      0      32.31      1     41.47969    298         -1 

   -12      0      36.92      1     49.10763   1384         -1 

   -12      0      41.54      1     50.22177    262         -1 

   -12      0      46.15      1     50.53801   1120         -1 

   -12      0      50.77      1     61.30810   1178         -1 

   -12      0      55.38      1     67.68986   1306         -1 

   -12      0      60.00      1     72.37875    419         -1 

   -12      0      64.62      1     72.78786     27         -1 

   -12      0      69.23      1     76.12350   1298         -1 

   -12      0      73.85      1     79.99302    613         -1 

   -12      0      78.46      1     92.02221    762         -1 

   -12      0      83.08      1     93.36728   1647         -1 

   -12      0      87.69      1     99.13480    541         -1 

   -12      0      92.31      1    105.14158   1731         -1 

   -12      0      96.92      1    112.86495    886         -1 

   -12      0     101.54      1    112.47311   1193         -1 

   -12      0     106.15      1    120.81917    657         -1 

   -12      0     110.77      1    120.81917    467         -1 

   -12      0     115.38      1    127.50429   1275         -1 

   -12      0     120.00      1    131.36712    341         -1 

   -12      0     124.62      1    135.00000   1285         -1 

   -12      0     129.23      1    138.02864     96         -1 

   -12      0     133.85      1    143.51561    723         -1 

   -12      0     138.46      1    144.21084   1585         -1 

   -12      0     143.08      1    147.65825    844         -1 

   -12      0     147.69      0    151.78696   1679         -1 

   -12      0     152.31      1    159.21315    935         -1 

   -12      0     156.92      1    166.54614    497         -1 

   -12      0     161.54      1    166.54614   1547         -1 

   -12      0     166.15      1    173.51265   1138         -1 

   -12      0     170.77      1    179.77444    920         -1 

   -12      0     175.38      1      3.36554    695         -1 

   -12      0     180.00      1     10.44219    343         -1 

   -12      6       0.00      1      9.57259   1754         -1 

   -12      6       4.62      1     13.45426    297         -1 

   -12      6       9.23      1     22.86559   1093         -1 

   -12      6      13.85      1     27.98643   1196         -1 

   -12      6      18.46      1     29.61780   1583         -1 

   -12      6      23.08      1     31.89585   1350         -1 

   -12      6      27.69      1     40.85225    127         -1 

   -12      6      32.31      1     45.00114   1632         -1 

   -12      6      36.92      1     48.28014    615         -1 

   -12      6      41.54      1     50.22177    283         -1 

   -12      6      46.15      1     55.43861    976         -1 

   -12      6      50.77      1     66.52755    852         -1 

   -12      6      55.38      1     67.68986    925         -1 

   -12      6      60.00      1     68.23871    350         -1 

   -12      6      64.62      1     72.37875    518         -1 

   -12      6      69.23      1     79.99302   1186         -1 

   -12      6      73.85      0     82.62720   1373         -1 

   -12      6      78.46      1     85.73971   1576         -1 

   -12      6      83.08      1     92.02221    755         -1 

   -12      6      87.69      1    103.45386    565         -1 

   -12      6      92.31      1    105.97564    335         -1 

   -12      6      96.92      1    100.87787    515         -1 

   -12      6     101.54      1    110.97726   1194         -1 

   -12      6     106.15      1    117.41487    388         -1 

   -12      6     110.77      0    116.27943   1106         -1 

   -12      6     115.38      1    126.82740   1774         -1 

   -12      6     120.00      1    125.98086    933         -1 

   -12      6     124.62      1    130.43829    137         -1 

   -12      6     129.23      1    142.65501   1467         -1 

   -12      6     133.85      1    143.25927     17         -1 

   -12      6     138.46      1    150.44213   1189         -1 

   -12      6     143.08      1    149.10960   1119         -1 

   -12      6     147.69      0    159.62306    409         -1 

   -12      6     152.31      1    160.74019    802         -1 

   -12      6     156.92      1    155.84050    435         -1 

   -12      6     161.54      0    168.68940    209         -1 

   -12      6     166.15      1    175.29135    621         -1 

   -12      6     170.77      1    174.39988    909         -1 

   -12      6     175.38      1      3.36554    173         -1 

   -12      6     180.00      1      8.25687    990         -1 

   -12     18       0.00      1      4.70691    513         -1 

   -12     18       4.62      1     14.29925   1442         -1 

   -12     18       9.23      1     20.18393    752         -1 

   -12     18      13.85      1     22.07750   1619         -1 

   -12     18      18.46      1     23.81274   1168         -1 

   -12     18      23.08      1     38.17014    269         -1 

   -12     18      27.69      1     42.03511   1390         -1 

   -12     18      32.31      1     35.49017   1403         -1 

   -12     18      36.92      1     44.41947    408         -1 

   -12     18      41.54      1     44.41947      1         -1 

   -12     18      46.15      1     60.54102      9         -1 

   -12     18      50.77      1     61.27321    892         -1 

   -12     18      55.38      1     56.72074    122         -1 

   -12     18      60.00      1     71.97149    348         -1 

   -12     18      64.62      1     69.42020    158         -1 

   -12     18      69.23      1     79.12381    617         -1 

   -12     18      73.85      1     82.18568    881         -1 

   -12     18      78.46      1     87.97954    610         -1 

   -12     18      83.08      1     94.26203   1349         -1 

   -12     18      87.69      1     96.93211    772         -1 

   -12     18      92.31      1     94.26203     67         -1 

   -12     18      96.92      1    109.78334    453         -1 

   -12     18     101.54      1    110.97726   1479         -1 

   -12     18     106.15      1    112.31166   1248         -1 

   -12     18     110.77      1    111.12971   1289         -1 

   -12     18     115.38      1    121.39973   1159         -1 

   -12     18     120.00      0    126.82740   1401         -1 

   -12     18     124.62      1    135.61275    646         -1 

   -12     18     129.23      1    131.68664   1768         -1 

   -12     18     133.85      1    138.59494   1233         -1 

   -12     18     138.46      1    148.01685    373         -1 

   -12     18     143.08      1    152.17021    756         -1 

   -12     18     147.69      1    155.08778   1516         -1 

   -12     18     152.31      0    159.92407   1574         -1 

   -12     18     156.92      1    166.54614   1121         -1 

   -12     18     161.54      1    169.55612   1240         -1 

   -12     18     166.15      1    174.84530   1376         -1 

   -12     18     170.77      1      0.22557   1484         -1 

   -12     18     175.38      1      4.70691    132         -1 

   -12     18     180.00      1     10.44420   1698         -1 

    -9      0       0.00      1      3.36554    896         -1 

    -9      0       4.62      1     11.31094     48         -1 

    -9      0       9.23      1     16.39058     81         -1 

    -9      0      13.85      1     27.03967    899         -1 

    -9      0      18.46      1     28.89397     68         -1 

    -9      0      23.08      1     24.58470     95         -1 

    -9      0      27.69      1     36.66117   1600         -1 

    -9      0      32.31      1     40.85225    501         -1 

    -9      0      36.92      1     42.03511   1006         -1 

    -9      0      41.54      1     48.28014   1172         -1 

    -9      0      46.15      1     56.72074   1128         -1 

    -9      0      50.77      1     60.90581   1697         -1 

    -9      0      55.38      1     64.27718   1225         -1 

    -9      0      60.00      1     65.97457    144         -1 

    -9      0      64.62      1     76.12350    749         -1 

    -9      0      69.23      1     76.54779    998         -1 

    -9      0      73.85      1     81.74509   1123         -1 

    -9      0      78.46      1     89.77619    834         -1 

    -9      0      83.08      1     92.47089    760         -1 

    -9      0      87.69      1     95.60012   1166         -1 

    -9      0      92.31      1    107.62284    576         -1 

    -9      0      96.92      1     99.57230    936         -1 

    -9      0     101.54      1    110.58134   1629         -1 

    -9      0     106.15      1    114.76071    193         -1 

    -9      0     110.77      1    116.85237    302         -1 

    -9      0     115.38      1    128.42957    446         -1 

    -9      0     120.00      1    134.40629   1463         -1 

    -9      0     124.62      1    133.20076    869         -1 

    -9      0     129.23      1    138.02864   1688         -1 

    -9      0     133.85      1    148.01685   1386         -1 

    -9      0     138.46      1    149.47952   1226         -1 

    -9      0     143.08      1    145.89667   1171         -1 

    -9      0     147.69      1    157.02900    685         -1 

    -9      0     152.31      1    161.16208     57         -1 

    -9      0     156.92      1    166.12309   1215         -1 

    -9      0     161.54      1    166.54614    996         -1 

    -9      0     166.15      1    166.97193    422         -1 

    -9      0     170.77      1    179.77618    291         -1 

    -9      0     175.38      1      2.91752   1560         -1 

    -9      0     180.00      1     15.14202    255         -1 

    -9      6       0.00      1      9.57060    918         -1 

    -9      6       4.62      1     13.45426   1351         -1 

    -9      6       9.23      1     22.86559    922         -1 

    -9      6      13.85      1     21.52645     54         -1 

    -9      6      18.46      1     35.49017    678         -1 

    -9      6      23.08      1     33.17295   1271         -1 

    -9      6      27.69      1     36.32298    471         -1 

    -9      6      32.31      1     41.44330     28         -1 

    -9      6      36.92      1     45.29649    703         -1 

    -9      6      41.54      1     49.95826   1241         -1 

    -9      6      46.15      1     52.67355   1076         -1 

    -9      6      50.77      1     61.10823   1712         -1 

    -9      6      55.38      1     69.56823    251         -1 

    -9      6      60.00      1     73.61150    716         -1 

    -9      6      64.62      1     67.68986   1165         -1 

    -9      6      69.23      1     77.82956    817         -1 

    -9      6      73.85      1     74.02597    140         -1 

    -9      6      78.46      1     81.74509   1691         -1 

    -9      6      83.08      1     85.73971   1413         -1 

    -9      6      87.69      1    100.87787   1301         -1 

    -9      6      92.31      1    100.87787   1483         -1 

    -9      6      96.92      1    105.55946    591         -1 

    -9      6     101.54      1    106.39011    305         -1 

    -9      6     106.15      1    108.43547    730         -1 

    -9      6     110.77      1    125.63674   1015         -1 

    -9      6     115.38      1    124.10333    434         -1 

    -9      6     120.00      1    128.09792    654         -1 

    -9      6     124.62      1    130.10970   1259         -1 

    -9      6     129.23      1    135.00000   1439         -1 

    -9      6     133.85      1    149.47952   1398         -1 

    -9      6     138.46      1    148.37827   1185         -1 

    -9      6     143.08      1    149.47952    569         -1 

    -9      6     147.69      1    143.86168    627         -1 

    -9      6     152.31      1    159.21315   1343         -1 

    -9      6     156.92      1    167.40049   1036         -1 

    -9      6     161.54      1    162.78736    686         -1 

    -9      6     166.15      1    170.86663    268         -1 

    -9      6     170.77      1    178.87584    346         -1 

    -9      6     175.38      1      2.91935   1507         -1 

    -9      6     180.00      1      0.22557   1567         -1 

    -9     18       0.00      1      8.69452   1199         -1 

    -9     18       4.62      1     13.02845   1438         -1 

    -9     18       9.23      0     16.38850   1164         -1 

    -9     18      13.85      1     16.80121    425         -1 

    -9     18      18.46      1     23.81274   1709         -1 

    -9     18      23.08      1     36.41201   1080         -1 

    -9     18      27.69      1     37.24937   1063         -1 

    -9     18      32.31      1     41.44330    786         -1 

    -9     18      36.92      1     47.37475     58         -1 

    -9     18      41.54      1     47.37475   1743         -1 

    -9     18      46.15      1     57.88440   1009         -1 

    -9     18      50.77      1     60.90581   1359         -1 

    -9     18      55.38      1     68.23871    524         -1 

    -9     18      60.00      1     69.96384    994         -1 

    -9     18      64.62      1     76.12350   1311         -1 

    -9     18      69.23      1     76.12350   1575         -1 

    -9     18      73.85      1     79.12381   1677         -1 

    -9     18      78.46      1     88.87759    439         -1 

    -9     18      83.08      1     93.36728    536         -1 

    -9     18      87.69      0     99.57230   1017         -1 

    -9     18      92.31      0    100.44388    757         -1 

    -9     18      96.92      0     89.77619   1626         -1 

    -9     18     101.54      1    114.19922   1763         -1 

    -9     18     106.15      1    115.32630   1659         -1 

    -9     18     110.77      1    120.03075    798         -1 

    -9     18     115.38      1    125.04439   1420         -1 

    -9     18     120.00      1    118.55995   1509         -1 

    -9     18     124.62      1    136.22537    711         -1 

    -9     18     129.23      1    134.10484   1095         -1 

    -9     18     133.85      1    147.79062      7         -1 

    -9     18     138.46      0    142.99982    476         -1 

    -9     18     143.08      1    142.12487   1297         -1 

    -9     18     147.69      1    148.01685    929         -1 

    -9     18     152.31      1    162.78736   1224         -1 

    -9     18     156.92      1    166.54614     61         -1 

    -9     18     161.54      1    160.76052    653         -1 

    -9     18     166.15      0    173.06789   1170         -1 

    -9     18     170.77      1    177.08074   1781         -1 

    -9     18     175.38      1      4.70691    677         -1 

    -9     18     180.00      1     11.74238    789         -1 

    -6      0       0.00      1     10.44420   1474         -1 

    -6      0       4.62      1      3.81315   1464         -1 

    -6      0       9.23      1     16.80330   1255         -1 

    -6      0      13.85      1     22.47374    496         -1 

    -6      0      18.46      1     28.62683    222         -1 

    -6      0      23.08      1     24.19989   1012         -1 

    -6      0      27.69      1     36.07473    833         -1 

    -6      0      32.31      1     40.85225    421         -1 

    -6      0      36.92      1     48.28014     52         -1 

    -6      0      41.54      1     54.26775    125         -1 

    -6      0      46.15      1     55.67511   1210         -1 

    -6      0      50.77      0     60.54102   1144         -1 

    -6      0      55.38      1     61.84231   1312         -1 

    -6      0      60.00      1     65.21135    595         -1 

    -6      0      64.62      1     73.19879   1766         -1 

    -6      0      69.23      1     76.12350    855         -1 

    -6      0      73.85      1     80.42940    638         -1 

    -6      0      78.46      1     87.97954   1237         -1 

    -6      0      83.08      1     91.12416    878         -1 

    -6      0      87.69      1     98.25662   1437         -1 

    -6      0      92.31      1    105.55946   1040         -1 

    -6      0      96.92      1    111.91984   1216         -1 

    -6      0     101.54      1    118.55995   1523         -1 

    -6      0     106.15      1    115.71034    634         -1 

    -6      0     110.77      1    120.60415   1367         -1 

    -6      0     115.38      1    127.16736   1431         -1 

    -6      0     120.00      1    120.24157   1638         -1 

    -6      0     124.62      1    128.42957    495         -1 

    -6      0     129.23      1    134.70159   1404         -1 

    -6      0     133.85      1    138.31336   1150         -1 

    -6      0     138.46      1    142.04903   1699         -1 

    -6      0     143.08      1    155.44914     29         -1 

    -6      0     147.69      1    155.26969    860         -1 

    -6      0     152.31      1    159.21315    334         -1 

    -6      0     156.92      1    166.54614    540         -1 

    -6      0     161.54      1    173.06940   1624         -1 

    -6      0     166.15      1    171.74338   1038         -1 

    -6      0     170.77      1    176.18511   1378         -1 

    -6      0     175.38      0      2.91752    300         -1 

    -6      0     180.00      1      4.70691      8         -1 

    -6      6       0.00      1      0.22557    761         -1 

    -6      6       4.62      1     10.44420    493         -1 

    -6      6       9.23      0     19.78390    732         -1 

    -6      6      13.85      1     22.47374    948         -1 

    -6      6      18.46      1     22.63524    957         -1 

    -6      6      23.08      1     32.34036    633         -1 

    -6      6      27.69      1     36.07473    768         -1 

    -6      6      32.31      1     31.46000    637         -1 

    -6      6      36.92      1     40.57985   1114         -1 

    -6      6      41.54      1     41.16747    727         -1 

    -6      6      46.15      0     64.27718   1428         -1 

    -6      6      50.77      1     59.39726    954         -1 

    -6      6      55.38      1     68.63044    741         -1 

    -6      6      60.00      1     67.68986   1115         -1 

    -6      6      64.62      1     65.21135   1209         -1 

    -6      6      69.23      1     71.56610    570         -1 

    -6      6      73.85      1     81.74509    402         -1 

    -6      6      78.46      1     82.62720    396         -1 

    -6      6      83.08      1     82.18568   1103         -1 

    -6      6      87.69      1     92.02221    785         -1 

    -6      6      92.31      1    102.17211    793         -1 

    -6      6      96.92      1    106.39011   1637         -1 

    -6      6     101.54      1    111.12971    946         -1 

    -6      6     106.15      1    111.52585    256         -1 

    -6      6     110.77      1    114.76071   1363         -1 

    -6      6     115.38      1    123.28064    115         -1 

    -6      6     120.00      1    133.81272    139         -1 

    -6      6     124.62      1    131.08594   1517         -1 

    -6      6     129.23      1    128.42957   1704         -1 

    -6      6     133.85      1    130.76369   1422         -1 

    -6      6     138.46      1    147.43067   1462         -1 

    -6      6     143.08      1    145.54582   1055         -1 

    -6      6     147.69      1    152.17021    171         -1 

    -6      6     152.31      1    148.37827   1714         -1 

    -6      6     156.92      1    164.85842   1648         -1 

    -6      6     161.54      1    161.16208   1510         -1 

    -6      6     166.15      1    172.18397   1631         -1 

    -6      6     170.77      1    177.08239    474         -1 

    -6      6     175.38      1      0.22557    198         -1 

    -6      6     180.00      1      5.59839    306         -1 

    -6     18       0.00      1     10.44420    315         -1 

    -6     18       4.62      1      8.25687    498         -1 

    -6     18       9.23      1     16.80121   1800         -1 

    -6     18      13.85      1     23.64253   1720         -1 

    -6     18      18.46      1     20.73203   1328         -1 

    -6     18      23.08      1     31.32207   1618         -1 

    -6     18      27.69      1     36.32298    561         -1 

    -6     18      32.31      1     32.02840     62         -1 

    -6     18      36.92      1     47.68493    739         -1 

    -6     18      41.54      1     56.02081    322         -1 

    -6     18      46.15      1     55.09465    588         -1 

    -6     18      50.77      1     61.10823   1156         -1 

    -6     18      55.38      1     65.21135    468         -1 

    -6     18      60.00      1     73.61150   1043         -1 

    -6     18      64.62      1     71.97149   1234         -1 

    -6     18      69.23      1     81.30548   1564         -1 

    -6     18      73.85      1     76.12350    544         -1 

    -6     18      78.46      1     83.51285    587         -1 

    -6     18      83.08      1     99.13480    607         -1 

    -6     18      87.69      1     87.97954   1219         -1 

    -6     18      92.31      1    105.55946   1495         -1 

    -6     18      96.92      1    103.02807     46         -1 

    -6     18     101.54      1    114.93980   1026         -1 

    -6     18     106.15      1    114.02692   1208         -1 

    -6     18     110.77      1    117.61048    153         -1 

    -6     18     115.38      1    123.51364     18         -1 

    -6     18     120.00      1    126.32201   1383         -1 

    -6     18     124.62      1    136.22537   1212         -1 

    -6     18     129.23      1    137.71193   1101         -1 

    -6     18     133.85      1    140.16684   1622         -1 

    -6     18     138.46      1    146.36799    960         -1 

    -6     18     143.08      1    153.53217   1633         -1 

    -6     18     147.69      1    155.08778    872         -1 

    -6     18     152.31      1    163.60989    365         -1 

    -6     18     156.92      1    154.83252   1662         -1 

    -6     18     161.54      1    168.25797   1681         -1 

    -6     18     166.15      1    176.18511     78         -1 

    -6     18     170.77      1    179.32510    397         -1 

    -6     18     175.38      1      3.81500     36         -1 

    -6     18     180.00      1      6.04505    136         -1 

    -3      0       0.00      1      4.70879    406         -1 

    -3      0       4.62      1      4.70879   1752         -1 

    -3      0       9.23      1     16.39058    629         -1 

    -3      0      13.85      1     14.72247   1244         -1 

    -3      0      18.46      1     22.86559    799         -1 

    -3      0      23.08      1     30.18296   1608         -1 

    -3      0      27.69      1     28.15990    131         -1 

    -3      0      32.31      1     32.47232   1023         -1 

    -3      0      36.92      1     45.29649   1262         -1 

    -3      0      41.54      1     44.13307    829         -1 

    -3      0      46.15      0     56.02081   1799         -1 

    -3      0      50.77      1     53.59026    580         -1 

    -3      0      55.38      1     57.79203   1268         -1 

    -3      0      60.00      1     72.37875    871         -1 

    -3      0      64.62      1     68.08169    812         -1 

    -3      0      69.23      1     73.61150    983         -1 

    -3      0      73.85      1     76.12350    464         -1 

    -3      0      78.46      1     78.69108    666         -1 

    -3      0      83.08      1     87.53086    382         -1 

    -3      0      87.69      1     92.02221    734         -1 

    -3      0      92.31      1     95.60012   1589         -1 

    -3      0      96.92      1    105.55946    599         -1 

    -3      0     101.54      1    103.02807    846         -1 

    -3      0     106.15      1    108.16330   1302         -1 

    -3      0     110.77      1    111.91984    639         -1 

    -3      0     115.38      0    120.03075    683         -1 

    -3      0     120.00      1    126.32201     98         -1 

    -3      0     124.62      1    125.04439   1160         -1 

    -3      0     129.23      0    131.04444    240         -1 

    -3      0     133.85      1    135.63306   1436         -1 

    -3      0     138.46      1    148.37827   1542         -1 

    -3      0     143.08      1    142.99982    237         -1 

    -3      0     147.69      1    148.01685    883         -1 

    -3      0     152.31      1    153.14275     10         -1 

    -3      0     156.92      1    161.56453    819         -1 

    -3      0     161.54      1    165.27796    791         -1 

    -3      0     166.15      1    164.85961    423         -1 

    -3      0     170.77      1    177.08074   1786         -1 

    -3      0     175.38      1    178.87584   1592         -1 

    -3      0     180.00      1      6.48715      6         -1 

    -3      6       0.00      1      0.22557    810         -1 

    -3      6       4.62      1      4.70879   1355         -1 

    -3      6       9.23      1     10.87820   1675         -1 

    -3      6      13.85      1     19.78390    951         -1 

    -3      6      18.46      1     24.94050   1498         -1 

    -3      6      23.08      1     24.02759   1125         -1 

    -3      6      27.69      1     38.49808    114         -1 

    -3      6      32.31      1     34.20324   1614         -1 

    -3      6      36.92      1     37.58249   1353         -1 

    -3      6      41.54      1     47.65729   1415         -1 

    -3      6      46.15      1     55.67511    447         -1 

    -3      6      50.77      0     60.90581   1696         -1 

    -3      6      55.38      1     57.88440    546         -1 

    -3      6      60.00      1     60.90581   1105         -1 

    -3      6      64.62      1     72.78786    962         -1 

    -3      6      69.23      1     76.12350   1132         -1 

    -3      6      73.85      1     86.63446     47         -1 

    -3      6      78.46      1     76.12350    671         -1 

    -3      6      83.08      1     83.51285   1527         -1 

    -3      6      87.69      1     88.87759   1251         -1 

    -3      6      92.31      1     95.60012   1792         -1 

    -3      6      96.92      1    103.45386     33         -1 

    -3      6     101.54      1    104.72204    575         -1 

    -3      6     106.15      1    107.62284    105         -1 

    -3      6     110.77      1    100.87787     19         -1 

    -3      6     115.38      1    120.24157    175         -1 

    -3      6     120.00      1    120.60415    345         -1 

    -3      6     124.62      0    126.48439   1644         -1 

    -3      6     129.23      1    139.19211    658         -1 

    -3      6     133.85      1    148.01685    837         -1 

    -3      6     138.46      1    145.78408   1118         -1 

    -3      6     143.08      1    154.87867    687         -1 

    -3      6     147.69      1    153.53055   1713         -1 

    -3      6     152.31      1    155.48342    662         -1 

    -3      6     156.92      1    163.60989   1397         -1 

    -3      6     161.54      1    166.54614    238         -1 

    -3      6     166.15      0    177.08239    441         -1 

    -3      6     170.77      1    177.52911    688         -1 

    -3      6     175.38      1    177.52911   1545         -1 

    -3      6     180.00      1    179.77444    221         -1 

    -3     18       0.00      1      9.57060    499         -1 

    -3     18       4.62      1      6.48908    890         -1 

    -3     18       9.23      1     15.55783   1522         -1 

    -3     18      13.85      1     22.31229   1581         -1 

    -3     18      18.46      1     21.52645   1762         -1 

    -3     18      23.08      1     27.41562     59         -1 

    -3     18      27.69      0     38.49808    598         -1 

    -3     18      32.31      0     40.57985   1753         -1 

    -3     18      36.92      1     47.68493   1070         -1 

    -3     18      41.54      1     49.95826   1254         -1 

    -3     18      46.15      0     58.89535    932         -1 

    -3     18      50.77      1     61.84231    572         -1 

    -3     18      55.38      1     64.27718    509         -1 

    -3     18      60.00      1     72.78786    897         -1 

    -3     18      64.62      1     76.12350   1717         -1 

    -3     18      69.23      1     63.52889    206         -1 

    -3     18      73.85      1     80.86690    504         -1 

    -3     18      78.46      1     79.55781    868         -1 

    -3     18      83.08      0     98.69623    411         -1 

    -3     18      87.69      1    100.00868    203         -1 

    -3     18      92.31      1    100.44388    725         -1 

    -3     18      96.92      1    110.58134   1506         -1 

    -3     18     101.54      1    111.91984    529         -1 

    -3     18     106.15      1    111.91984    210         -1 

    -3     18     110.77      1    120.81917     26         -1 

    -3     18     115.38      1    115.71034    682         -1 

    -3     18     120.00      1    129.50195    959         -1 

    -3     18     124.62      1    134.10484    967         -1 

    -3     18     129.23      1    136.22537    528         -1 

    -3     18     133.85      0    142.91535   1214         -1 

    -3     18     138.46      1    145.89667    924         -1 

    -3     18     143.08      0    150.81887    729         -1 

    -3     18     147.69      1    160.07140   1669         -1 

    -3     18     152.31      1    155.08778   1011         -1 

    -3     18     156.92      1    160.74019   1098         -1 

    -3     18     161.54      1    169.55612   1295         -1 

    -3     18     166.15      1    173.95513    857         -1 

    -3     18     170.77      1    179.77444   1155         -1 

    -3     18     175.38      1      5.60029    151         -1 

    -3     18     180.00      1      3.36554    414         -1 

     0      0       0.00      1      0.22557    958          1 

     0      0       4.62      1      5.15485    979         -1 

     0      0       9.23      1     10.00898    253          1 

     0      0      13.85      1     18.03061   1783          1 

     0      0      18.46      1     10.44420    876          1 

     0      0      23.08      1     27.03967   1459          1 

     0      0      27.69      1     33.63439   1657         -1 

     0      0      32.31      1     30.89429    795          1 

     0      0      36.92      1     41.16747    244         -1 

     0      0      41.54      0     43.52478    647         -1 

     0      0      46.15      1     46.47752    971          1 

     0      0      50.77      1     56.36935    985         -1 

     0      0      55.38      1     53.00587    500         -1 

     0      0      60.00      1     58.10639    643          1 

     0      0      64.62      1     65.21135   1291         -1 

     0      0      69.23      1     68.47569   1482         -1 

     0      0      73.85      1     73.61150   1326          1 

     0      0      78.46      1     76.54779     71          1 

     0      0      83.08      1     82.18568    180          1 

     0      0      87.69      1     87.08248    188         -1 

     0      0      92.31      1     89.77619    583          1 

     0      0      96.92      1     89.77619    119          1 

     0      0     101.54      1     95.60012   1434          1 

     0      0     106.15      1    106.39011    103         -1 

     0      0     110.77      1    105.55946   1706          1 

     0      0     115.38      1    120.24157   1183         -1 

     0      0     120.00      1    114.58402    535          1 

     0      0     124.62      1    134.10484    436         -1 

     0      0     129.23      1    126.82740   1134          1 

     0      0     133.85      1    133.50829   1707         -1 

     0      0     138.46      1    126.82740    689          1 

     0      0     143.08      1    143.25927    104         -1 

     0      0     147.69      1    148.37827    217         -1 

     0      0     152.31      1    154.69466    702         -1 

     0      0     156.92      1    150.81887   1300         -1 

     0      0     161.54      1    152.17021   1488          1 

     0      0     166.15      1    169.12213    865         -1 

     0      0     170.77      1    166.54614   1645          1 

     0      0     175.38      1    173.06789    452         -1 

     0      0     180.00      1      1.12241    106         -1 

     0      6       0.00      1      4.70879   1037         -1 

     0      6       4.62      1     13.45426   1521         -1 

     0      6       9.23      1      0.22381    989          1 

     0      6      13.85      1     13.02845    294         -1 

     0      6      18.46      1     22.00163   1021         -1 

     0      6      23.08      1     25.32701   1117         -1 

     0      6      27.69      1     21.52645    367          1 

     0      6      32.31      1     36.32298   1061         -1 

     0      6      36.92      1     47.96719    726         -1 

     0      6      41.54      1     49.95826   1239         -1 

     0      6      46.15      1     38.17014   1796          1 

     0      6      50.77      1     58.68016    978         -1 

     0      6      55.38      0     44.13307     70          1 

     0      6      60.00      0     62.03886    143         -1 

     0      6      64.62      1     65.21135   1020          1 

     0      6      69.23      1     79.12381    691         -1 

     0      6      73.85      1     78.69108     49         -1 

     0      6      78.46      1     79.12381   1054          1 

     0      6      83.08      1     94.26203    448          1 

     0      6      87.69      1     88.42847    628         -1 

     0      6      92.31      1     95.60012   1715         -1 

     0      6      96.92      1     92.02221   1334          1 

     0      6     101.54      1     95.60012   1788          1 

     0      6     106.15      1    112.47311   1530         -1 

     0      6     110.77      1    118.35824   1486         -1 

     0      6     115.38      1    114.93980    475         -1 

     0      6     120.00      1    122.56933    792         -1 

     0      6     124.62      1    128.42957   1630         -1 

     0      6     129.23      1    138.02864   1173         -1 

     0      6     133.85      1    126.82740   1096          1 

     0      6     138.46      1    138.59494   1303         -1 

     0      6     143.08      1    132.89010    383          1 

     0      6     147.69      1    147.30248   1203         -1 

     0      6     152.31      1    149.47952    405         -1 

     0      6     156.92      1    154.90334   1772         -1 

     0      6     161.54      1    159.51915    988         -1 

     0      6     166.15      1    174.84530    216         -1 

     0      6     170.77      1    170.86520   1791          1 

     0      6     175.38      1    173.95668    267         -1 

     0      6     180.00      1    179.77618     77          1 

     0     18       0.00      1    174.84530    905          1 

     0     18       4.62      1    174.40144    736          1 

     0     18       9.23      1     17.21214   1385         -1 

     0     18      13.85      1      5.15485    309          1 

     0     18      18.46      1     10.00898   1058          1 

     0     18      23.08      1     17.62125    285          1 

     0     18      27.69      1     16.80330    364          1 

     0     18      32.31      1     40.57985     99         -1 

     0     18      36.92      1     47.96719   1789         -1 

     0     18      41.54      1     50.22177    227         -1 

     0     18      46.15      1     54.17286   1790         -1 

     0     18      50.77      1     56.36935    196         -1 

     0     18      55.38      1     62.77966   1554         -1 

     0     18      60.00      1     74.86005   1099         -1 

     0     18      64.62      1     54.41530   1485          1 

     0     18      69.23      1     79.12381    745         -1 

     0     18      73.85      1     82.62720     82         -1 

     0     18      78.46      1     89.32685    183         -1 

     0     18      83.08      1     69.96384    361          1 

     0     18      87.69      1     93.81489     86         -1 

     0     18      92.31      1     84.84704     15          1 

     0     18      96.92      1    104.72204    735         -1 

     0     18     101.54      1    107.21374    276         -1 

     0     18     106.15      1     95.60012   1602          1 

     0     18     110.77      1    117.61048    296         -1 

     0     18     115.38      1    123.26947   1664         -1 

     0     18     120.00      1    107.62284    184          1 

     0     18     124.62      1    123.28064    697          1 

     0     18     129.23      1    132.00302   1221         -1 

     0     18     133.85      1    143.25927   1062         -1 

     0     18     138.46      1    126.32201    773          1 

     0     18     143.08      1    137.32550   1338          1 

     0     18     147.69      1    137.42372    327          1 

     0     18     152.31      1    154.31898   1458         -1 

     0     18     156.92      1    162.94484     14         -1 

     0     18     161.54      1    149.10960   1066          1 

     0     18     166.15      1    157.42992   1097          1 

     0     18     170.77      1    177.08074    705         -1 

     0     18     175.38      1    166.54614     72          1 

     0     18     180.00      1    177.52911    277          1 

     3      0       0.00      1    178.87755    355          1 

     3      0       4.62      0    179.77444    228          1 

     3      0       9.23      1      8.69649   1738          1 

     3      0      13.85      1     13.45426    442          1 

     3      0      18.46      1     24.58470    753          1 

     3      0      23.08      1     16.80330   1069          1 

     3      0      27.69      1     31.89585   1218          1 

     3      0      32.31      1     24.76141    850          1 

     3      0      36.92      1     35.24870    325          1 

     3      0      41.54      1     37.24937    835          1 

     3      0      46.15      1     37.58249     93          1 

     3      0      50.77      1     42.03511    543          1 

     3      0      55.38      1     47.68493   1399          1 

     3      0      60.00      1     60.90581    177          1 

     3      0      64.62      1     60.90581    696          1 

     3      0      69.23      1     68.23871   1544          1 

     3      0      73.85      1     63.71736   1616          1 

     3      0      78.46      1     75.27959   1580          1 

     3      0      83.08      1     79.55781   1316          1 

     3      0      87.69      1     81.74509   1235          1 

     3      0      92.31      1     84.40161     94          1 

     3      0      96.92      1     96.04487    258          1 

     3      0     101.54      1     94.70865    223          1 

     3      0     106.15      1     97.81603    706          1 

     3      0     110.77      1    105.55946    427          1 

     3      0     115.38      1    114.02692    612          1 

     3      0     120.00      1    111.91984   1294          1 

     3      0     124.62      1    119.66702    914          1 

     3      0     129.23      1    125.39046    377          1 

     3      0     133.85      0    123.51364    940          1 

     3      0     138.46      1    137.71193    965          1 

     3      0     143.08      1    142.99982   1418          1 

     3      0     147.69      1    149.32865    444          1 

     3      0     152.31      1    140.49805    926          1 

     3      0     156.92      1    157.59589    624          1 

     3      0     161.54      1    160.76052    783          1 

     3      0     166.15      1    159.21315    901          1 

     3      0     170.77      1    170.42911    374          1 

     3      0     175.38      1    177.08239   1412          1 

     3      0     180.00      1      0.22557    273          1 

     3      6       0.00      0    175.29135   1502          1 

     3      6       4.62      1      5.60029   1445          1 

     3      6       9.23      1      0.22557   1615          1 

     3      6      13.85      1      6.04505   1566          1 

     3      6      18.46      1     19.78390   1232          1 

     3      6      23.08      1     22.86559    368          1 

     3      6      27.69      1     16.39058   1362          1 

     3      6      32.31      1     24.19989    640          1 

     3      6      36.92      1     29.61780   1477          1 

     3      6      41.54      1     34.54120   1169          1 

     3      6      46.15      1     36.32298   1785          1 

     3      6      50.77      1     41.16747     37          1 

     3      6      55.38      1     54.75355   1591          1 

     3      6      60.00      1     49.95826   1391          1 

     3      6      64.62      1     64.65491   1357          1 

     3      6      69.23      1     60.90581   1315          1 

     3      6      73.85      1     68.63044    743          1 

     3      6      78.46      1     73.19879   1625          1 

     3      6      83.08      1     82.18568   1519          1 

     3      6      87.69      1     80.42940    714          1 

     3      6      92.31      1     87.97954   1200          1 

     3      6      96.92      1     95.60012   1162          1 

     3      6     101.54      1     97.81603   1541          1 

     3      6     106.15      1     97.37451   1299          1 

     3      6     110.77      1     96.93211   1454          1 

     3      6     115.38      1    116.09192    934          1 

     3      6     120.00      1    115.71034    492          1 

     3      6     124.62      1    116.66044    308          1 

     3      6     129.23      1    120.60415   1174          1 

     3      6     133.85      1    133.20076    804          1 

     3      6     138.46      1    128.42957   1270          1 

     3      6     143.08      1    130.76369   1480          1 

     3      6     147.69      1    136.22537   1672          1 

     3      6     152.31      1    148.01685    259          1 

     3      6     156.92      1    148.74252   1453          1 

     3      6     161.54      0    150.44213    166          1 

     3      6     166.15      1    158.80546   1100          1 

     3      6     170.77      1    168.25797    737          1 

     3      6     175.38      1    176.63436   1643          1 

     3      6     180.00      1      0.22381   1111          1 

     3     18       0.00      1    166.54614    194          1 

     3     18       4.62      1      0.22381    866          1 

     3     18       9.23      1      2.91935    542          1 

     3     18      13.85      1      5.15485    848          1 

     3     18      18.46      1     10.44420   1441          1 

     3     18      23.08      1     16.39058   1152          1 

     3     18      27.69      1     18.43390   1163          1 

     3     18      32.31      1     21.13030   1732          1 

     3     18      36.92      1     30.75108    838          1 

     3     18      41.54      1     31.32207    363          1 

     3     18      46.15      1     37.58249   1776          1 

     3     18      50.77      1     36.32298    287          1 

     3     18      55.38      1     53.59026    366          1 

     3     18      60.00      1     47.96719    840          1 

     3     18      64.62      1     55.09465    718          1 

     3     18      69.23      1     62.03886    508          1 

     3     18      73.85      1     62.60034    880          1 

     3     18      78.46      1     72.37875    398          1 

     3     18      83.08      1     69.56823    670          1 

     3     18      87.69      1     76.54779    813          1 

     3     18      92.31      1     86.18685    347          1 

     3     18      96.92      1     89.77619    917          1 

     3     18     101.54      1     95.15470    527          1 

     3     18     106.15      1     97.37451    904          1 

     3     18     110.77      1    102.17211    968          1 

     3     18     115.38      1    105.14158    178          1 

     3     18     120.00      1    106.39011   1050          1 

     3     18     124.62      1    110.18336   1346          1 

     3     18     129.23      1    117.61048   1243          1 

     3     18     133.85      1    123.28064    445          1 

     3     18     138.46      1    128.42957   1655          1 

     3     18     143.08      1    130.76369   1049          1 

     3     18     147.69      1    133.20076   1460          1 

     3     18     152.31      1    145.89667    231          1 

     3     18     156.92      1    148.01685   1371          1 

     3     18     161.54      1    159.62306   1129          1 

     3     18     166.15      1    154.50811    459          1 

     3     18     170.77      1    162.78736   1613          1 

     3     18     175.38      1    168.69074   1727          1 

     3     18     180.00      0    175.73958    133          1 

     6      0       0.00      1    171.30522   1402          1 

     6      0       4.62      1    177.08239   1331          1 

     6      0       9.23      1      1.57333   1190          1 

     6      0      13.85      1      5.15485    947          1 

     6      0      18.46      1     16.80330    552          1 

     6      0      23.08      1     13.45426    616          1 

     6      0      27.69      1     16.80330    997          1 

     6      0      32.31      0     23.08937    566          1 

     6      0      36.92      1     30.53993   1572          1 

     6      0      41.54      1     34.09346    236          1 

     6      0      46.15      1     35.24870    170          1 

     6      0      50.77      1     47.68493   1000          1 

     6      0      55.38      1     49.64440    825          1 

     6      0      60.00      1     60.90581    873          1 

     6      0      64.62      1     58.46227    490          1 

     6      0      69.23      1     61.10823    207          1 

     6      0      73.85      1     65.76383    232          1 

     6      0      78.46      1     68.08169    265          1 

     6      0      83.08      1     76.12350   1151          1 

     6      0      87.69      1     74.86005     30          1 

     6      0      92.31      1     84.40161    668          1 

     6      0      96.92      1     87.97954    212          1 

     6      0     101.54      1     92.02221    728          1 

     6      0     106.15      1     96.93211   1599          1 

     6      0     110.77      1    101.31060    449          1 

     6      0     115.38      1    105.97564    375          1 

     6      0     120.00      1    113.64187   1769          1 

     6      0     124.62      1    116.66044    589          1 

     6      0     129.23      1    120.81917   1290          1 

     6      0     133.85      1    132.00302    972          1 

     6      0     138.46      1    129.22918    189          1 

     6      0     143.08      1    134.10484   1082          1 

     6      0     147.69      1    139.83880   1273          1 

     6      0     152.31      0    141.44147   1188          1 

     6      0     156.92      1    153.14275   1604          1 

     6      0     161.54      1    147.65825    831          1 

     6      0     166.15      1    156.63045    522          1 

     6      0     170.77      1    163.60989   1250          1 

     6      0     175.38      1    167.40049    281          1 

     6      0     180.00      0    168.69074    483          1 

     6      6       0.00      1    179.77618    912          1 

     6      6       4.62      1      3.36554    472          1 

     6      6       9.23      1      9.57259    455          1 

     6      6      13.85      1      5.15485   1673          1 

     6      6      18.46      1     10.44420    316          1 

     6      6      23.08      0     16.80330   1341          1 

     6      6      27.69      0     11.74238    214          1 

     6      6      32.31      1     23.64253    862          1 

     6      6      36.92      1     30.89429   1139          1 

     6      6      41.54      1     32.59942    226          1 

     6      6      46.15      1     43.23875    466          1 

     6      6      50.77      1     43.82601     87          1 

     6      6      55.38      1     46.47752    417          1 

     6      6      60.00      0     44.12423   1032          1 

     6      6      64.62      0     56.60072   1366          1 

     6      6      69.23      1     61.30810   1347          1 

     6      6      73.85      1     68.15970    288          1 

     6      6      78.46      1     82.18568    977          1 

     6      6      83.08      1     75.70075    609          1 

     6      6      87.69      1     88.42847    930          1 

     6      6      92.31      0     82.62720   1603          1 

     6      6      96.92      1     84.84704   1252          1 

     6      6     101.54      1     93.36728   1546          1 

     6      6     106.15      1     97.37451   1339          1 

     6      6     110.77      1     99.57230    319          1 

     6      6     115.38      1    107.21374   1684          1 

     6      6     120.00      1    111.91984    843          1 

     6      6     124.62      1    115.32630   1701          1 

     6      6     129.23      1    111.12971    853          1 

     6      6     133.85      1    126.57320    619          1 

     6      6     138.46      1    128.42957   1651          1 

     6      6     143.08      1    130.76369   1005          1 

     6      6     147.69      1    135.92403   1548          1 

     6      6     152.31      1    143.25927   1582          1 

     6      6     156.92      1    150.65360   1195          1 

     6      6     161.54      1    153.92425    547          1 

     6      6     166.15      1    162.94484     56          1 

     6      6     170.77      1    169.99272   1496          1 

     6      6     175.38      1    166.97321   1229          1 

     6      6     180.00      1    169.99132   1764          1 

     6     18       0.00      1    173.06940    233          1 

     6     18       4.62      1    177.08074      3          1 

     6     18       9.23      1    179.77444    699          1 

     6     18      13.85      1     10.00898    142          1 

     6     18      18.46      0     14.30131    667          1 

     6     18      23.08      1     10.87820   1653          1 

     6     18      27.69      1     12.17247   1321          1 

     6     18      32.31      1     26.66118    307          1 

     6     18      36.92      1     26.10033   1578          1 

     6     18      41.54      1     25.52795    416          1 

     6     18      46.15      0     36.07473   1468          1 

     6     18      50.77      1     44.70881   1683          1 

     6     18      55.38      1     46.18846    201          1 

     6     18      60.00      1     52.34414   1744          1 

     6     18      64.62      1     55.67511    384          1 

     6     18      69.23      1     55.43861    943          1 

     6     18      73.85      1     69.56823    942          1 

     6     18      78.46      1     69.42020   1201          1 

     6     18      83.08      1     79.12381   1689          1 

     6     18      87.69      1     79.12381   1793          1 

     6     18      92.31      1     86.63446     80          1 

     6     18      96.92      0     85.73971   1636          1 

     6     18     101.54      1     96.48888    811          1 

     6     18     106.15      1     98.25662     31          1 

     6     18     110.77      1    101.74203   1077          1 

     6     18     115.38      1    102.60081     64          1 

     6     18     120.00      1    108.03009    303          1 

     6     18     124.62      1    116.09192   1661          1 

     6     18     129.23      1    109.38129    809          1 

     6     18     133.85      1    123.51364   1094          1 

     6     18     138.46      1    126.82740    673          1 

     6     18     143.08      1    130.43829   1490          1 

     6     18     147.69      1    148.74252   1198          1 

     6     18     152.31      1    138.02864   1031          1 

     6     18     156.92      1    154.87867   1068          1 

     6     18     161.54      1    138.02864   1725          1 

     6     18     166.15      1    158.80546   1319          1 

     6     18     170.77      1    165.69911    420          1 

     6     18     175.38      1    167.40049    590          1 

     6     18     180.00      1    169.55612   1405          1 

     9      0       0.00      1    169.55612    162          1 

     9      0       4.62      1    175.73958   1202          1 

     9      0       9.23      1      2.02227   1795          1 

     9      0      13.85      1      3.81500    911          1 

     9      0      18.46      1     11.31094    394          1 

     9      0      23.08      1     13.45426   1750          1 

     9      0      27.69      1     16.80330    134          1 

     9      0      32.31      1     24.41035   1654          1 

     9      0      36.92      1     27.03967   1272          1 

     9      0      41.54      1     24.19989    359          1 

     9      0      46.15      1     46.17628   1620          1 

     9      0      50.77      0     41.16747   1197          1 

     9      0      55.38      1     47.37475   1501          1 

     9      0      60.00      1     47.68493    864          1 

     9      0      64.62      1     50.22177   1059          1 

     9      0      69.23      1     62.40801   1249          1 

     9      0      73.85      1     60.90581    342          1 

     9      0      78.46      1     68.63044    806          1 

     9      0      83.08      1     75.70075   1279          1 

     9      0      87.69      1     79.12381    841          1 

     9      0      92.31      1     82.18568    538          1 

     9      0      96.92      0     82.18568   1034          1 

     9      0     101.54      1     94.26203   1091          1 

     9      0     106.15      1     95.60012    264          1 

     9      0     110.77      1     96.48888   1417          1 

     9      0     115.38      1    105.55946    787          1 

     9      0     120.00      1    110.97726    199          1 

     9      0     124.62      1    116.66044   1563          1 

     9      0     129.23      1    122.56933   1446          1 

     9      0     133.85      1    122.20938    808          1 

     9      0     138.46      1    130.76369    898          1 

     9      0     143.08      1    128.42957    159          1 

     9      0     147.69      1    138.59494   1532          1 

     9      0     152.31      1    144.36326    660          1 

     9      0     156.92      1    141.17005    724          1 

     9      0     161.54      1    148.37827   1475          1 

     9      0     166.15      1    159.21315   1263          1 

     9      0     170.77      1    163.60989    494          1 

     9      0     175.38      1    168.25797   1646          1 

     9      0     180.00      1    174.40144    578          1 

     9      6       0.00      1    179.77444    174          1 

     9      6       4.62      1    172.18545    185          1 

     9      6       9.23      1      2.47096    313          1 

     9      6      13.85      1     14.29925   1687          1 

     9      6      18.46      1      8.69649   1308          1 

     9      6      23.08      1     22.70193    186          1 

     9      6      27.69      1     11.74238    815          1 

     9      6      32.31      1     20.18393   1112          1 

     9      6      36.92      1     30.53993    700          1 

     9      6      41.54      1     28.52821    549          1 

     9      6      46.15      1     36.91327   1562          1 

     9      6      50.77      1     49.64440   1642          1 

     9      6      55.38      1     46.47752   1180          1 

     9      6      60.00      1     56.36935    488          1 

     9      6      64.62      1     50.53801   1711          1 

     9      6      69.23      1     62.40801   1314          1 

     9      6      73.85      1     62.77966    944          1 

     9      6      78.46      1     64.27718   1421          1 

     9      6      83.08      1     75.70075    320          1 

     9      6      87.69      1     79.12381    219          1 

     9      6      92.31      1     82.18568    875          1 

     9      6      96.92      1     92.02221    370          1 

     9      6     101.54      1     93.36728    708          1 

     9      6     106.15      1     99.13480   1525          1 

     9      6     110.77      1    102.17211    317          1 

     9      6     115.38      1    105.97564   1666          1 

     9      6     120.00      1    104.30089    744          1 

     9      6     124.62      1    120.39182     42          1 

     9      6     129.23      1    116.85237   1336          1 

     9      6     133.85      1    120.60415    412          1 

     9      6     138.46      1    126.57320   1536          1 

     9      6     143.08      1    126.82740    385          1 

     9      6     147.69      1    135.00000    900          1 

     9      6     152.31      1    137.71193   1601          1 

     9      6     156.92      0    149.32865   1674          1 

     9      6     161.54      1    152.37189   1550          1 

     9      6     166.15      1    150.44213    358          1 

     9      6     170.77      1    157.02900    157          1 

     9      6     175.38      1    160.21666    208          1 

     9      6     180.00      1    170.86520    555          1 

     9     18       0.00      1      0.67492    641          1 

     9     18       4.62      1    175.29294    478          1 

     9     18       9.23      1    177.97948    679          1 

     9     18      13.85      1      8.25687    562          1 

     9     18      18.46      1     10.44420   1211          1 

     9     18      23.08      1     13.02845   1277          1 

     9     18      27.69      1     21.13030    124          1 

     9     18      32.31      1     24.58470   1053          1 

     9     18      36.92      1     29.25716    577          1 

     9     18      41.54      1     30.53993    243          1 

     9     18      46.15      1     36.66117    413          1 

     9     18      50.77      1     50.74021    746          1 

     9     18      55.38      1     47.37475    709          1 

     9     18      60.00      1     50.53801    469          1 

     9     18      64.62      1     53.59026   1184          1 

     9     18      69.23      1     62.40801   1167          1 

     9     18      73.85      1     60.90581    218          1 

     9     18      78.46      1     67.68986    100          1 

     9     18      83.08      1     72.37875   1773          1 

     9     18      87.69      1     79.55781    721          1 

     9     18      92.31      1     86.63446    701          1 

     9     18      96.92      1     89.77619   1678          1 

     9     18     101.54      1     91.57328    278          1 

     9     18     106.15      1     98.69623    854          1 

     9     18     110.77      1    100.44388    781          1 

     9     18     115.38      1    104.72204    393          1 

     9     18     120.00      1    114.37385   1499          1 

     9     18     124.62      1    109.24050   1685          1 

     9     18     129.23      1    120.81917   1617          1 

     9     18     133.85      1    125.98086   1179          1 

     9     18     138.46      1    132.00302   1158          1 

     9     18     143.08      0    133.50829   1473          1 

     9     18     147.69      1    138.59494    489          1 

     9     18     152.31      1    137.42372   1605          1 

     9     18     156.92      1    148.01685   1432          1 

     9     18     161.54      1    150.60630   1794          1 

     9     18     166.15      1    158.80546   1577          1 

     9     18     170.77      1    169.99272   1782          1 

     9     18     175.38      1    166.97193   1107          1 

     9     18     180.00      1    171.30522    526          1 

    12      0       0.00      1    166.54614   1033          1 

    12      0       4.62      1      0.22557    560          1 

    12      0       9.23      1    179.32510    554          1 

    12      0      13.85      1      7.81627    870          1 

    12      0      18.46      1      7.37474    220          1 

    12      0      23.08      1     12.60118   1757          1 

    12      0      27.69      1     16.80330    863          1 

    12      0      32.31      1     22.31229   1392          1 

    12      0      36.92      1     30.53993   1027          1 

    12      0      41.54      1     32.59942    826          1 

    12      0      46.15      0     36.66117    941          1 

    12      0      50.77      1     41.16747    597          1 

    12      0      55.38      1     48.28014    145          1 

    12      0      60.00      1     49.69182   1345          1 

    12      0      64.62      1     55.43861    632          1 

    12      0      69.23      1     60.90581    970          1 

    12      0      73.85      1     58.10639   1680          1 

    12      0      78.46      1     69.02428   1309          1 

    12      0      83.08      1     71.97149   1457          1 

    12      0      87.69      0     76.12350     97          1 

    12      0      92.31      1     82.62720    910          1 

    12      0      96.92      1     87.53086   1292          1 

    12      0     101.54      1     92.91926   1784          1 

    12      0     106.15      0     96.04487    257          1 

    12      0     110.77      1     95.60012    349          1 

    12      0     115.38      1    107.62284   1656          1 

    12      0     120.00      1    108.43547   1765          1 

    12      0     124.62      1    116.66044    713          1 

    12      0     129.23      1    123.28064    919          1 

    12      0     133.85      1    120.60415    715          1 

    12      0     138.46      1    126.82740   1028          1 

    12      0     143.08      1    137.71193   1702          1 

    12      0     147.69      1    134.70159   1749          1 

    12      0     152.31      1    137.13232    861          1 

    12      0     156.92      1    141.51088   1426          1 

    12      0     161.54      1    148.75531    290          1 

    12      0     166.15      1    155.26969    205          1 

    12      0     170.77      1    158.00560   1324          1 

    12      0     175.38      1    162.94484    246          1 

    12      0     180.00      1    164.02436    776          1 

    12      6       0.00      1    173.06789    931          1 

    12      6       4.62      1    171.74338    390          1 

    12      6       9.23      1      3.36554   1283          1 

    12      6      13.85      1      2.47096    698          1 

    12      6      18.46      1      9.13508   1227          1 

    12      6      23.08      1     16.80330   1531          1 

    12      6      27.69      1     19.64064   1652          1 

    12      6      32.31      1     16.80330   1393          1 

    12      6      36.92      1     24.02759   1455          1 

    12      6      41.54      1     30.89429   1044          1 

    12      6      46.15      1     32.72400    426          1 

    12      6      50.77      1     39.40753   1348          1 

    12      6      55.38      1     48.28014   1649          1 

    12      6      60.00      1     48.28014   1143          1 

    12      6      64.62      1     55.67511   1205          1 

    12      6      69.23      1     57.40281   1779          1 

    12      6      73.85      1     62.40801   1690          1 

    12      6      78.46      1     69.42020    908          1 

    12      6      83.08      1     69.02428    487          1 

    12      6      87.69      1     80.86690    168          1 

    12      6      92.31      0     80.42940    877          1 

    12      6      96.92      1     88.42847    888          1 

    12      6     101.54      1     94.70865   1733          1 

    12      6     106.15      1     97.81603   1419          1 

    12      6     110.77      1    102.17211   1147          1 

    12      6     115.38      1    106.80282     44          1 

    12      6     120.00      1    110.97726     20          1 

    12      6     124.62      1    117.98566    720          1 

    12      6     129.23      1    123.86623   1320          1 

    12      6     133.85      1    127.76323     63          1 

    12      6     138.46      1    124.69536    938          1 

    12      6     143.08      1    138.59494   1466          1 

    12      6     147.69      1    136.52343    859          1 

    12      6     152.31      1    140.16684    270          1 

    12      6     156.92      1    147.30248    511          1 

    12      6     161.54      1    151.58071    771          1 

    12      6     166.15      1    154.50811   1352          1 

    12      6     170.77      1    166.54614    579          1 

    12      6     175.38      1    163.60989    428          1 

    12      6     180.00      1    168.69074    311          1 

    12     18       0.00      1    170.42911    674          1 

    12     18       4.62      1    177.08239    386          1 

    12     18       9.23      1    176.63436    568          1 

    12     18      13.85      1      2.91752    516          1 

    12     18      18.46      1      8.25687   1520          1 

    12     18      23.08      1     22.86559   1380          1 

    12     18      27.69      1     21.52645   1623          1 

    12     18      32.31      1     24.19989   1667          1 

    12     18      36.92      1     29.82338   1141          1 

    12     18      41.54      1     32.77606   1071          1 

    12     18      46.15      1     37.32872    112          1 

    12     18      50.77      1     45.29346   1427          1 

    12     18      55.38      1     56.02081    360          1 

    12     18      60.00      1     42.37205    665          1 

    12     18      64.62      0     56.60072    150          1 

    12     18      69.23      1     60.17883   1569          1 

    12     18      73.85      1     58.46227   1635          1 

    12     18      78.46      1     72.78786    651          1 

    12     18      83.08      1     74.02597    318          1 

    12     18      87.69      1     80.42940    622          1 

    12     18      92.31      1     82.62720   1206          1 

    12     18      96.92      0     82.18568    429          1 

    12     18     101.54      1     92.91926    482          1 

    12     18     106.15      1     99.57230    129          1 

    12     18     110.77      1     92.91926   1593          1 

    12     18     115.38      1    107.62284   1700          1 

    12     18     120.00      1    115.71034    635          1 

    12     18     124.62      1    120.81917   1304          1 

    12     18     129.23      1    114.93980    828          1 

    12     18     133.85      1    120.24157   1409          1 

    12     18     138.46      1    126.82740    766          1 

    12     18     143.08      0    130.76369    636          1 

    12     18     147.69      1    138.59494    606          1 

    12     18     152.31      1    142.65501   1358          1 

    12     18     156.92      1    151.19839    952          1 

    12     18     161.54      1    150.06818   1742          1 

    12     18     166.15      1    147.43067    362          1 

    12     18     170.77      1    163.60989   1755          1 

    12     18     175.38      1    169.12213   1256          1 

    12     18     180.00      1    179.77618    462          1 

    15      0       0.00      1    163.60989   1515          1 

    15      0       4.62      1    166.54614    389          1 

    15      0       9.23      0      5.60029    867          1 

    15      0      13.85      1      2.47096   1686          1 

    15      0      18.46      1      5.15485     76          1 

    15      0      23.08      1     10.44420    293          1 

    15      0      27.69      1     16.80330   1238          1 

    15      0      32.31      1     19.64064    321          1 

    15      0      36.92      1     24.58470   1377          1 

    15      0      41.54      1     30.53993    553          1 

    15      0      46.15      1     33.17295   1372          1 

    15      0      50.77      1     46.18846   1634          1 

    15      0      55.38      1     39.14512   1723          1 

    15      0      60.00      1     49.64440   1364          1 

    15      0      64.62      1     59.03736   1607          1 

    15      0      69.23      1     58.68016   1078          1 

    15      0      73.85      1     65.21135    966          1 

    15      0      78.46      1     62.03886   1775          1 

    15      0      83.08      1     74.44217   1518          1 

    15      0      87.69      1     72.78786    964          1 

    15      0      92.31      1     79.55781   1084          1 

    15      0      96.92      1     82.18568   1798          1 

    15      0     101.54      1     91.57328    461          1 

    15      0     106.15      1     89.77619    179          1 

    15      0     110.77      1     95.15470    814          1 

    15      0     115.38      1    107.62284    949          1 

    15      0     120.00      1    105.55946   1074          1 

    15      0     124.62      1    111.12971   1177          1 

    15      0     129.23      1    118.18564   1014          1 

    15      0     133.85      1    129.02235    955          1 

    15      0     138.46      1    125.98086   1223          1 

    15      0     143.08      1    134.70159    822          1 

    15      0     147.69      1    136.83770   1242          1 

    15      0     152.31      1    141.78156   1767          1 

    15      0     156.92      1    142.04903   1692          1 

    15      0     161.54      1    141.78156    611          1 

    15      0     166.15      1    150.06818    279          1 

    15      0     170.77      1    154.31898   1489          1 

    15      0     175.38      1    163.60989   1079          1 

    15      0     180.00      1    174.84530    376          1 

    15      6       0.00      1    166.54614   1497          1 

    15      6       4.62      1    177.53078   1556          1 

    15      6       9.23      1      4.70879   1722          1 

    15      6      13.85      1      4.26216    707          1 

    15      6      18.46      1      9.13508    603          1 

    15      6      23.08      1     10.44420    884          1 

    15      6      27.69      1     20.18393   1207          1 

    15      6      32.31      1     24.02759   1161          1 

    15      6      36.92      1     18.83948    778          1 

    15      6      41.54      1     31.46000    642          1 

    15      6      46.15      1     34.43524    148          1 

    15      6      50.77      1     45.00114    784          1 

    15      6      55.38      1     45.58877    601          1 

    15      6      60.00      1     49.64440    681          1 

    15      6      64.62      1     56.02081   1382          1 

    15      6      69.23      1     52.67355    381          1 

    15      6      73.85      1     61.10823    550          1 

    15      6      78.46      1     64.65491   1500          1 

    15      6      83.08      1     78.69108    663          1 

    15      6      87.69      1     75.70075    460          1 

    15      6      92.31      1     82.18568    301          1 

    15      6      96.92      1     86.63446     34          1 

    15      6     101.54      1     92.02221    842          1 

    15      6     106.15      1     95.15470    379          1 

    15      6     110.77      1    104.30089    731          1 

    15      6     115.38      1    105.55946    465          1 

    15      6     120.00      1    108.03009    450          1 

    15      6     124.62      1    111.12971    800          1 

    15      6     129.23      1    118.72823    167          1 

    15      6     133.85      1    123.86623   1282          1 

    15      6     138.46      1    125.98086   1596          1 

    15      6     143.08      1    134.10484   1724          1 

    15      6     147.69      1    133.80029    336          1 

    15      6     152.31      1    142.12487   1612          1 

    15      6     156.92      1    143.51561     88          1 

    15      6     161.54      1    148.74252    534          1 

    15      6     166.15      1    158.80546   1668          1 

    15      6     170.77      1    159.21315    340          1 

    15      6     175.38      1    167.82789   1340          1 

    15      6     180.00      1    171.30377   1182          1 

    15     18       0.00      1    174.84530   1660          1 

    15     18       4.62      1    174.84530    573          1 

    15     18       9.23      1      0.67315   1568          1 

    15     18      13.85      1      0.22557    326          1 

    15     18      18.46      1     13.45426    433          1 

    15     18      23.08      1     11.74238   1736          1 

    15     18      27.69      1     20.18393    128          1 

    15     18      32.31      1     20.73203    252          1 

    15     18      36.92      1     26.47176    775          1 

    15     18      41.54      1     33.97397   1230          1 

    15     18      46.15      1     36.91327   1008          1 

    15     18      50.77      1     33.29211    851          1 

    15     18      55.38      1     43.25662     21          1 

    15     18      60.00      1     46.47752    424          1 

    15     18      64.62      1     61.47399    836          1 

    15     18      69.23      1     59.60958     43          1 

    15     18      73.85      1     58.46227    369          1 

    15     18      78.46      1     64.27718    551          1 

    15     18      83.08      1     79.12381   1231          1 

    15     18      87.69      1     83.06961    913          1 

    15     18      92.31      1     83.06961   1257          1 

    15     18      96.92      1     90.22556   1102          1 

    15     18     101.54      1     91.57328   1770          1 

    15     18     106.15      1     99.13480   1046          1 

    15     18     110.77      1     96.93211   1511          1 

    15     18     115.38      1    105.97564    820          1 

    15     18     120.00      1    111.52585    331          1 

    15     18     124.62      1    115.32630    986          1 

    15     18     129.23      1    118.35824    224          1 

    15     18     133.85      1    128.42957   1104          1 

    15     18     138.46      1    126.82740    456          1 

    15     18     143.08      0    125.04439   1064          1 

    15     18     147.69      1    134.69845    586          1 

    15     18     152.31      1    141.78156   1748          1 

    15     18     156.92      1    145.54582   1374          1 

    15     18     161.54      1    156.63045    523          1 

    15     18     166.15      1    156.63045   1640          1 

    15     18     170.77      1    162.94484   1048          1 

    15     18     175.38      1    169.55750    182          1 

    15     18     180.00      1    173.51265    987          1 

    18      0       0.00      1    166.97193    330          1 

    18      0       4.62      1    176.63272    192          1 

    18      0       9.23      0    176.63436   1586          1 

    18      0      13.85      1      3.81315   1045          1 

    18      0      18.46      1      0.22557    614          1 

    18      0      23.08      1     11.74238    858          1 

    18      0      27.69      1     16.80330   1287          1 

    18      0      32.31      1     27.03967    893          1 

    18      0      36.92      1     22.86559    432          1 

    18      0      41.54      1     31.89585    248          1 

    18      0      46.15      1     31.24606    204          1 

    18      0      50.77      1     50.48241    585          1 

    18      0      55.38      1     41.16747   1565          1 

    18      0      60.00      1     47.37475    292          1 

    18      0      64.62      1     45.00114   1747          1 

    18      0      69.23      1     48.28014   1756          1 

    18      0      73.85      1     61.10823    623          1 

    18      0      78.46      1     64.09459   1538          1 

    18      0      83.08      1     75.27959   1734          1 

    18      0      87.69      1     76.12350    764          1 

    18      0      92.31      1     83.95686    280          1 

    18      0      96.92      1     87.97954   1745          1 

    18      0     101.54      1     89.77619     89          1 

    18      0     106.15      1     96.04487   1016          1 

    18      0     110.77      1     99.13480    953          1 

    18      0     115.38      0     99.13480    486          1 

    18      0     120.00      1    107.62284    748          1 

    18      0     124.62      1    111.91984    692          1 

    18      0     129.23      1    118.35824   1728          1 

    18      0     133.85      1    125.28963    463          1 

    18      0     138.46      1    123.51364    387          1 

    18      0     143.08      1    130.43829     51          1 

    18      0     147.69      1    131.04444    995          1 

    18      0     152.31      1    137.42372    249          1 

    18      0     156.92      1    146.25045   1381          1 

    18      0     161.54      1    145.54582    338          1 

    18      0     166.15      1    149.10960   1528          1 

    18      0     170.77      1    160.74019    332          1 

    18      0     175.38      1    163.19718   1344          1 

    18      0     180.00      1    169.55750   1780          1 

    18      6       0.00      1    173.51112    790          1 

    18      6       4.62      1    174.84530   1551          1 

    18      6       9.23      1      2.91935    584          1 

    18      6      13.85      1      1.57333    519          1 

    18      6      18.46      1     10.44420   1222          1 

    18      6      23.08      1     10.87820   1740          1 

    18      6      27.69      1     10.44420   1465          1 

    18      6      32.31      1     19.64064   1778          1 

    18      6      36.92      1     30.75108    847          1 

    18      6      41.54      1     31.67658    502          1 

    18      6      46.15      1     32.02840    457          1 

    18      6      50.77      1     33.63439   1535          1 

    18      6      55.38      1     49.95826   1136          1 

    18      6      60.00      1     46.47752     60          1 

    18      6      64.62      1     53.92755   1611          1 

    18      6      69.23      0     55.09465    608          1 

    18      6      73.85      1     69.56823    271          1 

    18      6      78.46      1     69.56823    202          1 

    18      6      83.08      1     71.02432    314          1 

    18      6      87.69      1     79.12381    286          1 

    18      6      92.31      1     86.63446    738          1 

    18      6      96.92      1     87.08248   1375          1 

    18      6     101.54      1     95.15470   1504          1 

    18      6     106.15      1     95.60012    505          1 

    18      6     110.77      1    105.55946    477          1 

    18      6     115.38      1    108.03009    451          1 

    18      6     120.00      1    107.21374    807          1 

    18      6     124.62      1    112.31166    974          1 

    18      6     129.23      1    120.60415    263          1 

    18      6     133.85      1    120.81917   1610          1 

    18      6     138.46      1    128.42957    625          1 

    18      6     143.08      1    128.95956    120          1 

    18      6     147.69      1    138.87341   1086          1 

    18      6     152.31      1    141.78156    372          1 

    18      6     156.92      0    144.11399   1433          1 

    18      6     161.54      1    144.71037    574          1 

    18      6     166.15      1    157.83319   1187          1 

    18      6     170.77      1    165.27796   1260          1 

    18      6     175.38      1    161.16208    618          1 

    18      6     180.00      1    169.12349   1703          1 

    18     18       0.00      1    168.25930   1408          1 

    18     18       4.62      1      4.70879    558          1 

    18     18       9.23      1      5.15485    532          1 

    18     18      13.85      1      7.81432   1110          1 

    18     18      18.46      1     10.44420    915          1 

    18     18      23.08      1     18.43600    407          1 

    18     18      27.69      1     20.73203    747          1 

    18     18      32.31      1     21.92045   1540          1 

    18     18      36.92      1     29.61780    845          1 

    18     18      41.54      1     32.24900   1494          1 

    18     18      46.15      1     39.99317    982          1 

    18     18      50.77      1     42.65186     41          1 

    18     18      55.38      1     39.08487   1539          1 

    18     18      60.00      1     48.28014   1010          1 

    18     18      64.62      1     52.01763    328          1 

    18     18      69.23      1     57.75324   1146          1 

    18     18      73.85      1     64.65491   1694          1 

    18     18      78.46      1     65.03501    155          1 

    18     18      83.08      1     75.70075   1137          1 

    18     18      87.69      1     76.54779    506          1 

    18     18      92.31      1     82.18568   1443          1 

    18     18      96.92      1     89.32685   1330          1 

    18     18     101.54      1     89.77619   1356          1 

    18     18     106.15      1    100.87787   1333          1 

    18     18     110.77      1     99.13480    999          1 

    18     18     115.38      1     99.57230    438          1 

    18     18     120.00      1    112.31166    225          1 

    18     18     124.62      0    105.55946   1718          1 

    18     18     129.23      1    116.09192    539          1 

    18     18     133.85      1    121.25748   1274          1 

    18     18     138.46      1    117.23272   1663          1 

    18     18     143.08      1    129.55978    401          1 

    18     18     147.69      1    133.50829   1424          1 

    18     18     152.31      1    135.00000   1051          1 

    18     18     156.92      1    142.39153    181          1 

    18     18     161.54      1    147.79062   1002          1 

    18     18     166.15      1    159.62306    676          1 

    18     18     170.77      1    159.21315    750          1 

    18     18     175.38      1    167.40049   1369          1 

    18     18     180.00      1    172.62549    770          1 

    21      0       0.00      1    173.06789   1088          1 

    21      0       4.62      1    171.30522   1710          1 

    21      0       9.23      1    176.63436   1258          1 

    21      0      13.85      1    178.42842    559          1 

    21      0      18.46      1      4.70879    782          1 

    21      0      23.08      1      5.15485   1400          1 

    21      0      27.69      1     15.97611    353          1 

    21      0      32.31      1     22.86559    190          1 

    21      0      36.92      1     21.92045   1552          1 

    21      0      41.54      1     32.24900    602          1 

    21      0      46.15      1     34.43524   1411          1 

    21      0      50.77      1     39.72724   1019          1 

    21      0      55.38      1     45.00114   1579          1 

    21      0      60.00      1     47.06762   1737          1 

    21      0      64.62      1     49.37748   1751          1 

    21      0      69.23      1     56.95089   1559          1 

    21      0      73.85      1     55.43861     85          1 

    21      0      78.46      1     68.08169   1447          1 

    21      0      83.08      1     68.47569   1317          1 

    21      0      87.69      1     76.54779     73          1 

    21      0      92.31      1     75.70075    556          1 

    21      0      96.92      1     81.74509    680          1 

    21      0     101.54      1     92.02221    117          1 

    21      0     106.15      1     95.15470    631          1 

    21      0     110.77      1     97.81603    564          1 

    21      0     115.38      1    102.60081    656          1 

    21      0     120.00      1    105.55946    430          1 

    21      0     124.62      0    111.12971    481          1 

    21      0     129.23      1    119.09561   1561          1 

    21      0     133.85      0    122.92641   1553          1 

    21      0     138.46      1    123.28064     22          1 

    21      0     143.08      1    123.86623    138          1 

    21      0     147.69      1    137.13232    767          1 

    21      0     152.31      1    141.78156    796          1 

    21      0     156.92      1    143.25927    520          1 

    21      0     161.54      1    146.25045   1024          1 

    21      0     166.15      1    157.99680     12          1 

    21      0     170.77      1    155.08778    626          1 

    21      0     175.38      1    162.81589    630          1 

    21      0     180.00      1    165.69911    146          1 

    21      6       0.00      1    170.42770     55          1 

    21      6       4.62      1    173.06940    111          1 

    21      6       9.23      1    171.74484    484          1 

    21      6      13.85      1    172.18545   1135          1 

    21      6      18.46      1      3.36554   1598          1 

    21      6      23.08      1     13.45426   1493          1 

    21      6      27.69      1     19.24104   1057          1 

    21      6      32.31      1     24.76141   1323          1 

    21      6      36.92      1     23.81274    512          1 

    21      6      41.54      1     30.89429     38          1 

    21      6      46.15      1     35.49017     45          1 

    21      6      50.77      1     41.44330   1492          1 

    21      6      55.38      1     44.13307    582          1 

    21      6      60.00      1     47.37475   1149          1 

    21      6      64.62      1     55.09465   1018          1 

    21      6      69.23      1     58.32564   1503          1 

    21      6      73.85      1     63.71736    380          1 

    21      6      78.46      1     71.16262   1726          1 

    21      6      83.08      0     70.36146     84          1 

    21      6      87.69      1     79.12381    517          1 

    21      6      92.31      1     80.42940   1588          1 

    21      6      96.92      1     85.29309    247          1 

    21      6     101.54      1     90.22556    147          1 

    21      6     106.15      0     92.02221    740          1 

    21      6     110.77      1     99.13480    161          1 

    21      6     115.38      1    100.44388   1549          1 

    21      6     120.00      1    107.62284    816          1 

    21      6     124.62      1    114.02692    733          1 

    21      6     129.23      1     99.13480    991          1 

    21      6     133.85      1    123.86623   1570          1 

    21      6     138.46      1    133.80029   1296          1 

    21      6     143.08      1    130.43829   1440          1 

    21      6     147.69      1    134.40629    510          1 

    21      6     152.31      1    134.40629    295          1 

    21      6     156.92      1    148.01685    645          1 

    21      6     161.54      1    148.96307   1470          1 

    21      6     166.15      1    155.26969    156          1 

    21      6     170.77      1    162.39682   1705          1 

    21      6     175.38      1    164.02436   1075          1 

    21      6     180.00      1    163.60989   1085          1 

    21     18       0.00      1    168.69074   1571          1 

    21     18       4.62      1    179.32683   1777          1 

    21     18       9.23      1      2.47096    907          1 

    21     18      13.85      1      6.48715   1228          1 

    21     18      18.46      1     10.00898     32          1 

    21     18      23.08      1     10.87820   1332          1 

    21     18      27.69      1     16.80330    391          1 

    21     18      32.31      1     22.70193    821          1 

    21     18      36.92      1     30.89429   1461          1 

    21     18      41.54      1     31.10686    889          1 

    21     18      46.15      1     36.66117   1322          1 

    21     18      50.77      1     36.66117   1269          1 

    21     18      55.38      1     38.82307   1153          1 

    21     18      60.00      0     48.55900    110          1 

    21     18      64.62      1     49.10763   1154          1 

    21     18      69.23      1     56.60072    116          1 

    21     18      73.85      1     57.05510   1448          1 

    21     18      78.46      1     72.78786    684          1 

    21     18      83.08      1     72.78786    794          1 

    21     18      87.69      1     67.68986   1407          1 

    21     18      92.31      1     82.18568    275          1 

    21     18      96.92      1     82.62720    963          1 

    21     18     101.54      1     88.42847   1013          1 

    21     18     106.15      1     98.69623    101          1 

    21     18     110.77      0     98.25662   1022          1 

    21     18     115.38      1    100.87787   1627          1 

    21     18     120.00      1    108.43547    107          1 

    21     18     124.62      1    114.58402    480          1 

    21     18     129.23      1    120.60415   1534          1 

    21     18     133.85      1    124.69536   1246          1 

    21     18     138.46      1    126.82740    242          1 

    21     18     143.08      1    134.10484    254          1 

    21     18     147.69      1    132.91206   1695          1 

    21     18     152.31      1    142.91535   1056          1 

    21     18     156.92      1    142.91535   1220          1 

    21     18     161.54      1    152.17021    969          1 

    21     18     166.15      1    155.44914    906          1 

    21     18     170.77      1    158.78250   1416          1 

    21     18     175.38      0    169.55612    169          1 

    21     18     180.00      1    169.55612   1030          1 

Experiment: 3,    Subject: 7 

   -21      0       0.00      1     18.84921    327         -1 

   -21      0       4.62      1     16.09589    649         -1 

   -21      0       9.23      1     25.30606   1364         -1 

   -21      0      13.85      1     31.48174   1260         -1 

   -21      0      18.46      1     31.70801   1493         -1 

   -21      0      23.08      1     39.16862    813         -1 

   -21      0      27.69      1     40.39054    570         -1 

   -21      0      32.31      1     48.28014   1657         -1 

   -21      0      36.92      1     51.04173    443         -1 

   -21      0      41.54      1     56.01299   1219         -1 

   -21      0      46.15      1     60.90581    494         -1 

   -21      0      50.77      1     63.34104   1535         -1 

   -21      0      55.38      1     63.73714   1659         -1 

   -21      0      60.00      1     74.86005    350         -1 

   -21      0      64.62      1     78.69108   1201         -1 

   -21      0      69.23      1     75.70075    132         -1 

   -21      0      73.85      1     85.73971   1770         -1 

   -21      0      78.46      1     96.04487    348         -1 

   -21      0      83.08      1     96.93211    286         -1 

   -21      0      87.69      1    107.62284   1648         -1 

   -21      0      92.31      1     99.13480    472         -1 

   -21      0      96.92      1    104.72204   1481         -1 

   -21      0     101.54      1    116.66044    367         -1 

   -21      0     106.15      1    112.47311    920         -1 

   -21      0     110.77      1    120.03075    309         -1 

   -21      0     115.38      1    130.57880    976         -1 

   -21      0     120.00      1    129.99213   1363         -1 

   -21      0     124.62      1    132.06439   1556         -1 

   -21      0     129.23      1    143.92623    330         -1 

   -21      0     133.85      1    147.92573   1374         -1 

   -21      0     138.46      1    150.86234    848         -1 

   -21      0     143.08      1    152.75599    453         -1 

   -21      0     147.69      1    158.07525   1636         -1 

   -21      0     152.31      1    162.39682   1071         -1 

   -21      0     156.92      1    177.08074   1245         -1 

   -21      0     161.54      1    172.62549   1621         -1 

   -21      0     166.15      1    179.77618    464         -1 

   -21      0     170.77      1      2.02227     45         -1 

   -21      0     175.38      1     18.57178    493         -1 

   -21      0     180.00      1     10.00898   1594         -1 

   -21      6       0.00      1      9.64685   1767         -1 

   -21      6       4.62      1     16.46594   1011         -1 

   -21      6       9.23      1     16.21742   1528         -1 

   -21      6      13.85      1     28.62915   1263         -1 

   -21      6      18.46      1     35.39141   1409         -1 

   -21      6      23.08      1     33.75047   1328         -1 

   -21      6      27.69      1     46.81948    738         -1 

   -21      6      32.31      1     51.04173   1203         -1 

   -21      6      36.92      1     49.19335   1773         -1 

   -21      6      41.54      1     58.24165    735         -1 

   -21      6      46.15      1     67.03056   1635         -1 

   -21      6      50.77      1     58.46227    621         -1 

   -21      6      55.38      1     72.37875   1141         -1 

   -21      6      60.00      1     78.25964   1441         -1 

   -21      6      64.62      1     75.27959   1290         -1 

   -21      6      69.23      1     85.29309    806         -1 

   -21      6      73.85      1     83.95686   1241         -1 

   -21      6      78.46      1     89.32685    123         -1 

   -21      6      83.08      1     94.26203    698         -1 

   -21      6      87.69      1     96.04487   1055         -1 

   -21      6      92.31      1    101.74203    257         -1 

   -21      6      96.92      1    102.60081    411         -1 

   -21      6     101.54      1    108.03009    206         -1 

   -21      6     106.15      1    109.64009   1406         -1 

   -21      6     110.77      1    113.64187   1438         -1 

   -21      6     115.38      1    122.69752    125         -1 

   -21      6     120.00      1    136.22537    403         -1 

   -21      6     124.62      1    138.31336    753         -1 

   -21      6     129.23      1    137.68372    516         -1 

   -21      6     133.85      1    144.26642   1518         -1 

   -21      6     138.46      1    146.73053    460         -1 

   -21      6     143.08      1    151.61174   1661         -1 

   -21      6     147.69      1    162.55224    915         -1 

   -21      6     152.31      1    165.27796    441         -1 

   -21      6     156.92      1    168.68940    691         -1 

   -21      6     161.54      1    169.99272   1404         -1 

   -21      6     166.15      1      1.12241    555         -1 

   -21      6     170.77      1      1.57333   1587         -1 

   -21      6     175.38      1      5.15485    988         -1 

   -21      6     180.00      1     17.75394   1193         -1 

   -21     18       0.00      1     14.63130    532         -1 

   -21     18       4.62      1     10.44420   1764         -1 

   -21     18       9.23      1      5.15485    420         -1 

   -21     18      13.85      1     16.89166   1470         -1 

   -21     18      18.46      1     29.22693   1373         -1 

   -21     18      23.08      1     37.00120    823         -1 

   -21     18      27.69      1     38.29134   1442         -1 

   -21     18      32.31      1     47.99821   1256         -1 

   -21     18      36.92      1     49.84007    625         -1 

   -21     18      41.54      1     46.80044   1532         -1 

   -21     18      46.15      1     52.49701    876         -1 

   -21     18      50.77      1     61.44150   1275         -1 

   -21     18      55.38      1     66.63199    402         -1 

   -21     18      60.00      1     71.56610   1420         -1 

   -21     18      64.62      1     66.28377    104         -1 

   -21     18      69.23      1     88.87759    379         -1 

   -21     18      73.85      1     81.74509    407         -1 

   -21     18      78.46      1     89.32685    700         -1 

   -21     18      83.08      1     89.32685    898         -1 

   -21     18      87.69      1     92.91926    134         -1 

   -21     18      92.31      1    104.72204    456         -1 

   -21     18      96.92      1    102.60081    642         -1 

   -21     18     101.54      1    108.43547   1125         -1 

   -21     18     106.15      1    120.75025    933         -1 

   -21     18     110.77      1    119.82257    105         -1 

   -21     18     115.38      1    122.47144    141         -1 

   -21     18     120.00      1    128.23890    425         -1 

   -21     18     124.62      1    131.75481    948         -1 

   -21     18     129.23      1    138.59494    931         -1 

   -21     18     133.85      1    142.23677   1337         -1 

   -21     18     138.46      1    148.96307    307         -1 

   -21     18     143.08      1    143.42680    575         -1 

   -21     18     147.69      1    153.53055    301         -1 

   -21     18     152.31      1    163.07193    716         -1 

   -21     18     156.92      1    166.97321      6         -1 

   -21     18     161.54      1    175.73797    580         -1 

   -21     18     166.15      1      0.67492    255         -1 

   -21     18     170.77      1      2.02227    521         -1 

   -21     18     175.38      1      5.15485   1177         -1 

   -21     18     180.00      1     15.97611   1018         -1 

   -18      0       0.00      1     13.87856    653         -1 

   -18      0       4.62      1     17.73734    755         -1 

   -18      0       9.23      1     20.78745   1159         -1 

   -18      0      13.85      1     21.03860     95         -1 

   -18      0      18.46      1     29.88548    298         -1 

   -18      0      23.08      1     36.32298   1513         -1 

   -18      0      27.69      1     42.57741   1634         -1 

   -18      0      32.31      1     44.38182   1652         -1 

   -18      0      36.92      1     51.17137    340         -1 

   -18      0      41.54      1     55.16895    346         -1 

   -18      0      46.15      1     63.34104   1719         -1 

   -18      0      50.77      1     66.63199   1187         -1 

   -18      0      55.38      1     68.64827   1629         -1 

   -18      0      60.00      1     74.86005   1232         -1 

   -18      0      64.62      1     77.40086   1517         -1 

   -18      0      69.23      1     82.18568   1138         -1 

   -18      0      73.85      1     84.40161   1641         -1 

   -18      0      78.46      1     89.77619   1483         -1 

   -18      0      83.08      1     93.36728   1027         -1 

   -18      0      87.69      1    100.44388    775         -1 

   -18      0      92.31      1    107.62284   1380         -1 

   -18      0      96.92      1    105.97564   1289         -1 

   -18      0     101.54      1    110.97726    781         -1 

   -18      0     106.15      1    112.70130   1060         -1 

   -18      0     110.77      1    118.35824    789         -1 

   -18      0     115.38      1    125.98086   1425         -1 

   -18      0     120.00      1    129.14410    742         -1 

   -18      0     124.62      1    130.26102   1389         -1 

   -18      0     129.23      1    138.06097   1284         -1 

   -18      0     133.85      1    142.16179   1567         -1 

   -18      0     138.46      1    148.37827    710         -1 

   -18      0     143.08      1    152.54096   1396         -1 

   -18      0     147.69      1    158.48561   1475         -1 

   -18      0     152.31      1    171.74338    873         -1 

   -18      0     156.92      1    170.86520    512         -1 

   -18      0     161.54      1    170.42911    835         -1 

   -18      0     166.15      1    175.29294    347         -1 

   -18      0     170.77      1      6.53799    149         -1 

   -18      0     175.38      1      7.81432    918         -1 

   -18      0     180.00      1     10.00898   1151         -1 

   -18      6       0.00      1     10.87820    632         -1 

   -18      6       4.62      1     15.97611   1038         -1 

   -18      6       9.23      1     16.21742    681         -1 

   -18      6      13.85      1     26.66621    465         -1 

   -18      6      18.46      1     26.86831    366         -1 

   -18      6      23.08      1     30.52133   1322         -1 

   -18      6      27.69      1     46.80044    977         -1 

   -18      6      32.31      1     42.31738   1372         -1 

   -18      6      36.92      1     48.87465    945         -1 

   -18      6      41.54      1     53.62641   1757         -1 

   -18      6      46.15      1     58.20601    604         -1 

   -18      6      50.77      1     64.88019   1173         -1 

   -18      6      55.38      1     65.45065   1033         -1 

   -18      6      60.00      1     74.74593    725         -1 

   -18      6      64.62      1     74.86005    633         -1 

   -18      6      69.23      1     81.74509   1713         -1 

   -18      6      73.85      1     82.62720    358         -1 

   -18      6      78.46      1     85.29309    564         -1 

   -18      6      83.08      1    100.44388   1327         -1 

   -18      6      87.69      1     96.93211   1347         -1 

   -18      6      92.31      1     95.15470    786         -1 

   -18      6      96.92      1    105.97564   1504         -1 

   -18      6     101.54      1    107.62284   1317         -1 

   -18      6     106.15      1    113.47394    361         -1 

   -18      6     110.77      1    123.98840   1112         -1 

   -18      6     115.38      1    123.39282    215         -1 

   -18      6     120.00      1    129.67187   1760         -1 

   -18      6     124.62      1    145.38864   1458         -1 

   -18      6     129.23      1    135.30155    158         -1 

   -18      6     133.85      1    148.29288    253         -1 

   -18      6     138.46      1    151.23570   1247         -1 

   -18      6     143.08      1    154.30407    373         -1 

   -18      6     147.69      1    157.42992    699         -1 

   -18      6     152.31      1    154.30407    856         -1 

   -18      6     156.92      1    165.37038   1008         -1 

   -18      6     161.54      1    172.18545   1688         -1 

   -18      6     166.15      1    176.18674    294         -1 

   -18      6     170.77      1      1.57333    783         -1 

   -18      6     175.38      1      8.69649    549         -1 

   -18      6     180.00      1      7.87729     55         -1 

   -18     18       0.00      1      2.47096    769         -1 

   -18     18       4.62      1     15.55991   1242         -1 

   -18     18       9.23      1     14.83375   1036         -1 

   -18     18      13.85      1     22.97166    279         -1 

   -18     18      18.46      1     26.86307   1136         -1 

   -18     18      23.08      1     37.76424   1129         -1 

   -18     18      27.69      1     40.16227    504         -1 

   -18     18      32.31      1     40.05819    615         -1 

   -18     18      36.92      1     57.30386    354         -1 

   -18     18      41.54      1     47.96719    624         -1 

   -18     18      46.15      1     44.36110    774         -1 

   -18     18      50.77      1     74.86005    705         -1 

   -18     18      55.38      1     65.45065    798         -1 

   -18     18      60.00      1     75.70075    187         -1 

   -18     18      64.62      1     81.74509    370         -1 

   -18     18      69.23      1     79.12381    802         -1 

   -18     18      73.85      1     83.95686    198         -1 

   -18     18      78.46      1     87.08248   1414         -1 

   -18     18      83.08      1     93.36728    637         -1 

   -18     18      87.69      1     94.26203    470         -1 

   -18     18      92.31      1     96.04487    704         -1 

   -18     18      96.92      1    105.97564   1580         -1 

   -18     18     101.54      1    109.24050   1243         -1 

   -18     18     106.15      1    114.93980   1531         -1 

   -18     18     110.77      1    121.03693   1097         -1 

   -18     18     115.38      1    125.98086    860         -1 

   -18     18     120.00      1    131.75481   1589         -1 

   -18     18     124.62      1    125.84786   1251         -1 

   -18     18     129.23      1    135.92403    845         -1 

   -18     18     133.85      1    147.83151     49         -1 

   -18     18     138.46      1    148.74252    130         -1 

   -18     18     143.08      1    143.08772    558         -1 

   -18     18     147.69      1    148.58064    587         -1 

   -18     18     152.31      1    163.60989   1237         -1 

   -18     18     156.92      1    171.30377    299         -1 

   -18     18     161.54      1    169.99132    784         -1 

   -18     18     166.15      1    170.86663   1789         -1 

   -18     18     170.77      1      3.36738    865         -1 

   -18     18     175.38      1      5.15485   1109         -1 

   -18     18     180.00      1      2.91935    324         -1 

   -15      0       0.00      1      9.57259    676         -1 

   -15      0       4.62      1     10.00898   1184         -1 

   -15      0       9.23      1     16.76362   1509         -1 

   -15      0      13.85      1     28.03500    844         -1 

   -15      0      18.46      1     29.93265    656         -1 

   -15      0      23.08      1     31.56565     56         -1 

   -15      0      27.69      1     38.36169   1569         -1 

   -15      0      32.31      1     40.52911     48         -1 

   -15      0      36.92      1     50.38486   1466         -1 

   -15      0      41.54      1     60.28274    877         -1 

   -15      0      46.15      1     58.24165    567         -1 

   -15      0      50.77      1     65.45065   1696         -1 

   -15      0      55.38      1     70.47750    990         -1 

   -15      0      60.00      1     66.06069   1394         -1 

   -15      0      64.62      1     79.12381    312         -1 

   -15      0      69.23      1     78.69108    673         -1 

   -15      0      73.85      1     89.32685      5         -1 

   -15      0      78.46      1     83.95686   1140         -1 

   -15      0      83.08      1     92.91926    996         -1 

   -15      0      87.69      1     93.36728    595         -1 

   -15      0      92.31      1    105.55946   1695         -1 

   -15      0      96.92      1    110.97726   1530         -1 

   -15      0     101.54      1    114.55086    275         -1 

   -15      0     106.15      1    116.66044    185         -1 

   -15      0     110.77      1    124.34337    463         -1 

   -15      0     115.38      1    124.23023    907         -1 

   -15      0     120.00      1    134.10484    321         -1 

   -15      0     124.62      1    135.30155    987         -1 

   -15      0     129.23      1    138.27892    991         -1 

   -15      0     133.85      1    143.92623   1440         -1 

   -15      0     138.46      1    144.26642   1686         -1 

   -15      0     143.08      1    154.87867    518         -1 

   -15      0     147.69      1    163.23687   1116         -1 

   -15      0     152.31      1    164.44054    116         -1 

   -15      0     156.92      1    172.18397    239         -1 

   -15      0     161.54      1    172.18397   1718         -1 

   -15      0     166.15      1    177.97779   1733         -1 

   -15      0     170.77      1      2.91935    225         -1 

   -15      0     175.38      1     10.08648   1306         -1 

   -15      0     180.00      1      8.25687   1381         -1 

   -15      6       0.00      1     14.30131   1319         -1 

   -15      6       4.62      1     10.00898   1353         -1 

   -15      6       9.23      1     22.16745    266         -1 

   -15      6      13.85      1     16.21742    937         -1 

   -15      6      18.46      1     25.04545     10         -1 

   -15      6      23.08      1     40.52911    258         -1 

   -15      6      27.69      1     38.76412   1078         -1 

   -15      6      32.31      1     41.68774    925         -1 

   -15      6      36.92      1     56.72074   1298         -1 

   -15      6      41.54      1     58.37968   1300         -1 

   -15      6      46.15      1     58.46227   1608         -1 

   -15      6      50.77      1     62.76876    985         -1 

   -15      6      55.38      1     65.45065    313         -1 

   -15      6      60.00      1     72.78786    523         -1 

   -15      6      64.62      1     78.69108    942         -1 

   -15      6      69.23      1     74.86005   1611         -1 

   -15      6      73.85      1     85.73971   1063         -1 

   -15      6      78.46      1     84.84704    870         -1 

   -15      6      83.08      1     96.04487    135         -1 

   -15      6      87.69      1     94.70865   1195         -1 

   -15      6      92.31      1    102.60081   1711         -1 

   -15      6      96.92      1    100.44388    582         -1 

   -15      6     101.54      1    114.55086   1158         -1 

   -15      6     106.15      1    111.60791   1651         -1 

   -15      6     110.77      1    119.09895   1253         -1 

   -15      6     115.38      1    125.28963    888         -1 

   -15      6     120.00      1    129.67187   1500         -1 

   -15      6     124.62      1    128.42957   1149         -1 

   -15      6     129.23      1    144.26642     71         -1 

   -15      6     133.85      1    141.63934   1469         -1 

   -15      6     138.46      1    150.22787   1722         -1 

   -15      6     143.08      1    156.85837     88         -1 

   -15      6     147.69      1    156.45754   1375         -1 

   -15      6     152.31      1    162.81589      8         -1 

   -15      6     156.92      1    174.84530    602         -1 

   -15      6     161.54      1    175.73797   1421         -1 

   -15      6     166.15      1    174.84530     50         -1 

   -15      6     170.77      1    174.40144     11         -1 

   -15      6     175.38      1      6.48908   1118         -1 

   -15      6     180.00      1      8.25687   1280         -1 

   -15     18       0.00      1      7.87729    573         -1 

   -15     18       4.62      1     16.16246    430         -1 

   -15     18       9.23      1     10.00898   1250         -1 

   -15     18      13.85      1     26.27036   1386         -1 

   -15     18      18.46      1     24.11913    674         -1 

   -15     18      23.08      1     24.11913    262         -1 

   -15     18      27.69      1     16.34076   1527         -1 

   -15     18      32.31      1     37.16836    863         -1 

   -15     18      36.92      1     40.71965    930         -1 

   -15     18      41.54      1     55.41499   1568         -1 

   -15     18      46.15      1     48.28014    534         -1 

   -15     18      50.77      1     60.12513    722         -1 

   -15     18      55.38      1     61.06982   1765         -1 

   -15     18      60.00      1     78.42585    449         -1 

   -15     18      64.62      1     79.12381   1552         -1 

   -15     18      69.23      1     77.40086    496         -1 

   -15     18      73.85      1     84.84704   1593         -1 

   -15     18      78.46      1     84.84704    180         -1 

   -15     18      83.08      1     91.57328    944         -1 

   -15     18      87.69      1     94.70865   1174         -1 

   -15     18      92.31      1    102.17211   1744         -1 

   -15     18      96.92      1    102.60081   1743         -1 

   -15     18     101.54      1    107.62284    468         -1 

   -15     18     106.15      1    114.93980   1628         -1 

   -15     18     110.77      1    123.39282    778         -1 

   -15     18     115.38      1    123.15816    658         -1 

   -15     18     120.00      1    129.40651    917         -1 

   -15     18     124.62      1    139.04127   1156         -1 

   -15     18     129.23      1    141.58181   1749         -1 

   -15     18     133.85      1    148.74252   1108         -1 

   -15     18     138.46      1    148.51914   1780         -1 

   -15     18     143.08      1    149.69702    200         -1 

   -15     18     147.69      1    158.23878   1346         -1 

   -15     18     152.31      1    169.99132      7         -1 

   -15     18     156.92      1    165.37038    297         -1 

   -15     18     161.54      1    166.54614   1104         -1 

   -15     18     166.15      1    173.51265   1496         -1 

   -15     18     170.77      1      0.22381    344         -1 

   -15     18     175.38      1      9.13508    351         -1 

   -15     18     180.00      1      8.25687     26         -1 

   -12      0       0.00      1     15.48956   1582         -1 

   -12      0       4.62      1     12.17247   1392         -1 

   -12      0       9.23      1     24.51729   1667         -1 

   -12      0      13.85      1     22.09128   1135         -1 

   -12      0      18.46      1     26.86831    932         -1 

   -12      0      23.08      1     36.01198     30         -1 

   -12      0      27.69      1     38.55958    707         -1 

   -12      0      32.31      1     42.00412   1433         -1 

   -12      0      36.92      1     47.37475    695         -1 

   -12      0      41.54      1     55.24908    565         -1 

   -12      0      46.15      1     56.72074    605         -1 

   -12      0      50.77      1     63.34104     20         -1 

   -12      0      55.38      1     68.08169    427         -1 

   -12      0      60.00      1     64.50964    118         -1 

   -12      0      64.62      1     77.82956    476         -1 

   -12      0      69.23      1     76.54779    891         -1 

   -12      0      73.85      1     83.95686    191         -1 

   -12      0      78.46      1     89.77619    672         -1 

   -12      0      83.08      1     90.22556    592         -1 

   -12      0      87.69      1     95.60012   1332         -1 

   -12      0      92.31      1     96.48888    979         -1 

   -12      0      96.92      1    104.30089   1013         -1 

   -12      0     101.54      1    111.35332   1005         -1 

   -12      0     106.15      1    122.92641   1338         -1 

   -12      0     110.77      1    119.30065    950         -1 

   -12      0     115.38      1    123.15816   1086         -1 

   -12      0     120.00      1    129.99213    799         -1 

   -12      0     124.62      1    132.06439   1035         -1 

   -12      0     129.23      1    136.22537    561         -1 

   -12      0     133.85      1    144.26642    154         -1 

   -12      0     138.46      1    154.30407    677         -1 

   -12      0     143.08      1    148.96307   1114         -1 

   -12      0     147.69      1    154.49014    842         -1 

   -12      0     152.31      1    159.05686    594         -1 

   -12      0     156.92      1    163.78305    715         -1 

   -12      0     161.54      1    162.11409    174         -1 

   -12      0     166.15      1    177.08239   1486         -1 

   -12      0     170.77      1      0.67492    663         -1 

   -12      0     175.38      1      6.93232    960         -1 

   -12      0     180.00      1      7.81627   1166         -1 

   -12      6       0.00      1     10.00898   1626         -1 

   -12      6       4.62      1     12.79544    417         -1 

   -12      6       9.23      1     28.24220   1403         -1 

   -12      6      13.85      1     20.48144    986         -1 

   -12      6      18.46      1     24.51729    207         -1 

   -12      6      23.08      1     32.07516   1093         -1 

   -12      6      27.69      1     44.06712    387         -1 

   -12      6      32.31      1     50.77211   1660         -1 

   -12      6      36.92      1     47.42495   1200         -1 

   -12      6      41.54      1     48.87465    144         -1 

   -12      6      46.15      1     63.73714   1175         -1 

   -12      6      50.77      1     62.75749   1228         -1 

   -12      6      55.38      1     71.16262    552         -1 

   -12      6      60.00      1     72.37875    236         -1 

   -12      6      64.62      1     75.70075   1439         -1 

   -12      6      69.23      1     82.62720   1227         -1 

   -12      6      73.85      1     74.86005     74         -1 

   -12      6      78.46      1     86.18685    675         -1 

   -12      6      83.08      1     93.81489    666         -1 

   -12      6      87.69      1     98.25662   1266         -1 

   -12      6      92.31      1     95.60012   1095         -1 

   -12      6      96.92      1    103.87815   1658         -1 

   -12      6     101.54      1    110.11603    413         -1 

   -12      6     106.15      1    108.03009   1520         -1 

   -12      6     110.77      1    119.82257    231         -1 

   -12      6     115.38      1    123.51364    311         -1 

   -12      6     120.00      1    126.74073   1120         -1 

   -12      6     124.62      1    132.06439    252         -1 

   -12      6     129.23      1    137.99698   1073         -1 

   -12      6     133.85      1    142.75162   1007         -1 

   -12      6     138.46      1    146.36957    208         -1 

   -12      6     143.08      1    153.91603   1310         -1 

   -12      6     147.69      1    153.14275    446         -1 

   -12      6     152.31      1    153.53055   1342         -1 

   -12      6     156.92      1    165.27916   1291         -1 

   -12      6     161.54      1    164.02436   1605         -1 

   -12      6     166.15      1    169.75662    479         -1 

   -12      6     170.77      1    173.51265    554         -1 

   -12      6     175.38      1      8.69649   1468         -1 

   -12      6     180.00      1      8.69649   1150         -1 

   -12     18       0.00      1      8.69649   1546         -1 

   -12     18       4.62      1     16.09589      4         -1 

   -12     18       9.23      1     23.25856    861         -1 

   -12     18      13.85      1     15.91606   1497         -1 

   -12     18      18.46      1     18.99094   1009         -1 

   -12     18      23.08      1     32.77606    995         -1 

   -12     18      27.69      1     28.06056    671         -1 

   -12     18      32.31      1     36.82840    810         -1 

   -12     18      36.92      1     51.64063    388         -1 

   -12     18      41.54      1     52.83395   1541         -1 

   -12     18      46.15      1     55.77116    708         -1 

   -12     18      50.77      1     64.88019    445         -1 

   -12     18      55.38      1     71.56610   1015         -1 

   -12     18      60.00      1     67.92250    395         -1 

   -12     18      64.62      1     74.86005   1197         -1 

   -12     18      69.23      1     84.40161    628         -1 

   -12     18      73.85      1     83.51285    574         -1 

   -12     18      78.46      1     85.73971   1410         -1 

   -12     18      83.08      1     89.77619   1522         -1 

   -12     18      87.69      1    102.60081   1192         -1 

   -12     18      92.31      1    103.02807   1331         -1 

   -12     18      96.92      1    103.45386   1194         -1 

   -12     18     101.54      1    110.82690    363         -1 

   -12     18     106.15      1    117.41487    569         -1 

   -12     18     110.77      1    123.26947   1068         -1 

   -12     18     115.38      1    123.87104   1664         -1 

   -12     18     120.00      1    124.58639    951         -1 

   -12     18     124.62      1    134.69845    974         -1 

   -12     18     129.23      1    135.89516   1498         -1 

   -12     18     133.85      1    143.33981   1592         -1 

   -12     18     138.46      1    143.33981   1393         -1 

   -12     18     143.08      1    156.85837   1169         -1 

   -12     18     147.69      1    149.10960   1208         -1 

   -12     18     152.31      1    165.91068   1334         -1 

   -12     18     156.92      1    170.42770    514         -1 

   -12     18     161.54      1    177.97948   1382         -1 

   -12     18     166.15      1    164.94037   1379         -1 

   -12     18     170.77      1    178.42672    757         -1 

   -12     18     175.38      1      2.03824   1211         -1 

   -12     18     180.00      1     11.31094    513         -1 

    -9      0       0.00      1      8.25687    894         -1 

    -9      0       4.62      1      9.20606   1622         -1 

    -9      0       9.23      1     18.43602   1056         -1 

    -9      0      13.85      1     21.59206    889         -1 

    -9      0      18.46      1     19.55115    766         -1 

    -9      0      23.08      1     27.05589    374         -1 

    -9      0      27.69      1     30.11102   1233         -1 

    -9      0      32.31      1     35.18765   1265         -1 

    -9      0      36.92      1     39.72256    687         -1 

    -9      0      41.54      1     43.47772    204         -1 

    -9      0      46.15      1     59.18224     14         -1 

    -9      0      50.77      1     59.39726    475         -1 

    -9      0      55.38      1     70.76106    217         -1 

    -9      0      60.00      1     64.32052    234         -1 

    -9      0      64.62      1     77.40086    792         -1 

    -9      0      69.23      1     72.78786   1083         -1 

    -9      0      73.85      1     81.74509    218         -1 

    -9      0      78.46      1     90.67490    442         -1 

    -9      0      83.08      1     87.97954    795         -1 

    -9      0      87.69      1     93.81489    744         -1 

    -9      0      92.31      1     95.60012    319         -1 

    -9      0      96.92      1    107.62284   1597         -1 

    -9      0     101.54      1    110.58134     63         -1 

    -9      0     106.15      1    115.32630    855         -1 

    -9      0     110.77      1    117.78827   1167         -1 

    -9      0     115.38      1    125.98086   1034         -1 

    -9      0     120.00      1    126.99543    790         -1 

    -9      0     124.62      1    132.34391   1348         -1 

    -9      0     129.23      1    140.55712   1607         -1 

    -9      0     133.85      1    131.75481   1545         -1 

    -9      0     138.46      1    146.01160   1694         -1 

    -9      0     143.08      1    149.63413    432         -1 

    -9      0     147.69      1    157.66724    750         -1 

    -9      0     152.31      1    162.26319   1550         -1 

    -9      0     156.92      1    157.42992     73         -1 

    -9      0     161.54      1    169.55612    291         -1 

    -9      0     166.15      1    170.42911    391         -1 

    -9      0     170.77      1    171.61514    639         -1 

    -9      0     175.38      1    177.53078    858         -1 

    -9      0     180.00      1      6.48908    875         -1 

    -9      6       0.00      1      7.37474    809         -1 

    -9      6       4.62      1     10.44420   1268         -1 

    -9      6       9.23      1     23.54313    827         -1 

    -9      6      13.85      1     16.34076   1740         -1 

    -9      6      18.46      1     22.73905    896         -1 

    -9      6      23.08      1     24.55156   1457         -1 

    -9      6      27.69      1     35.14806   1240         -1 

    -9      6      32.31      1     33.39374    874         -1 

    -9      6      36.92      1     44.07715    887         -1 

    -9      6      41.54      1     59.03736    345         -1 

    -9      6      46.15      1     54.02047   1230         -1 

    -9      6      50.77      1     70.62028   1490         -1 

    -9      6      55.38      1     64.49164   1423         -1 

    -9      6      60.00      1     77.40086    436         -1 

    -9      6      64.62      1     74.86005   1098         -1 

    -9      6      69.23      1     79.12381   1215         -1 

    -9      6      73.85      1     83.95686   1563         -1 

    -9      6      78.46      1     84.84704   1776         -1 

    -9      6      83.08      1     85.73971   1229         -1 

    -9      6      87.69      1     94.70865   1671         -1 

    -9      6      92.31      1     97.37451   1685         -1 

    -9      6      96.92      1    104.63086   1065         -1 

    -9      6     101.54      1    104.72204    850         -1 

    -9      6     106.15      1    113.25454    992         -1 

    -9      6     110.77      1    116.27943   1735         -1 

    -9      6     115.38      1    121.03693     77         -1 

    -9      6     120.00      1    130.57880   1330         -1 

    -9      6     124.62      0    134.40629    901         -1 

    -9      6     129.23      1    137.99698   1691         -1 

    -9      6     133.85      1    139.56171    631         -1 

    -9      6     138.46      1    147.92573   1147         -1 

    -9      6     143.08      1    148.51914    659         -1 

    -9      6     147.69      1    154.30407    349         -1 

    -9      6     152.31      1    164.44054    852         -1 

    -9      6     156.92      1    165.36914   1670         -1 

    -9      6     161.54      1    162.24657    934         -1 

    -9      6     166.15      1    168.07750    970         -1 

    -9      6     170.77      1    177.53078    169         -1 

    -9      6     175.38      1    177.08239    341         -1 

    -9      6     180.00      1      6.48908    328         -1 

    -9     18       0.00      1      5.60029    941         -1 

    -9     18       4.62      1     13.87856    788         -1 

    -9     18       9.23      1      9.13508    269         -1 

    -9     18      13.85      1     24.51729     27         -1 

    -9     18      18.46      1     25.51058    209         -1 

    -9     18      23.08      1     22.09128    703         -1 

    -9     18      27.69      1     29.77297   1296         -1 

    -9     18      32.31      1     43.47772    100         -1 

    -9     18      36.92      1     47.99821   1308         -1 

    -9     18      41.54      1     58.20601    613         -1 

    -9     18      46.15      1     54.41218   1665         -1 

    -9     18      50.77      1     64.49164    167         -1 

    -9     18      55.38      1     64.88019    227         -1 

    -9     18      60.00      1     59.27100   1046         -1 

    -9     18      64.62      1     75.70075    223         -1 

    -9     18      69.23      1     75.70075   1105         -1 

    -9     18      73.85      1     83.95686   1572         -1 

    -9     18      78.46      1     83.95686    579         -1 

    -9     18      83.08      1     92.91926   1576         -1 

    -9     18      87.69      1     95.60012    879         -1 

    -9     18      92.31      1     98.25662   1417         -1 

    -9     18      96.92      1    103.02807    277         -1 

    -9     18     101.54      1    107.62284   1673         -1 

    -9     18     106.15      1    110.58134     99         -1 

    -9     18     110.77      1    119.25637    655         -1 

    -9     18     115.38      1    125.98086    830         -1 

    -9     18     120.00      1    129.99213   1638         -1 

    -9     18     124.62      1    131.04444    623         -1 

    -9     18     129.23      1    136.50740   1384         -1 

    -9     18     133.85      1    141.04044    392         -1 

    -9     18     138.46      1    143.92623    702         -1 

    -9     18     143.08      1    152.94488    927         -1 

    -9     18     147.69      1    152.75599    568         -1 

    -9     18     152.31      1    171.23609   1437         -1 

    -9     18     156.92      1    156.45754    884         -1 

    -9     18     161.54      1    166.54614    120         -1 

    -9     18     166.15      1    174.84530    399         -1 

    -9     18     170.77      1      1.57333   1085         -1 

    -9     18     175.38      1    176.18674    620         -1 

    -9     18     180.00      1      6.48908    761         -1 

    -6      0       0.00      1      6.48908   1269         -1 

    -6      0       4.62      1      5.15485    688         -1 

    -6      0       9.23      1     10.00898    882         -1 

    -6      0      13.85      1     16.76362    914         -1 

    -6      0      18.46      1     27.66601   1431         -1 

    -6      0      23.08      1     24.33751    661         -1 

    -6      0      27.69      1     27.45984    530         -1 

    -6      0      32.31      1     36.32298   1139         -1 

    -6      0      36.92      1     42.00412    343         -1 

    -6      0      41.54      1     45.00118   1754         -1 

    -6      0      46.15      1     45.95608    199         -1 

    -6      0      50.77      1     51.90338    179         -1 

    -6      0      55.38      1     60.49311   1682         -1 

    -6      0      60.00      1     62.57238      1         -1 

    -6      0      64.62      1     65.45065   1732         -1 

    -6      0      69.23      1     79.12381    302         -1 

    -6      0      73.85      1     79.12381    760         -1 

    -6      0      78.46      1     83.51285    508         -1 

    -6      0      83.08      1     88.42847    314         -1 

    -6      0      87.69      1     94.26203    551         -1 

    -6      0      92.31      1    107.62284    265         -1 

    -6      0      96.92      1    103.45386    164         -1 

    -6      0     101.54      1    107.62284    186         -1 

    -6      0     106.15      1    117.03892    748         -1 

    -6      0     110.77      1    120.75025   1716         -1 

    -6      0     115.38      1    122.24813   1182         -1 

    -6      0     120.00      1    129.34862   1559         -1 

    -6      0     124.62      1    130.57880    287         -1 

    -6      0     129.23      1    141.90208    867         -1 

    -6      0     133.85      1    135.29841    553         -1 

    -6      0     138.46      1    135.29841    729         -1 

    -6      0     143.08      1    155.26969   1715         -1 

    -6      0     147.69      1    153.53055   1633         -1 

    -6      0     152.31      1    151.61174   1430         -1 

    -6      0     156.92      1    161.85025    384         -1 

    -6      0     161.54      1    158.96201   1049         -1 

    -6      0     166.15      1    169.99272   1573         -1 

    -6      0     170.77      1    168.25797    315         -1 

    -6      0     175.38      1    175.73797   1736         -1 

    -6      0     180.00      1      7.81627   1043         -1 

    -6      6       0.00      1    178.42842   1371         -1 

    -6      6       4.62      1     18.02084   1786         -1 

    -6      6       9.23      1     11.31094    584         -1 

    -6      6      13.85      1     16.21742   1257         -1 

    -6      6      18.46      1     19.40471   1360         -1 

    -6      6      23.08      1     25.88528      2         -1 

    -6      6      27.69      1     26.46518    527         -1 

    -6      6      32.31      1     45.95608   1797         -1 

    -6      6      36.92      1     49.84007    904         -1 

    -6      6      41.54      1     54.41218     39         -1 

    -6      6      46.15      1     58.60167    878         -1 

    -6      6      50.77      1     57.25240   1407         -1 

    -6      6      55.38      1     58.01825   1239         -1 

    -6      6      60.00      1     75.70075    583         -1 

    -6      6      64.62      1     75.27959   1017         -1 

    -6      6      69.23      1     68.87184    975         -1 

    -6      6      73.85      1     76.12350    955         -1 

    -6      6      78.46      1     87.08248    751         -1 

    -6      6      83.08      1     89.32153     29         -1 

    -6      6      87.69      1     94.70865   1254         -1 

    -6      6      92.31      1     92.91926     32         -1 

    -6      6      96.92      1    103.87815   1293         -1 

    -6      6     101.54      1    108.03009   1603         -1 

    -6      6     106.15      1    109.84989    646         -1 

    -6      6     110.77      1    119.87630   1099         -1 

    -6      6     115.38      1    121.67573   1220         -1 

    -6      6     120.00      1    116.66044     33         -1 

    -6      6     124.62      1    132.67459    796         -1 

    -6      6     129.23      1    131.68664   1742         -1 

    -6      6     133.85      1    143.67799    654         -1 

    -6      6     138.46      1    147.79062    155         -1 

    -6      6     143.08      1    158.23878   1180         -1 

    -6      6     147.69      1    155.70150     83         -1 

    -6      6     152.31      1    158.55897   1524         -1 

    -6      6     156.92      1    164.02436   1222         -1 

    -6      6     161.54      1    163.78305   1728         -1 

    -6      6     166.15      1    171.74484   1134         -1 

    -6      6     170.77      1    170.42911     69         -1 

    -6      6     175.38      1      2.02227   1769         -1 

    -6      6     180.00      1      6.48908   1061         -1 

    -6     18       0.00      1      9.57259   1402         -1 

    -6     18       4.62      1     16.21742    429         -1 

    -6     18       9.23      1     10.44420   1074         -1 

    -6     18      13.85      1     14.72247    689         -1 

    -6     18      18.46      1     28.80242    800         -1 

    -6     18      23.08      1     35.39141    609         -1 

    -6     18      27.69      1     29.39453   1759         -1 

    -6     18      32.31      1     32.80068    276         -1 

    -6     18      36.92      1     36.64467    300         -1 

    -6     18      41.54      1     44.38182    159         -1 

    -6     18      46.15      1     62.39098    212         -1 

    -6     18      50.77      1     55.02723    616         -1 

    -6     18      55.38      1     64.52826    368         -1 

    -6     18      60.00      1     64.88019   1756         -1 

    -6     18      64.62      1     75.70075   1221         -1 

    -6     18      69.23      1     77.40086   1285         -1 

    -6     18      73.85      1     82.18568   1698         -1 

    -6     18      78.46      1     90.67490    140         -1 

    -6     18      83.08      1     92.02221    101         -1 

    -6     18      87.69      1     91.57328   1627         -1 

    -6     18      92.31      1     96.48888   1542         -1 

    -6     18      96.92      1     95.60012    826         -1 

    -6     18     101.54      1    107.71936   1479         -1 

    -6     18     106.15      1    114.55086    335         -1 

    -6     18     110.77      1    118.15913    660         -1 

    -6     18     115.38      1    123.50880   1025         -1 

    -6     18     120.00      1    129.08385    303         -1 

    -6     18     124.62      1    132.95463   1454         -1 

    -6     18     129.23      1    142.75162    509         -1 

    -6     18     133.85      1    142.75162   1168         -1 

    -6     18     138.46      1    144.60954    776         -1 

    -6     18     143.08      1    146.96686   1087         -1 

    -6     18     147.69      1    147.83151   1225         -1 

    -6     18     152.31      1    150.44213   1121         -1 

    -6     18     156.92      1    163.90458   1047         -1 

    -6     18     161.54      1    173.51112   1606         -1 

    -6     18     166.15      1    160.42268    263         -1 

    -6     18     170.77      1    169.99272    461         -1 

    -6     18     175.38      1      5.15485   1080         -1 

    -6     18     180.00      1      6.48908    222         -1 

    -3      0       0.00      1      4.26216    290         -1 

    -3      0       4.62      1     15.14202    439         -1 

    -3      0       9.23      1      9.57259    600         -1 

    -3      0      13.85      1     15.79559   1282         -1 

    -3      0      18.46      1     19.66948    378         -1 

    -3      0      23.08      1     25.88528   1645         -1 

    -3      0      27.69      1     26.46691   1737         -1 

    -3      0      32.31      1     29.77297   1000         -1 

    -3      0      36.92      1     41.36822     53         -1 

    -3      0      41.54      1     49.51515   1424         -1 

    -3      0      46.15      1     48.02987   1315         -1 

    -3      0      50.77      1     51.04173   1447         -1 

    -3      0      55.38      1     56.01299   1707         -1 

    -3      0      60.00      1     61.03012    190         -1 

    -3      0      64.62      1     67.03056   1555         -1 

    -3      0      69.23      1     71.16262   1512         -1 

    -3      0      73.85      1     73.61150     85         -1 

    -3      0      78.46      1     83.06961    235         -1 

    -3      0      83.08      1     85.73971   1456         -1 

    -3      0      87.69      1     92.91926     42         -1 

    -3      0      92.31      1     94.70865   1684         -1 

    -3      0      96.92      1    102.60081    890         -1 

    -3      0     101.54      1    107.62284    481         -1 

    -3      0     106.15      1    108.03009   1703         -1 

    -3      0     110.77      1    120.96404   1021         -1 

    -3      0     115.38      1    122.24813   1191         -1 

    -3      0     120.00      1    126.66019   1084         -1 

    -3      0     124.62      1    136.52343   1452         -1 

    -3      0     129.23      1    129.99213    422         -1 

    -3      0     133.85      1    145.41361    737         -1 

    -3      0     138.46      1    143.92623      3         -1 

    -3      0     143.08      1    143.33981   1643         -1 

    -3      0     147.69      1    157.66724    274         -1 

    -3      0     152.31      1    153.91603   1023         -1 

    -3      0     156.92      1    160.07140    763         -1 

    -3      0     161.54      1    161.99107    682         -1 

    -3      0     166.15      1    164.74428    245         -1 

    -3      0     170.77      1    169.99132   1040         -1 

    -3      0     175.38      1    176.63436    188         -1 

    -3      0     180.00      1      2.91935    828         -1 

    -3      6       0.00      1    178.41600   1784         -1 

    -3      6       4.62      1      4.26216    956         -1 

    -3      6       9.23      1      6.53993    419         -1 

    -3      6      13.85      1     17.73734    906         -1 

    -3      6      18.46      1     29.01326   1030         -1 

    -3      6      23.08      1     34.69631    415         -1 

    -3      6      27.69      1     28.24220    364         -1 

    -3      6      32.31      1     26.46691    713         -1 

    -3      6      36.92      1     38.62753   1613         -1 

    -3      6      41.54      1     45.62738     67         -1 

    -3      6      46.15      1     58.34992   1367         -1 

    -3      6      50.77      1     62.19279   1160         -1 

    -3      6      55.38      1     65.45065    808         -1 

    -3      6      60.00      1     71.97149   1223         -1 

    -3      6      64.62      1     79.12381   1734         -1 

    -3      6      69.23      1     74.02597    953         -1 

    -3      6      73.85      1     78.69108   1122         -1 

    -3      6      78.46      1     82.62720   1772         -1 

    -3      6      83.08      1     82.18568   1492         -1 

    -3      6      87.69      1     94.70865    455         -1 

    -3      6      92.31      1     92.91926    502         -1 

    -3      6      96.92      1    103.02807    211         -1 

    -3      6     101.54      1    103.02807    226         -1 

    -3      6     106.15      1    115.71034   1782         -1 

    -3      6     110.77      1    107.62284   1748         -1 

    -3      6     115.38      1    116.08397    905         -1 

    -3      6     120.00      1    118.52743   1313         -1 

    -3      6     124.62      1    125.04439    782         -1 

    -3      6     129.23      1    137.10990    969         -1 

    -3      6     133.85      1    135.89516    648         -1 

    -3      6     138.46      1    142.00665   1117         -1 

    -3      6     143.08      1    148.96307   1217         -1 

    -3      6     147.69      1    142.36243    484         -1 

    -3      6     152.31      1    159.36724   1336         -1 

    -3      6     156.92      1    159.51915    173         -1 

    -3      6     161.54      1    158.89830     35         -1 

    -3      6     166.15      1    164.44171    578         -1 

    -3      6     170.77      1    176.63436   1100         -1 

    -3      6     175.38      1    177.08239    342         -1 

    -3      6     180.00      1    178.87755    926         -1 

    -3     18       0.00      1    177.53078   1248         -1 

    -3     18       4.62      1     16.34076    292         -1 

    -3     18       9.23      1     10.00898    598         -1 

    -3     18      13.85      1     16.28846   1196         -1 

    -3     18      18.46      1     20.22595    833         -1 

    -3     18      23.08      1     33.75047    447         -1 

    -3     18      27.69      1     31.11315    597         -1 

    -3     18      32.31      1     31.70801    480         -1 

    -3     18      36.92      1     47.39959    110         -1 

    -3     18      41.54      1     43.78875    626         -1 

    -3     18      46.15      1     59.18224   1637         -1 

    -3     18      50.77      1     52.23808   1485         -1 

    -3     18      55.38      1     70.07297    696         -1 

    -3     18      60.00      1     63.14911    971         -1 

    -3     18      64.62      1     70.76106    909         -1 

    -3     18      69.23      1     77.10730    224         -1 

    -3     18      73.85      1     82.62720   1800         -1 

    -3     18      78.46      1     84.84704   1791         -1 

    -3     18      83.08      1     89.77619    114         -1 

    -3     18      87.69      1     94.26203    998         -1 

    -3     18      92.31      1     96.48888    306         -1 

    -3     18      96.92      1     96.93211   1446         -1 

    -3     18     101.54      1    113.47394    326         -1 

    -3     18     106.15      1    111.91984    219         -1 

    -3     18     110.77      1    119.82257    474         -1 

    -3     18     115.38      1    128.23890    949         -1 

    -3     18     120.00      1    126.99543   1564         -1 

    -3     18     124.62      1    125.98086   1730         -1 

    -3     18     129.23      1    137.99698    946         -1 

    -3     18     133.85      1    150.11539   1295         -1 

    -3     18     138.46      1    150.28130    503         -1 

    -3     18     143.08      1    143.92623   1343         -1 

    -3     18     147.69      1    157.26161   1204         -1 

    -3     18     152.31      1    160.88247    194         -1 

    -3     18     156.92      1    154.30407   1557         -1 

    -3     18     161.54      1    162.24765    454         -1 

    -3     18     166.15      1    177.08239    962         -1 

    -3     18     170.77      1    170.20290     51         -1 

    -3     18     175.38      1      4.26216    638         -1 

    -3     18     180.00      1    178.42842    765         -1 

     0      0       0.00      1      2.02227   1050         -1 

     0      0       4.62      1      6.93232    859         -1 

     0      0       9.23      1      9.20606   1547         -1 

     0      0      13.85      1     15.48956   1288         -1 

     0      0      18.46      1     22.33341   1663         -1 

     0      0      23.08      1     23.89630   1745         -1 

     0      0      27.69      1     27.64713   1785         -1 

     0      0      32.31      1     34.80304    811         -1 

     0      0      36.92      1     39.44396   1131          1 

     0      0      41.54      1     38.89649    720          1 

     0      0      46.15      1     45.92524    629          1 

     0      0      50.77      1     51.64063   1787         -1 

     0      0      55.38      1     56.01299   1096          1 

     0      0      60.00      1     62.75749   1107         -1 

     0      0      64.62      1     65.45065    473         -1 

     0      0      69.23      1     63.34104   1312          1 

     0      0      73.85      1     72.78786     96          1 

     0      0      78.46      1     77.82956   1102         -1 

     0      0      83.08      1     82.62720   1126         -1 

     0      0      87.69      1     85.73971    273          1 

     0      0      92.31      1     91.57328   1366         -1 

     0      0      96.92      1     97.81603   1264         -1 

     0      0     101.54      1    102.17211    719          1 

     0      0     106.15      1    107.62284    385         -1 

     0      0     110.77      1    111.37109   1321          1 

     0      0     115.38      1    116.66044    939         -1 

     0      0     120.00      1    116.84765   1262          1 

     0      0     124.62      1    123.87104   1214          1 

     0      0     129.23      1    129.67187    117         -1 

     0      0     133.85      1    128.29030     97          1 

     0      0     138.46      1    133.53872     17          1 

     0      0     143.08      1    141.10456    377          1 

     0      0     147.69      1    141.90208    834          1 

     0      0     152.31      1    154.30407    928         -1 

     0      0     156.92      1    154.30407    767         -1 

     0      0     161.54      1    161.97968   1724         -1 

     0      0     166.15      1    169.55750     90         -1 

     0      0     170.77      1    169.12213   1727          1 

     0      0     175.38      1    172.62549    375          1 

     0      0     180.00      1    179.31976    458          1 

     0      6       0.00      1    179.77618   1042         -1 

     0      6       4.62      1      6.48908   1775         -1 

     0      6       9.23      1     10.00698    740          1 

     0      6      13.85      1     16.76362   1052         -1 

     0      6      18.46      1     11.74238   1401          1 

     0      6      23.08      1     25.30606    459          1 

     0      6      27.69      1     26.46691   1185          1 

     0      6      32.31      1     25.12204   1539          1 

     0      6      36.92      1     39.16862    984          1 

     0      6      41.54      1     28.01031   1231          1 

     0      6      46.15      1     32.03008   1133          1 

     0      6      50.77      1     63.14911   1186         -1 

     0      6      55.38      1     55.30600    394         -1 

     0      6      60.00      1     48.49829   1045          1 

     0      6      64.62      1     64.88019    780         -1 

     0      6      69.23      1     69.81819   1101         -1 

     0      6      73.85      1     74.44217    644         -1 

     0      6      78.46      1     77.82956   1445         -1 

     0      6      83.08      1     91.12416   1261         -1 

     0      6      87.69      1     86.18685   1581         -1 

     0      6      92.31      1     89.32685    109          1 

     0      6      96.92      1     97.81603    452         -1 

     0      6     101.54      1    100.87787   1709          1 

     0      6     106.15      1    107.62284    244         -1 

     0      6     110.77      1    109.92860    498          1 

     0      6     115.38      1    115.89590     70          1 

     0      6     120.00      1    109.15165    547          1 

     0      6     124.62      1    127.00018    733         -1 

     0      6     129.23      1    124.93952    501          1 

     0      6     133.85      1    133.81272   1226         -1 

     0      6     138.46      1    122.24813    731          1 

     0      6     143.08      0    142.16179    640         -1 

     0      6     147.69      1    140.49805    718          1 

     0      6     152.31      1    154.30407   1678         -1 

     0      6     156.92      1    149.32865    267          1 

     0      6     161.54      1    163.61103    404         -1 

     0      6     166.15      1    166.97193   1400         -1 

     0      6     170.77      1    170.86520   1598         -1 

     0      6     175.38      1    171.74338     58          1 

     0      6     180.00      1    174.84530    963          1 

     0     18       0.00      1      2.02046    548          1 

     0     18       4.62      1      7.37474   1234          1 

     0     18       9.23      1     10.87619    175          1 

     0     18      13.85      1      4.29573    376          1 

     0     18      18.46      1     17.60369    406         -1 

     0     18      23.08      1     21.35395   1601         -1 

     0     18      27.69      1     21.60062    457          1 

     0     18      32.31      1     29.09981    709         -1 

     0     18      36.92      1     30.89126    202          1 

     0     18      41.54      1     29.82826     80          1 

     0     18      46.15      1     38.69577   1004          1 

     0     18      50.77      1     60.12513   1725         -1 

     0     18      55.38      1     71.16262   1602         -1 

     0     18      60.00      1     62.39098   1465          1 

     0     18      64.62      1     56.25023   1198          1 

     0     18      69.23      1     78.69108   1521         -1 

     0     18      73.85      1     83.95686   1110         -1 

     0     18      78.46      1     78.25964   1390          1 

     0     18      83.08      1     89.32685    762         -1 

     0     18      87.69      1     92.91926   1161         -1 

     0     18      92.31      1     93.36728   1244          1 

     0     18      96.92      1     95.15470   1462         -1 

     0     18     101.54      1    100.87787   1124         -1 

     0     18     106.15      1    106.39011    572          1 

     0     18     110.77      1    120.03075   1640         -1 

     0     18     115.38      1    110.68671   1683          1 

     0     18     120.00      1    118.93162   1278          1 

     0     18     124.62      1    115.71034   1799          1 

     0     18     129.23      1    130.80789    196         -1 

     0     18     133.85      1    135.00000   1793          1 

     0     18     138.46      1    127.24838    281          1 

     0     18     143.08      1    149.10960    612         -1 

     0     18     147.69      1    150.98757   1088         -1 

     0     18     152.31      1    152.37189    214          1 

     0     18     156.92      1    157.66724    390         -1 

     0     18     161.54      1    161.84331   1358          1 

     0     18     166.15      1    166.12185    525          1 

     0     18     170.77      1    172.18545   1704         -1 

     0     18     175.38      1    168.51390    899          1 

     0     18     180.00      1      2.46914   1687         -1 

     3      0       0.00      1    178.42672   1115          1 

     3      0       4.62      1      0.67847   1294          1 

     3      0       9.23      1     14.72247   1370          1 

     3      0      13.85      1     15.60890    972          1 

     3      0      18.46      1     16.09589    678          1 

     3      0      23.08      1     22.24108   1669          1 

     3      0      27.69      1     17.88643    825          1 

     3      0      32.31      1     31.70801   1561          1 

     3      0      36.92      1     32.12621     12          1 

     3      0      41.54      1     45.95608    785          1 

     3      0      46.15      1     32.88434    353          1 

     3      0      50.77      1     44.37506   1368          1 

     3      0      55.38      1     49.19335   1494          1 

     3      0      60.00      1     52.08961   1426          1 

     3      0      64.62      1     57.52993   1578          1 

     3      0      69.23      1     58.01825    121          1 

     3      0      73.85      1     65.45065   1252          1 

     3      0      78.46      1     74.86005   1405          1 

     3      0      83.08      1     74.44217   1507          1 

     3      0      87.69      1     84.84704   1526          1 

     3      0      92.31      1     90.68024    724          1 

     3      0      96.92      1     88.87759   1054          1 

     3      0     101.54      1     98.25662     92          1 

     3      0     106.15      1    102.17211    818          1 

     3      0     110.77      1    108.03009   1459          1 

     3      0     115.38      1    114.02692   1026          1 

     3      0     120.00      1    117.41487    837          1 

     3      0     124.62      1    123.98840   1656          1 

     3      0     129.23      1    118.89318    652          1 

     3      0     133.85      1    132.65077    519          1 

     3      0     138.46      1    136.81827   1209          1 

     3      0     143.08      1    139.94291    627          1 

     3      0     147.69      1    148.60027   1534          1 

     3      0     152.31      1    151.40644   1473          1 

     3      0     156.92      1    150.44213    717          1 

     3      0     161.54      1    152.75599     93          1 

     3      0     166.15      1    163.78305    727          1 

     3      0     170.77      1    170.86520   1649          1 

     3      0     175.38      1    168.68940    685          1 

     3      0     180.00      1    173.51112    440          1 

     3      6       0.00      1    173.51112    421          1 

     3      6       4.62      1      3.36554     98          1 

     3      6       9.23      1    177.08239    416          1 

     3      6      13.85      1     17.05566    467          1 

     3      6      18.46      1     22.57073    172          1 

     3      6      23.08      1     22.50173     18          1 

     3      6      27.69      1     16.09589    127          1 

     3      6      32.31      1     25.88528   1463          1 

     3      6      36.92      1     29.44349   1395          1 

     3      6      41.54      1     36.32298   1320          1 

     3      6      46.15      1     39.77899    690          1 

     3      6      50.77      1     42.60274   1369          1 

     3      6      55.38      1     52.75293   1094          1 

     3      6      60.00      1     54.71173    821          1 

     3      6      64.62      1     57.88440    171          1 

     3      6      69.23      1     61.61321   1721          1 

     3      6      73.85      1     70.62028   1750          1 

     3      6      78.46      1     76.12350     19          1 

     3      6      83.08      1     84.84704    634          1 

     3      6      87.69      1     86.18685    712          1 

     3      6      92.31      1     95.15470   1281          1 

     3      6      96.92      1     94.70865    486          1 

     3      6     101.54      1    102.17211   1144          1 

     3      6     106.15      1     99.57230   1533          1 

     3      6     110.77      1    102.60081    310          1 

     3      6     115.38      1    115.50986   1418          1 

     3      6     120.00      1    115.71034    743          1 

     3      6     124.62      1    121.79544   1064          1 

     3      6     129.23      1    126.73568   1560          1 

     3      6     133.85      1    134.10484    153          1 

     3      6     138.46      1    132.95463    111          1 

     3      6     143.08      1    137.39837    382          1 

     3      6     147.69      1    135.91420     75          1 

     3      6     152.31      1    141.70970   1286          1 

     3      6     156.92      1    148.96307   1763          1 

     3      6     161.54      1    154.30407    940          1 

     3      6     166.15      1    164.02436    247          1 

     3      6     170.77      1    161.84331   1304          1 

     3      6     175.38      1    175.73797    108          1 

     3      6     180.00      1    169.99132    805          1 

     3     18       0.00      1    168.25797   1164          1 

     3     18       4.62      1    176.18674    589          1 

     3     18       9.23      1      8.69452   1316          1 

     3     18      13.85      1      6.93232    739          1 

     3     18      18.46      1     18.02084   1314          1 

     3     18      23.08      1     24.51729    603          1 

     3     18      27.69      1     17.88643     41          1 

     3     18      32.31      1     21.84421     94          1 

     3     18      36.92      1     36.07473   1148          1 

     3     18      41.54      1     39.72256   1574          1 

     3     18      46.15      1     45.31260    304          1 

     3     18      50.77      1     44.68982   1146          1 

     3     18      55.38      1     51.04173   1706          1 

     3     18      60.00      1     58.73064    386          1 

     3     18      64.62      1     52.75293    352          1 

     3     18      69.23      1     67.99837   1551          1 

     3     18      73.85      1     70.62028    670          1 

     3     18      78.46      1     79.12381   1307          1 

     3     18      83.08      1     82.62720    745          1 

     3     18      87.69      1     81.74509    491          1 

     3     18      92.31      1     90.22556   1647          1 

     3     18      96.92      1     96.48888    645          1 

     3     18     101.54      1     89.32685   1508          1 

     3     18     106.15      1     96.93211   1391          1 

     3     18     110.77      1    107.62284   1471          1 

     3     18     115.38      1    105.97564    872          1 

     3     18     120.00      1    111.03799   1178          1 

     3     18     124.62      1    109.00416    961          1 

     3     18     129.23      1    113.47394   1491          1 

     3     18     133.85      1    117.78827   1792          1 

     3     18     138.46      1    122.11698   1677          1 

     3     18     143.08      1    141.10456    965          1 

     3     18     147.69      1    143.67799   1738          1 

     3     18     152.31      1    142.23677   1255          1 

     3     18     156.92      1    151.99048   1766          1 

     3     18     161.54      1    159.05686    316          1 

     3     18     166.15      1    154.12721   1538          1 

     3     18     170.77      1    162.39682   1778          1 

     3     18     175.38      1    175.73797    980          1 

     3     18     180.00      1      7.81627    137          1 

     6      0       0.00      1    175.73797    732          1 

     6      0       4.62      1    175.73797     52          1 

     6      0       9.23      1      9.72023   1553          1 

     6      0      13.85      1     13.45426   1566          1 

     6      0      18.46      1     18.02084   1309          1 

     6      0      23.08      1     17.60369    148          1 

     6      0      27.69      1     21.28489    706          1 

     6      0      32.31      1     23.76640   1003          1 

     6      0      36.92      1     29.82826    362          1 

     6      0      41.54      1     31.70801    369          1 

     6      0      46.15      1     40.71965    507          1 

     6      0      50.77      1     51.57171    178          1 

     6      0      55.38      1     48.87465    921          1 

     6      0      60.00      1     51.30825    216          1 

     6      0      64.62      1     56.72074   1536          1 

     6      0      69.23      1     60.70079   1329          1 

     6      0      73.85      1     65.88312   1399          1 

     6      0      78.46      1     71.16262   1472          1 

     6      0      83.08      1     75.70075   1299          1 

     6      0      87.69      1     83.95686   1357          1 

     6      0      92.31      1     84.84704   1267          1 

     6      0      96.92      1     91.12416    586          1 

     6      0     101.54      1     94.70865    359          1 

     6      0     106.15      1    102.17211     38          1 

     6      0     110.77      1    102.17211   1731          1 

     6      0     115.38      1    107.21374    817          1 

     6      0     120.00      0    107.62284    338          1 

     6      0     124.62      1    123.28064   1588          1 

     6      0     129.23      1    118.72823    843          1 

     6      0     133.85      1    123.51364     43          1 

     6      0     138.46      1    137.99698   1514          1 

     6      0     143.08      1    133.12216    571          1 

     6      0     147.69      1    138.59494    812          1 

     6      0     152.31      1    140.55712    450          1 

     6      0     156.92      1    144.36326    607          1 

     6      0     161.54      1    146.84184   1210          1 

     6      0     166.15      1    164.02436   1001          1 

     6      0     170.77      1    161.84331   1761          1 

     6      0     175.38      1    168.68940    924          1 

     6      0     180.00      1    170.86520    268          1 

     6      6       0.00      1    168.25797    145          1 

     6      6       4.62      1    177.08074   1467          1 

     6      6       9.23      1      5.15296   1188          1 

     6      6      13.85      1     14.72247   1488          1 

     6      6      18.46      1     20.22595     87          1 

     6      6      23.08      1     21.76185    115          1 

     6      6      27.69      1     24.11913   1529          1 

     6      6      32.31      1     25.30606   1333          1 

     6      6      36.92      1     28.06056    892          1 

     6      6      41.54      1     42.89123   1350          1 

     6      6      46.15      1     36.32298    840          1 

     6      6      50.77      1     43.46136   1385          1 

     6      6      55.38      1     56.13036   1413          1 

     6      6      60.00      1     58.82089    147          1 

     6      6      64.62      1     53.86303    333          1 

     6      6      69.23      1     63.72206   1444          1 

     6      6      73.85      1     70.47750   1053          1 

     6      6      78.46      1     70.76106    683          1 

     6      6      83.08      1     74.44217   1714          1 

     6      6      87.69      1     85.29309    880          1 

     6      6      92.31      1     82.62720    726          1 

     6      6      96.92      1     95.60012    238          1 

     6      6     101.54      1     99.57230    550          1 

     6      6     106.15      1     98.25662    278          1 

     6      6     110.77      1    102.17211    900          1 

     6      6     115.38      1    103.02807    686          1 

     6      6     120.00      1    115.89590   1620          1 

     6      6     124.62      1    120.39182     44          1 

     6      6     129.23      1    115.32630   1639          1 

     6      6     133.85      1    125.63674    213          1 

     6      6     138.46      1    130.26102   1676          1 

     6      6     143.08      1    131.75481    396          1 

     6      6     147.69      1    148.01685   1297          1 

     6      6     152.31      1    144.60954   1207          1 

     6      6     156.92      1    147.56152   1378          1 

     6      6     161.54      1    149.32865   1758          1 

     6      6     166.15      1    161.14115   1515          1 

     6      6     170.77      1    162.26319    959          1 

     6      6     175.38      1    166.97193    293          1 

     6      6     180.00      1    172.18397   1631          1 

     6     18       0.00      1    172.62549   1609          1 

     6     18       4.62      1    172.62549    885          1 

     6     18       9.23      1      9.57259    929          1 

     6     18      13.85      1      4.70879   1583          1 

     6     18      18.46      1      8.25687   1525          1 

     6     18      23.08      1      7.81432    734          1 

     6     18      27.69      1     20.48144    647          1 

     6     18      32.31      1     20.88424   1020          1 

     6     18      36.92      1     29.01326    747          1 

     6     18      41.54      1     31.11315    271          1 

     6     18      46.15      1     46.57489   1162          1 

     6     18      50.77      1     52.28289   1344          1 

     6     18      55.38      1     45.92524     65          1 

     6     18      60.00      1     62.55769   1037          1 

     6     18      64.62      1     63.34104     72          1 

     6     18      69.23      1     66.23581   1477          1 

     6     18      73.85      1     64.10560    249          1 

     6     18      78.46      1     80.42940   1361          1 

     6     18      83.08      1     71.56610   1416          1 

     6     18      87.69      1     85.73971    650          1 

     6     18      92.31      1     83.95686    308          1 

     6     18      96.92      1     95.15470   1729          1 

     6     18     101.54      1     96.48888   1747          1 

     6     18     106.15      1     99.57230   1041          1 

     6     18     110.77      1     96.04487    195          1 

     6     18     115.38      1    100.44388    357          1 

     6     18     120.00      1    117.80868   1152          1 

     6     18     124.62      1    123.63201    380          1 

     6     18     129.23      1    114.15950    497          1 

     6     18     133.85      1    131.75481    541          1 

     6     18     138.46      1    124.58639   1051          1 

     6     18     143.08      1    133.82489    431          1 

     6     18     147.69      1    135.00000    151          1 

     6     18     152.31      1    141.10456    911          1 

     6     18     156.92      1    156.05914   1666          1 

     6     18     161.54      1    154.11546   1653          1 

     6     18     166.15      1    151.40644   1798          1 

     6     18     170.77      1    160.86583   1273          1 

     6     18     175.38      1    166.97193    893          1 

     6     18     180.00      1    173.06789   1412          1 

     9      0       0.00      1    171.74338    665          1 

     9      0       4.62      1    174.84530    106          1 

     9      0       9.23      1    176.63436     37          1 

     9      0      13.85      1     10.44219    325          1 

     9      0      18.46      1     16.46594   1449          1 

     9      0      23.08      1     16.21742     62          1 

     9      0      27.69      1     16.46594   1448          1 

     9      0      32.31      1     22.16745    536          1 

     9      0      36.92      1     28.27156    210          1 

     9      0      41.54      1     35.38150    608          1 

     9      0      46.15      1     37.50530    113          1 

     9      0      50.77      1     42.28919   1092          1 

     9      0      55.38      1     45.00121    777          1 

     9      0      60.00      1     49.15005   1502          1 

     9      0      64.62      1     59.39726   1345          1 

     9      0      69.23      1     63.34104     60          1 

     9      0      73.85      1     64.49164    428          1 

     9      0      78.46      1     74.86005    820          1 

     9      0      83.08      1     75.27959   1480          1 

     9      0      87.69      1     79.12381   1681          1 

     9      0      92.31      1     83.06961    693          1 

     9      0      96.92      1     87.53086    577          1 

     9      0     101.54      1     96.48888    317          1 

     9      0     106.15      1     98.83264    895          1 

     9      0     110.77      1     93.36728    543          1 

     9      0     115.38      1    103.02807    254          1 

     9      0     120.00      1    110.97726    397          1 

     9      0     124.62      1    114.15950   1705          1 

     9      0     129.23      1    118.89318   1179          1 

     9      0     133.85      1    115.71034   1236          1 

     9      0     138.46      1    132.06439   1352          1 

     9      0     143.08      1    132.06439   1031          1 

     9      0     147.69      1    137.99698     64          1 

     9      0     152.31      1    140.27854   1218          1 

     9      0     156.92      1    137.99698    365          1 

     9      0     161.54      1    154.30407     28          1 

     9      0     166.15      1    153.33795    622          1 

     9      0     170.77      1    163.65972    596          1 

     9      0     175.38      1    163.78305   1176          1 

     9      0     180.00      1    173.51112    838          1 

     9      6       0.00      1    171.74338    389          1 

     9      6       4.62      1    170.42770    881          1 

     9      6       9.23      1    177.08239   1128          1 

     9      6      13.85      1      5.60029    869          1 

     9      6      18.46      1     17.88643   1596          1 

     9      6      23.08      1     13.45426     34          1 

     9      6      27.69      1     16.21742    606          1 

     9      6      32.31      1     31.93721    233          1 

     9      6      36.92      1     24.11913    916          1 

     9      6      41.54      1     29.82826   1323          1 

     9      6      46.15      1     36.07473    566          1 

     9      6      50.77      1     35.49017     13          1 

     9      6      55.38      1     46.78180   1246          1 

     9      6      60.00      1     62.76876    771          1 

     9      6      64.62      1     59.18224   1478          1 

     9      6      69.23      1     61.06982    124          1 

     9      6      73.85      1     64.67520   1224          1 

     9      6      78.46      1     75.70075   1010          1 

     9      6      83.08      1     78.16944    841          1 

     9      6      87.69      1     79.12381    546          1 

     9      6      92.31      1     85.29309    332          1 

     9      6      96.92      1     91.12416    759          1 

     9      6     101.54      1    100.00868    251          1 

     9      6     106.15      1     95.15470   1339          1 

     9      6     110.77      1    110.33106    201          1 

     9      6     115.38      1    107.21374    814          1 

     9      6     120.00      1    111.37109    181          1 

     9      6     124.62      1    114.93980    847          1 

     9      6     129.23      1    120.39182    741          1 

     9      6     133.85      1    124.34337    197          1 

     9      6     138.46      1    126.91228   1451          1 

     9      6     143.08      1    133.82489    539          1 

     9      6     147.69      1    135.30476   1443          1 

     9      6     152.31      1    143.92623    152          1 

     9      6     156.92      1    141.10456     24          1 

     9      6     161.54      1    156.05914    405          1 

     9      6     166.15      1    158.48561   1142          1 

     9      6     170.77      1    159.92407    435          1 

     9      6     175.38      1    170.42770    791          1 

     9      6     180.00      1    171.74338   1376          1 

     9     18       0.00      1    169.99132    162          1 

     9     18       4.62      1    174.39988   1654          1 

     9     18       9.23      1      3.36554    221          1 

     9     18      13.85      1      2.91752    849          1 

     9     18      18.46      1      7.43043    371          1 

     9     18      23.08      1     16.09589   1349          1 

     9     18      27.69      1     21.28489    444          1 

     9     18      32.31      1     21.35395   1771          1 

     9     18      36.92      1     25.69666   1356          1 

     9     18      41.54      1     28.84102   1623          1 

     9     18      46.15      1     36.99641    630          1 

     9     18      50.77      1     38.09894    912          1 

     9     18      55.38      1     51.97610    434          1 

     9     18      60.00      1     51.64063   1484          1 

     9     18      64.62      1     58.01825   1752          1 

     9     18      69.23      1     60.33440     76          1 

     9     18      73.85      1     72.78786   1032          1 

     9     18      78.46      1     69.42020   1081          1 

     9     18      83.08      1     75.27959   1796          1 

     9     18      87.69      1     82.18568    636          1 

     9     18      92.31      1     91.57328    524          1 

     9     18      96.92      1     95.60012   1111          1 

     9     18     101.54      1     94.70865     36          1 

     9     18     106.15      1     97.81603    610          1 

     9     18     110.77      1    100.44388    478          1 

     9     18     115.38      1    108.03009   1726          1 

     9     18     120.00      1    109.78334   1022          1 

     9     18     124.62      1    123.28064    756          1 

     9     18     129.23      1    126.48439    947          1 

     9     18     133.85      1    122.47144    993          1 

     9     18     138.46      1    136.83770   1132          1 

     9     18     143.08      1    130.16120   1624          1 

     9     18     147.69      1    143.67799   1501          1 

     9     18     152.31      1    146.12896   1044          1 

     9     18     156.92      1    143.92623   1699          1 

     9     18     161.54      1    149.32865    819          1 

     9     18     166.15      1    152.95312   1495          1 

     9     18     170.77      1    162.65832   1708          1 

     9     18     175.38      1    158.48561    288          1 

     9     18     180.00      1    173.51112   1712          1 

    12      0       0.00      1    169.99272   1123          1 

    12      0       4.62      1    175.29135    488          1 

    12      0       9.23      1    178.42842   1489          1 

    12      0      13.85      1      8.25687    511          1 

    12      0      18.46      1     10.00898    107          1 

    12      0      23.08      1     15.55991    398          1 

    12      0      27.69      1     17.60369   1362          1 

    12      0      32.31      1     21.19515   1753          1 

    12      0      36.92      1     22.01243   1595          1 

    12      0      41.54      1     29.01326   1720          1 

    12      0      46.15      1     38.09894   1039          1 

    12      0      50.77      1     37.24937    542          1 

    12      0      55.38      1     40.52911   1612          1 

    12      0      60.00      1     48.87465   1476          1 

    12      0      64.62      1     54.51543     91          1 

    12      0      69.23      1     58.46227    922          1 

    12      0      73.85      1     63.72206   1590          1 

    12      0      78.46      1     60.86379     46          1 

    12      0      83.08      1     77.82956    749          1 

    12      0      87.69      1     79.12381    182          1 

    12      0      92.31      1     87.53086    240          1 

    12      0      96.92      1     89.77619   1571          1 

    12      0     101.54      1     88.87759     16          1 

    12      0     106.15      1     99.13480   1287          1 

    12      0     110.77      1    103.45386   1464          1 

    12      0     115.38      1    103.02807    618          1 

    12      0     120.00      1    106.39011     40          1 

    12      0     124.62      1    116.66044   1474          1 

    12      0     129.23      1    122.11698    409          1 

    12      0     133.85      1    121.74141    166          1 

    12      0     138.46      1    126.32201    651          1 

    12      0     143.08      1    143.00457   1259          1 

    12      0     147.69      1    136.53981    836          1 

    12      0     152.31      1    148.11316   1272          1 

    12      0     156.92      1    142.75162    643          1 

    12      0     161.54      1    154.49014   1591          1 

    12      0     166.15      1    155.66319   1642          1 

    12      0     170.77      1    155.08778    189          1 

    12      0     175.38      1    166.12185   1768          1 

    12      0     180.00      1    169.99132    599          1 

    12      6       0.00      1    173.06789    256          1 

    12      6       4.62      1    178.87584   1487          1 

    12      6       9.23      1    173.06789    477          1 

    12      6      13.85      1      3.36738    495          1 

    12      6      18.46      1      7.37474   1137          1 

    12      6      23.08      1     15.60890    588          1 

    12      6      27.69      1     20.63336    697          1 

    12      6      32.31      1     20.63336   1019          1 

    12      6      36.92      1     26.27036    619          1 

    12      6      41.54      1     30.52133    903          1 

    12      6      46.15      1     36.91327   1143          1 

    12      6      50.77      1     38.21948    126          1 

    12      6      55.38      1     37.99443    489          1 

    12      6      60.00      1     45.63431    424          1 

    12      6      64.62      1     53.08903    851          1 

    12      6      69.23      1     62.39098    728          1 

    12      6      73.85      1     70.62028    576          1 

    12      6      78.46      1     73.07354   1057          1 

    12      6      83.08      1     76.97359   1301          1 

    12      6      87.69      1     77.82956    280          1 

    12      6      92.31      1     83.95686    448          1 

    12      6      96.92      1     86.18685   1510          1 

    12      6     101.54      1     89.77619    423          1 

    12      6     106.15      1    107.62284    438          1 

    12      6     110.77      1    101.31060     21          1 

    12      6     115.38      1    102.17211    801          1 

    12      6     120.00      1    107.62284   1303          1 

    12      6     124.62      1    113.42261   1014          1 

    12      6     129.23      1    119.66702   1354          1 

    12      6     133.85      1    120.96404   1119          1 

    12      6     138.46      1    122.26598   1202          1 

    12      6     143.08      1    133.73403   1570          1 

    12      6     147.69      1    132.06439   1335          1 

    12      6     152.31      1    138.91406    320          1 

    12      6     156.92      1    144.60954   1692          1 

    12      6     161.54      1    149.32865    679          1 

    12      6     166.15      1    158.80546   1113          1 

    12      6     170.77      1    159.46930    160          1 

    12      6     175.38      1    169.99132    529          1 

    12      6     180.00      1    171.74338   1422          1 

    12     18       0.00      1    169.99132   1172          1 

    12     18       4.62      1    176.63436   1618          1 

    12     18       9.23      1    178.42672   1519          1 

    12     18      13.85      1    179.77618   1258          1 

    12     18      18.46      1     10.08648     84          1 

    12     18      23.08      1      7.81627   1325          1 

    12     18      27.69      1     21.28489    163          1 

    12     18      32.31      1     30.50103   1511          1 

    12     18      36.92      1     23.19969    150          1 

    12     18      41.54      1     32.07516    964          1 

    12     18      46.15      1     39.10568    531          1 

    12     18      50.77      1     41.16592   1106          1 

    12     18      55.38      1     45.60746    142          1 

    12     18      60.00      1     47.68493   1157          1 

    12     18      64.62      1     64.10560    770          1 

    12     18      69.23      1     66.91936   1599          1 

    12     18      73.85      1     71.16262   1562          1 

    12     18      78.46      1     74.86005    839          1 

    12     18      83.08      1     77.82956    487          1 

    12     18      87.69      1     75.70075   1324          1 

    12     18      92.31      1     85.73971   1586          1 

    12     18      96.92      1     91.12416    545          1 

    12     18     101.54      1     88.87759    862          1 

    12     18     106.15      1     96.53973    356          1 

    12     18     110.77      1    106.39011    538          1 

    12     18     115.38      1    103.87815   1428          1 

    12     18     120.00      1    105.97564   1062          1 

    12     18     124.62      1    117.41487   1377          1 

    12     18     129.23      1    115.89590   1279          1 

    12     18     133.85      1    124.10333   1577          1 

    12     18     138.46      1    129.72621   1082          1 

    12     18     143.08      1    135.00000    669          1 

    12     18     147.69      1    134.40629    499          1 

    12     18     152.31      1    140.61746   1554          1 

    12     18     156.92      1    149.32865    601          1 

    12     18     161.54      1    156.68533    635          1 

    12     18     166.15      1    158.07525    485          1 

    12     18     170.77      1    154.49014    220          1 

    12     18     175.38      1    162.81589    451          1 

    12     18     180.00      1    171.30377     79          1 

    15      0       0.00      1    169.99132   1311          1 

    15      0       4.62      1    171.74338    902          1 

    15      0       9.23      1    179.77444    866          1 

    15      0      13.85      1      6.48908    910          1 

    15      0      18.46      1      6.93232    383          1 

    15      0      23.08      1     15.14202    886          1 

    15      0      27.69      1     16.03834   1028          1 

    15      0      32.31      1     23.08292   1183          1 

    15      0      36.92      1     25.69666    919          1 

    15      0      41.54      1     36.32298    563          1 

    15      0      46.15      1     35.63770   1604          1 

    15      0      50.77      1     35.98183   1432          1 

    15      0      55.38      1     45.00122    259          1 

    15      0      60.00      1     47.96719    967          1 

    15      0      64.62      1     54.46349   1615          1 

    15      0      69.23      1     56.01299   1302          1 

    15      0      73.85      1     60.06963    193          1 

    15      0      78.46      1     67.43149    804          1 

    15      0      83.08      1     74.44217    667          1 

    15      0      87.69      1     74.44217   1276          1 

    15      0      92.31      1     83.06961    515          1 

    15      0      96.92      1     82.18568   1091          1 

    15      0     101.54      1     89.77619    296          1 

    15      0     106.15      1     93.36728    714          1 

    15      0     110.77      1    100.00868    282          1 

    15      0     115.38      1    102.60081   1625          1 

    15      0     120.00      1    110.43331    526          1 

    15      0     124.62      1    118.15913   1693          1 

    15      0     129.23      1    115.32630    482          1 

    15      0     133.85      1    118.52743    590          1 

    15      0     138.46      1    127.32774   1012          1 

    15      0     143.08      1    132.06439   1318          1 

    15      0     147.69      1    133.23764    797          1 

    15      0     152.31      1    142.75162    165          1 

    15      0     156.92      1    141.37351    228          1 

    15      0     161.54      1    153.14275    943          1 

    15      0     166.15      1    158.89830   1436          1 

    15      0     170.77      1    162.94484    122          1 

    15      0     175.38      1    164.32357    721          1 

    15      0     180.00      1    172.62549    243          1 

    15      6       0.00      1    170.86663    410          1 

    15      6       4.62      1    169.55612    400          1 

    15      6       9.23      1    177.53078   1029          1 

    15      6      13.85      1      5.59839    617          1 

    15      6      18.46      1      6.93039    981          1 

    15      6      23.08      1     13.87650    883          1 

    15      6      27.69      1     15.73003   1717          1 

    15      6      32.31      1     20.07651    128          1 

    15      6      36.92      1     28.62915    999          1 

    15      6      41.54      1     30.30382   1408          1 

    15      6      46.15      1     40.67355   1679          1 

    15      6      50.77      1     36.57419   1216          1 

    15      6      55.38      1     45.91540   1058          1 

    15      6      60.00      1     47.99821    711          1 

    15      6      64.62      1     55.77116   1411          1 

    15      6      69.23      1     59.03736    112          1 

    15      6      73.85      1     65.27122   1689          1 

    15      6      78.46      1     65.27122    520          1 

    15      6      83.08      1     74.44217   1072          1 

    15      6      87.69      1     79.99302    966          1 

    15      6      92.31      1     84.84704   1544          1 

    15      6      96.92      1     91.12416   1359          1 

    15      6     101.54      1     95.60012    492          1 

    15      6     106.15      1     96.48888    248          1 

    15      6     110.77      1    104.72204   1397          1 

    15      6     115.38      1    102.60081   1505          1 

    15      6     120.00      1    108.14975   1415          1 

    15      6     124.62      1    116.27943   1076          1 

    15      6     129.23      1    117.41487   1212          1 

    15      6     133.85      1    123.75119     66          1 

    15      6     138.46      1    127.24838    177          1 

    15      6     143.08      1    133.81272    816          1 

    15      6     147.69      1    132.95463    336          1 

    15      6     152.31      1    143.92623    161          1 

    15      6     156.92      1    147.09451   1165          1 

    15      6     161.54      1    149.32865    846          1 

    15      6     166.15      1    149.10960    832          1 

    15      6     170.77      1    157.26161    954          1 

    15      6     175.38      1    169.99132   1283          1 

    15      6     180.00      1    169.55612    641          1 

    15     18       0.00      1    169.99132   1650          1 

    15     18       4.62      1    174.84530   1171          1 

    15     18       9.23      1      0.67315   1741          1 

    15     18      13.85      1      5.59839   1632          1 

    15     18      18.46      1     10.16518    237          1 

    15     18      23.08      1     13.45426    229          1 

    15     18      27.69      1     20.78745   1130          1 

    15     18      32.31      1     16.09589    285          1 

    15     18      36.92      1     35.49017   1710          1 

    15     18      41.54      1     29.09981    418          1 

    15     18      46.15      1     39.38363    787          1 

    15     18      50.77      1     40.57831   1450          1 

    15     18      55.38      1     56.48773     78          1 

    15     18      60.00      1     51.30825    664          1 

    15     18      64.62      1     51.30825   1238          1 

    15     18      69.23      1     62.39098    242          1 

    15     18      73.85      1     74.86005   1777          1 

    15     18      78.46      1     78.69108   1067          1 

    15     18      83.08      1     74.74593   1435          1 

    15     18      87.69      1     82.18568     23          1 

    15     18      92.31      1     84.84704   1579          1 

    15     18      96.92      1     88.87759   1103          1 

    15     18     101.54      1     91.57328    261          1 

    15     18     106.15      1     97.81603    103          1 

    15     18     110.77      1     98.69623    483          1 

    15     18     115.38      1    103.87815    864          1 

    15     18     120.00      1    107.62284    318          1 

    15     18     124.62      1    118.89318    102          1 

    15     18     129.23      1    123.87613   1543          1 

    15     18     133.85      1    118.52743   1277          1 

    15     18     138.46      1    126.32201    779          1 

    15     18     143.08      1    129.99213    556          1 

    15     18     147.69      1    141.70970    462          1 

    15     18     152.31      1    152.75599    156          1 

    15     18     156.92      1    142.49571   1305          1 

    15     18     161.54      1    150.44213     59          1 

    15     18     166.15      1    157.26161    414          1 

    15     18     170.77      1    161.97968    581          1 

    15     18     175.38      1    162.81589   1781          1 

    15     18     180.00      1    170.86520    272          1 

    18      0       0.00      1    169.55612   1575          1 

    18      0       4.62      1    174.39988   1351          1 

    18      0       9.23      1    174.84530   1702          1 

    18      0      13.85      1    179.77444   1155          1 

    18      0      18.46      1      9.13508     82          1 

    18      0      23.08      1     12.55442    170          1 

    18      0      27.69      1     16.16246    517          1 

    18      0      32.31      1     18.29894    241          1 

    18      0      36.92      1     22.00383   1075          1 

    18      0      41.54      1     31.48174    752          1 

    18      0      46.15      1     38.83102     57          1 

    18      0      50.77      1     40.71965    723          1 

    18      0      55.38      1     42.31738    989          1 

    18      0      60.00      1     47.96719   1419          1 

    18      0      64.62      1     51.97610   1680          1 

    18      0      69.23      1     51.90338     61          1 

    18      0      73.85      1     67.52842    143          1 

    18      0      78.46      1     69.31491    793          1 

    18      0      83.08      0     70.47750    746          1 

    18      0      87.69      1     79.12381   1387          1 

    18      0      92.31      1     78.25964   1674          1 

    18      0      96.92      1     81.30548   1540          1 

    18      0     101.54      1     91.12416    694          1 

    18      0     106.15      1     93.36728     47          1 

    18      0     110.77      1     94.70865    692          1 

    18      0     115.38      1    107.62284   1662          1 

    18      0     120.00      1    105.97564   1066          1 

    18      0     124.62      1    110.03770   1795          1 

    18      0     129.23      1    111.76122   1189          1 

    18      0     133.85      1    126.99543   1751          1 

    18      0     138.46      1    129.99213   1788          1 

    18      0     143.08      1    123.98840    831          1 

    18      0     147.69      1    130.26102   1153          1 

    18      0     152.31      1    133.23764    994          1 

    18      0     156.92      1    145.06048   1672          1 

    18      0     161.54      1    153.91603    540          1 

    18      0     166.15      1    155.26969    305          1 

    18      0     170.77      1    154.30407   1697          1 

    18      0     175.38      1    168.25797    360          1 

    18      0     180.00      1    165.69055   1016          1 

    18      6       0.00      1    169.99132    701          1 

    18      6       4.62      1    175.73797    339          1 

    18      6       9.23      1    177.08074     68          1 

    18      6      13.85      1      7.81432    983          1 

    18      6      18.46      1      0.67492   1006          1 

    18      6      23.08      1      4.70879   1503          1 

    18      6      27.69      1     13.45426   1163          1 

    18      6      32.31      1     20.94376    295          1 

    18      6      36.92      1     28.42010    284          1 

    18      6      41.54      1     36.30209    822          1 

    18      6      46.15      1     38.69577   1069          1 

    18      6      50.77      1     44.69962    936          1 

    18      6      55.38      1     43.80143    684          1 

    18      6      60.00      1     49.32885    829          1 

    18      6      64.62      1     58.01825    857          1 

    18      6      69.23      1     59.39726    522          1 

    18      6      73.85      1     64.88019    868          1 

    18      6      78.46      1     74.44217    139          1 

    18      6      83.08      1     73.96381    136          1 

    18      6      87.69      1     83.95686    372          1 

    18      6      92.31      1     83.95686   1548          1 

    18      6      96.92      1     86.63446   1499          1 

    18      6     101.54      1     93.81489    614          1 

    18      6     106.15      1     95.60012    593          1 

    18      6     110.77      1    102.60081    957          1 

    18      6     115.38      1    107.62284    824          1 

    18      6     120.00      1    108.03009   1779          1 

    18      6     124.62      1    114.55086   1270          1 

    18      6     129.23      1    113.36955    557          1 

    18      6     133.85      1    116.66044    952          1 

    18      6     138.46      1    129.72146    437          1 

    18      6     143.08      1    143.67799    772          1 

    18      6     147.69      1    134.40629    157          1 

    18      6     152.31      1    140.77082   1127          1 

    18      6     156.92      1    144.60954    138          1 

    18      6     161.54      1    147.20072   1090          1 

    18      6     166.15      1    150.06818   1355          1 

    18      6     170.77      1    158.07525    232          1 

    18      6     175.38      1    168.25797    131          1 

    18      6     180.00      1    169.55612     54          1 

    18     18       0.00      1    168.68940    331          1 

    18     18       4.62      1    178.87584   1558          1 

    18     18       9.23      1    174.84530    205          1 

    18     18      13.85      1      2.91935    585          1 

    18     18      18.46      1      5.15485   1365          1 

    18     18      23.08      1     10.87820   1190          1 

    18     18      27.69      1     17.21423    264          1 

    18     18      32.31      1     21.68337   1655          1 

    18     18      36.92      1     29.09981    982          1 

    18     18      41.54      1     31.48174   1024          1 

    18     18      46.15      1     31.93721    469          1 

    18     18      50.77      1     42.00412    466          1 

    18     18      55.38      1     45.63431    433          1 

    18     18      60.00      1     49.84007    401          1 

    18     18      64.62      1     55.65801    968          1 

    18     18      69.23      1     56.25023   1584          1 

    18     18      73.85      1     60.54102    807          1 

    18     18      78.46      1     66.40853   1762          1 

    18     18      83.08      1     73.19879    897          1 

    18     18      87.69      1     78.69108    505          1 

    18     18      92.31      1     83.06961    668          1 

    18     18      96.92      1     85.73971   1746          1 

    18     18     101.54      1     91.12416   1523          1 

    18     18     106.15      1     91.12416     89          1 

    18     18     110.77      1     96.04487   1079          1 

    18     18     115.38      1    107.62284    657          1 

    18     18     120.00      1    103.45386    533          1 

    18     18     124.62      1    115.89590   1235          1 

    18     18     129.23      1    115.30534    815          1 

    18     18     133.85      1    124.34337   1506          1 

    18     18     138.46      1    133.52366    506          1 

    18     18     143.08      1    134.11407    289          1 

    18     18     147.69      1    135.29841    935          1 

    18     18     152.31      1    141.37351     81          1 

    18     18     156.92      1    151.91382    334          1 

    18     18     161.54      1    154.69466    794          1 

    18     18     166.15      1    154.87867    230          1 

    18     18     170.77      1    162.39682    854          1 

    18     18     175.38      1    167.39919   1755          1 

    18     18     180.00      1    170.42770    129          1 

    21      0       0.00      1    174.84530    490          1 

    21      0       4.62      1    166.12185    958          1 

    21      0       9.23      1    173.95513   1516          1 

    21      0      13.85      1    171.30377    938          1 

    21      0      18.46      1      3.84507   1383          1 

    21      0      23.08      1      7.37474    768          1 

    21      0      27.69      1     16.03834    323          1 

    21      0      32.31      1     18.43602     86          1 

    21      0      36.92      1     24.11913    246          1 

    21      0      41.54      1     32.43938   1205          1 

    21      0      46.15      1     37.24937   1461          1 

    21      0      50.77      1     39.72256    662          1 

    21      0      55.38      1     47.13355   1170          1 

    21      0      60.00      1     45.29957    913          1 

    21      0      64.62      1     52.82255    184          1 

    21      0      69.23      1     50.06102    754          1 

    21      0      73.85      1     64.49164    250          1 

    21      0      78.46      1     66.06069   1675          1 

    21      0      83.08      1     74.86005     31          1 

    21      0      87.69      1     73.19879   1429          1 

    21      0      92.31      1     77.00644    337          1 

    21      0      96.92      1     79.55781   1341          1 

    21      0     101.54      1     77.40086    680          1 

    21      0     106.15      1     94.70865    803          1 

    21      0     110.77      1     99.57230   1181          1 

    21      0     115.38      1     96.04487   1739          1 

    21      0     120.00      1     97.37451    559          1 

    21      0     124.62      1    120.03075    562          1 

    21      0     129.23      1    114.93980    260          1 

    21      0     133.85      1    122.24813   1434          1 

    21      0     138.46      1    121.67573   1340          1 

    21      0     143.08      1    129.08385    978          1 

    21      0     147.69      1    128.88462    736          1 

    21      0     152.31      1    137.99698   1794          1 

    21      0     156.92      1    142.75162   1701          1 

    21      0     161.54      1    148.29288   1048          1 

    21      0     166.15      1    157.66724   1790          1 

    21      0     170.77      1    159.36724   1274          1 

    21      0     175.38      1    161.29209    500          1 

    21      0     180.00      1    170.86520     15          1 

    21      6       0.00      1    169.99132   1326          1 

    21      6       4.62      1    173.51112    329          1 

    21      6       9.23      1      2.03824    270          1 

    21      6      13.85      1    179.77618    764          1 

    21      6      18.46      1      6.48715    471          1 

    21      6      23.08      1      9.72225    183          1 

    21      6      27.69      1     15.55991    412          1 

    21      6      32.31      1     21.76185   1619          1 

    21      6      36.92      1     30.30382    146          1 

    21      6      41.54      1     26.27036     22          1 

    21      6      46.15      1     33.50465    997          1 

    21      6      50.77      1     32.80068   1482          1 

    21      6      55.38      1     44.09658   1549          1 

    21      6      60.00      1     47.99821   1644          1 

    21      6      64.62      1     52.41979   1614          1 

    21      6      69.23      1     57.30386    393          1 

    21      6      73.85      1     62.76876    853          1 

    21      6      78.46      1     65.84203   1213          1 

    21      6      83.08      1     74.86005    923          1 

    21      6      87.69      1     74.86005   1565          1 

    21      6      92.31      1     84.84704   1537          1 

    21      6      96.92      1     83.95686   1616          1 

    21      6     101.54      1     89.32685    176          1 

    21      6     106.15      1     94.70865      9          1 

    21      6     110.77      1     95.15470    408          1 

    21      6     115.38      1    100.44388    510          1 

    21      6     120.00      1    108.03009    528          1 

    21      6     124.62      1    115.12133   1089          1 

    21      6     129.23      1    124.11470    973          1 

    21      6     133.85      1    122.24813    908          1 

    21      6     138.46      1    126.32201    730          1 

    21      6     143.08      1    133.82489   1460          1 

    21      6     147.69      1    141.90208   1630          1 

    21      6     152.31      1    129.61641   1646          1 

    21      6     156.92      1    144.26642    773          1 

    21      6     161.54      1    147.43067   1388          1 

    21      6     166.15      1    153.92425    119          1 

    21      6     170.77      1    164.44054    203          1 

    21      6     175.38      1    163.23687   1206          1 

    21      6     180.00      1    165.27796    381          1 

    21     18       0.00      1    170.86520   1723          1 

    21     18       4.62      1    174.84530   1249          1 

    21     18       9.23      1    177.97779   1774          1 

    21     18      13.85      1    178.87755   1585          1 

    21     18      18.46      1      5.15485   1453          1 

    21     18      23.08      1     13.87650    544          1 

    21     18      27.69      1      3.36738   1668          1 

    21     18      32.31      1     39.72256   1070          1 

    21     18      36.92      1     38.89649   1398          1 

    21     18      41.54      1     29.77297   1077          1 

    21     18      46.15      1     39.72256    133          1 

    21     18      50.77      1     37.42649   1617          1 

    21     18      55.38      1     39.72256   1199          1 

    21     18      60.00      1     48.49829    537          1 

    21     18      64.62      1     57.65964    283          1 

    21     18      69.23      1     59.75985    560          1 

    21     18      73.85      1     67.43149   1610          1 

    21     18      78.46      1     69.62466    758          1 

    21     18      83.08      1     82.62720     25          1 

    21     18      87.69      1     72.78786   1292          1 

    21     18      92.31      1     82.62720    426          1 

    21     18      96.92      1     83.06961   1059          1 

    21     18     101.54      1     95.60012   1154          1 

    21     18     106.15      1     93.81489    168          1 

    21     18     110.77      1     95.15470   1145          1 

    21     18     115.38      1    100.00868   1690          1 

    21     18     120.00      1    110.03770    322          1 

    21     18     124.62      1    108.03009    871          1 

    21     18     129.23      1    119.82257    535          1 

    21     18     133.85      1    116.27943    591          1 

    21     18     138.46      1    125.74679    355          1 

    21     18     143.08      1    133.82489   1600          1 

    21     18     147.69      1    137.10990    192          1 

    21     18     152.31      1    142.16179   1783          1 

    21     18     156.92      1    146.01160   1427          1 

    21     18     161.54      1    158.48561   1271          1 

    21     18     166.15      1    154.49014   1455          1 

    21     18     170.77      1    163.90458    611          1 

    21     18     175.38      1    168.25797   1700          1 

    21     18     180.00      1    169.99272   1002          1 

Experiment: 3,    Subject: 8 

   -21      0       0.00      1     10.44420    475         -1 

   -21      0       4.62      1     15.14202   1252         -1 

   -21      0       9.23      1     19.78390   1343         -1 

   -21      0      13.85      1     23.64253    843         -1 

   -21      0      18.46      1     27.03967   1242         -1 

   -21      0      23.08      1     34.09346    655         -1 

   -21      0      27.69      1     37.24937   1125         -1 

   -21      0      32.31      1     43.25662   1606         -1 

   -21      0      36.92      1     48.28014   1469         -1 

   -21      0      41.54      1     53.59026   1044         -1 

   -21      0      46.15      1     58.68016    235         -1 

   -21      0      50.77      1     61.84231   1420         -1 

   -21      0      55.38      1     67.68986    631         -1 

   -21      0      60.00      1     69.02428    822         -1 

   -21      0      64.62      1     78.25964   1706         -1 

   -21      0      69.23      1     80.86690    993         -1 

   -21      0      73.85      1     84.84704     42         -1 

   -21      0      78.46      1     90.22556   1028         -1 

   -21      0      83.08      1     96.04487    226         -1 

   -21      0      87.69      1    100.87787   1222         -1 

   -21      0      92.31      1    105.14158    490         -1 

   -21      0      96.92      1    111.52585   1349         -1 

   -21      0     101.54      1    111.91984   1272         -1 

   -21      0     106.15      1    118.35824    429         -1 

   -21      0     110.77      1    123.86623     33         -1 

   -21      0     115.38      1    128.42957    669         -1 

   -21      0     120.00      1    132.60163   1040         -1 

   -21      0     124.62      1    137.13232   1303         -1 

   -21      0     129.23      1    141.78156    445         -1 

   -21      0     133.85      1    145.54582   1002         -1 

   -21      0     138.46      1    149.32865   1307         -1 

   -21      0     143.08      1    157.68923   1570         -1 

   -21      0     147.69      1    159.62306    694         -1 

   -21      0     152.31      1    165.27916     17         -1 

   -21      0     156.92      1    168.25930   1354         -1 

   -21      0     161.54      1    175.73958   1094         -1 

   -21      0     166.15      1      2.02227   1293         -1 

   -21      0     170.77      1      2.47096   1550         -1 

   -21      0     175.38      1      8.69649   1480         -1 

   -21      0     180.00      1     11.31094    153         -1 

   -21      6       0.00      1     11.31094    730         -1 

   -21      6       4.62      1     15.14202    909         -1 

   -21      6       9.23      1     22.70193     70         -1 

   -21      6      13.85      1     25.72499    779         -1 

   -21      6      18.46      1     27.03967   1084         -1 

   -21      6      23.08      1     31.89585    266         -1 

   -21      6      27.69      1     38.49808      3         -1 

   -21      6      32.31      1     40.85225   1534         -1 

   -21      6      36.92      1     45.29649   1664         -1 

   -21      6      41.54      1     53.92755   1197         -1 

   -21      6      46.15      1     56.36935    192         -1 

   -21      6      50.77      1     62.40801   1462         -1 

   -21      6      55.38      1     65.97457    587         -1 

   -21      6      60.00      1     72.78786   1273         -1 

   -21      6      64.62      1     74.86005    734         -1 

   -21      6      69.23      1     82.18568   1226         -1 

   -21      6      73.85      0     89.32685    568         -1 

   -21      6      78.46      1     92.02221    258         -1 

   -21      6      83.08      1     95.60012    291         -1 

   -21      6      87.69      1     99.13480   1680         -1 

   -21      6      92.31      1    105.55946   1025         -1 

   -21      6      96.92      1    111.12971   1211         -1 

   -21      6     101.54      1    115.71034    826         -1 

   -21      6     106.15      1    120.60415    315         -1 

   -21      6     110.77      1    121.03693    366         -1 

   -21      6     115.38      1    126.82740    196         -1 

   -21      6     120.00      1    135.30155    935         -1 

   -21      6     124.62      1    139.19211   1549         -1 

   -21      6     129.23      1    142.39153    706         -1 

   -21      6     133.85      1    142.39153    156         -1 

   -21      6     138.46      1    151.19839   1232         -1 

   -21      6     143.08      1    157.62030    586         -1 

   -21      6     147.69      1    162.78736    742         -1 

   -21      6     152.31      1    164.44171   1291         -1 

   -21      6     156.92      1    169.99272    378         -1 

   -21      6     161.54      1    175.29294   1611         -1 

   -21      6     166.15      1    177.53078    301         -1 

   -21      6     170.77      1      2.91935   1562         -1 

   -21      6     175.38      1      9.57259    700         -1 

   -21      6     180.00      1     10.44420   1131         -1 

   -21     18       0.00      1      8.69649   1054         -1 

   -21     18       4.62      1     14.30131   1318         -1 

   -21     18       9.23      1     23.64253    696         -1 

   -21     18      13.85      1     23.81274   1162         -1 

   -21     18      18.46      1     28.15990   1112         -1 

   -21     18      23.08      1     36.32298    296         -1 

   -21     18      27.69      1     37.58249    940         -1 

   -21     18      32.31      1     42.95573   1163         -1 

   -21     18      36.92      1     44.70881    472         -1 

   -21     18      41.54      1     44.41351   1588         -1 

   -21     18      46.15      1     54.75355    113         -1 

   -21     18      50.77      1     61.84231   1138         -1 

   -21     18      55.38      1     79.12381    374         -1 

   -21     18      60.00      1     71.97149   1151         -1 

   -21     18      64.62      1     76.12350    223         -1 

   -21     18      69.23      1     81.30548   1000         -1 

   -21     18      73.85      1     82.62720   1604         -1 

   -21     18      78.46      1     90.22556   1367         -1 

   -21     18      83.08      1     95.60012    492         -1 

   -21     18      87.69      1    101.74203    314         -1 

   -21     18      92.31      1    102.60081    613         -1 

   -21     18      96.92      1    110.97726    985         -1 

   -21     18     101.54      1    112.63678    819         -1 

   -21     18     106.15      1    120.81917   1067         -1 

   -21     18     110.77      1    123.28064    680         -1 

   -21     18     115.38      1    126.32201    541         -1 

   -21     18     120.00      1    131.68664    607         -1 

   -21     18     124.62      1    138.59494    231         -1 

   -21     18     129.23      1    144.46213   1140         -1 

   -21     18     133.85      1    147.30248   1327         -1 

   -21     18     138.46      1    150.90502    560         -1 

   -21     18     143.08      1    157.84849    769         -1 

   -21     18     147.69      1    157.84849   1159         -1 

   -21     18     152.31      1    165.27916    533         -1 

   -21     18     156.92      1    169.99272   1102         -1 

   -21     18     161.54      1    173.51265   1490         -1 

   -21     18     166.15      1    179.77618    283         -1 

   -21     18     170.77      1      3.81500   1152         -1 

   -21     18     175.38      1      6.04505   1008         -1 

   -21     18     180.00      1     16.63746    660         -1 

   -18      0       0.00      1     11.74238   1015         -1 

   -18      0       4.62      1     16.39058    449         -1 

   -18      0       9.23      1     20.88424    942         -1 

   -18      0      13.85      1     24.19989   1007         -1 

   -18      0      18.46      1     29.82338    546         -1 

   -18      0      23.08      1     35.82940    778         -1 

   -18      0      27.69      1     39.40753    380         -1 

   -18      0      32.31      1     43.25662    212         -1 

   -18      0      36.92      1     47.96719    953         -1 

   -18      0      41.54      1     52.67355    193         -1 

   -18      0      46.15      1     56.36935   1474         -1 

   -18      0      50.77      1     61.84231   1728         -1 

   -18      0      55.38      1     67.30021     86         -1 

   -18      0      60.00      1     71.97149     19         -1 

   -18      0      64.62      1     75.70075   1245         -1 

   -18      0      69.23      1     80.42940    468         -1 

   -18      0      73.85      1     88.42847    705         -1 

   -18      0      78.46      1     90.67490   1011         -1 

   -18      0      83.08      1     96.04487     43         -1 

   -18      0      87.69      1    101.31060    599         -1 

   -18      0      92.31      1    105.55946   1014         -1 

   -18      0      96.92      1    112.70130     76         -1 

   -18      0     101.54      1    114.02692    346         -1 

   -18      0     106.15      1    119.66702   1609         -1 

   -18      0     110.77      1    123.86623    627         -1 

   -18      0     115.38      1    126.82740    271         -1 

   -18      0     120.00      1    131.36712    241         -1 

   -18      0     124.62      1    138.02864   1405         -1 

   -18      0     129.23      1    141.78156    686         -1 

   -18      0     133.85      1    147.15518     34         -1 

   -18      0     138.46      1    153.14275    303         -1 

   -18      0     143.08      1    155.26969    755         -1 

   -18      0     147.69      1    161.15134   1454         -1 

   -18      0     152.31      1    166.12309    407         -1 

   -18      0     156.92      1    168.69074   1625         -1 

   -18      0     161.54      1    173.51265    513         -1 

   -18      0     166.15      1    179.77618   1141         -1 

   -18      0     170.77      1      0.67492     54         -1 

   -18      0     175.38      1      9.13508    268         -1 

   -18      0     180.00      1     13.45426   1720         -1 

   -18      6       0.00      0     10.44420    871         -1 

   -18      6       4.62      0     17.21423     97         -1 

   -18      6       9.23      1     19.78390    857         -1 

   -18      6      13.85      1     24.37453   1024         -1 

   -18      6      18.46      1     29.61780   1288         -1 

   -18      6      23.08      1     32.24900   1662         -1 

   -18      6      27.69      1     37.83922    683         -1 

   -18      6      32.31      1     42.03511   1695         -1 

   -18      6      36.92      1     47.68493    300         -1 

   -18      6      41.54      1     53.00587    166         -1 

   -18      6      46.15      1     57.07497   1299         -1 

   -18      6      50.77      1     61.84231   1735         -1 

   -18      6      55.38      1     69.02428   1526         -1 

   -18      6      60.00      1     71.97149   1753         -1 

   -18      6      64.62      1     75.70075   1357         -1 

   -18      6      69.23      1     80.42940   1154         -1 

   -18      6      73.85      1     87.08248     12         -1 

   -18      6      78.46      1     95.60012    811         -1 

   -18      6      83.08      1     95.15470    111         -1 

   -18      6      87.69      1    100.44388   1128         -1 

   -18      6      92.31      1    103.87815    509         -1 

   -18      6      96.92      1    111.91984     63         -1 

   -18      6     101.54      1    115.71034   1637         -1 

   -18      6     106.15      1    120.03075   1616         -1 

   -18      6     110.77      1    123.28064    623         -1 

   -18      6     115.38      1    127.76323     83         -1 

   -18      6     120.00      1    130.43829     79         -1 

   -18      6     124.62      1    139.19211    528         -1 

   -18      6     129.23      1    140.16684   1559         -1 

   -18      6     133.85      1    144.95561   1269         -1 

   -18      6     138.46      1    151.96580    280         -1 

   -18      6     143.08      1    157.02900   1064         -1 

   -18      6     147.69      1    164.44171    787         -1 

   -18      6     152.31      1    163.48736   1377         -1 

   -18      6     156.92      1    171.74484    863         -1 

   -18      6     161.54      1    173.06940    912         -1 

   -18      6     166.15      1    179.77618   1536         -1 

   -18      6     170.77      1      3.81500     38         -1 

   -18      6     175.38      1      5.15485      5         -1 

   -18      6     180.00      1     11.31094    677         -1 

   -18     18       0.00      1     10.87820   1086         -1 

   -18     18       4.62      1     16.80330    790         -1 

   -18     18       9.23      1     20.03826   1715         -1 

   -18     18      13.85      1     23.81274    439         -1 

   -18     18      18.46      1     27.78903    709         -1 

   -18     18      23.08      1     33.29211     60         -1 

   -18     18      27.69      1     36.91327   1033         -1 

   -18     18      32.31      1     39.08487    597         -1 

   -18     18      36.92      1     47.68493    645         -1 

   -18     18      41.54      1     52.67355   1120         -1 

   -18     18      46.15      0     56.36935    959         -1 

   -18     18      50.77      1     59.39726     57         -1 

   -18     18      55.38      1     67.30021   1515         -1 

   -18     18      60.00      1     69.96384    712         -1 

   -18     18      64.62      1     76.12350   1433         -1 

   -18     18      69.23      1     82.62720   1800         -1 

   -18     18      73.85      1     87.53086   1346         -1 

   -18     18      78.46      1     92.02221    617         -1 

   -18     18      83.08      1     96.04487   1478         -1 

   -18     18      87.69      1    103.02807    928         -1 

   -18     18      92.31      1    105.97564   1062         -1 

   -18     18      96.92      1    108.97725    337         -1 

   -18     18     101.54      1    111.12971    426         -1 

   -18     18     106.15      1    120.24157    825         -1 

   -18     18     110.77      1    123.51364    662         -1 

   -18     18     115.38      1    121.03693   1177         -1 

   -18     18     120.00      1    128.69304    389         -1 

   -18     18     124.62      1    136.52343    622         -1 

   -18     18     129.23      1    142.04903    484         -1 

   -18     18     133.85      1    147.07359   1046         -1 

   -18     18     138.46      1    143.86168      4         -1 

   -18     18     143.08      1    157.84849   1624         -1 

   -18     18     147.69      1    161.16208    106         -1 

   -18     18     152.31      1    163.19830   1229         -1 

   -18     18     156.92      1    163.60989    574         -1 

   -18     18     161.54      1    173.95668   1400         -1 

   -18     18     166.15      1    177.08239   1319         -1 

   -18     18     170.77      1      4.26216   1258         -1 

   -18     18     175.38      1      4.70879   1113         -1 

   -18     18     180.00      1     10.87820   1087         -1 

   -15      0       0.00      1     11.74238    802         -1 

   -15      0       4.62      1     16.39058   1613         -1 

   -15      0       9.23      1     19.78390    169         -1 

   -15      0      13.85      1     26.09265    855         -1 

   -15      0      18.46      0     28.52821    583         -1 

   -15      0      23.08      1     31.67658    770         -1 

   -15      0      27.69      1     36.07473   1394         -1 

   -15      0      32.31      1     42.03511   1798         -1 

   -15      0      36.92      1     48.28014    837         -1 

   -15      0      41.54      1     53.34112    823         -1 

   -15      0      46.15      1     54.17286    507         -1 

   -15      0      50.77      1     59.39726   1627         -1 

   -15      0      55.38      1     67.30021   1390         -1 

   -15      0      60.00      1     74.02597    869         -1 

   -15      0      64.62      1     76.54779    250         -1 

   -15      0      69.23      1     79.55781    791         -1 

   -15      0      73.85      1     84.40161    294         -1 

   -15      0      78.46      1     89.32685    921         -1 

   -15      0      83.08      1     96.48888    209         -1 

   -15      0      87.69      1    103.02807   1434         -1 

   -15      0      92.31      1    105.55946    916         -1 

   -15      0      96.92      1    108.43547    808         -1 

   -15      0     101.54      1    114.58402   1408         -1 

   -15      0     106.15      1    120.03075   1746         -1 

   -15      0     110.77      1    123.86623    602         -1 

   -15      0     115.38      1    123.28064    830         -1 

   -15      0     120.00      1    132.60163     92         -1 

   -15      0     124.62      1    135.30155    570         -1 

   -15      0     129.23      1    142.99982   1561         -1 

   -15      0     133.85      1    143.34014   1776         -1 

   -15      0     138.46      1    152.21241    882         -1 

   -15      0     143.08      1    154.50811    735         -1 

   -15      0     147.69      1    159.62306    421         -1 

   -15      0     152.31      1    165.70033    325         -1 

   -15      0     156.92      1    167.82920   1093         -1 

   -15      0     161.54      1    171.74484   1724         -1 

   -15      0     166.15      1    179.32683    396         -1 

   -15      0     170.77      1      3.81500   1130         -1 

   -15      0     175.38      1      9.57259    723         -1 

   -15      0     180.00      1     11.31094   1737         -1 

   -15      6       0.00      1     10.00898   1302         -1 

   -15      6       4.62      1     16.39058   1532         -1 

   -15      6       9.23      1     17.62334    729         -1 

   -15      6      13.85      1     24.19989   1787         -1 

   -15      6      18.46      1     29.97587    569         -1 

   -15      6      23.08      1     33.86255    417         -1 

   -15      6      27.69      1     37.83922    123         -1 

   -15      6      32.31      1     42.34500    564         -1 

   -15      6      36.92      1     47.08914   1773         -1 

   -15      6      41.54      1     54.75355     89         -1 

   -15      6      46.15      1     57.65964   1780         -1 

   -15      6      50.77      1     63.53044   1629         -1 

   -15      6      55.38      1     67.68986   1105         -1 

   -15      6      60.00      1     71.97149    781         -1 

   -15      6      64.62      1     76.54779   1438         -1 

   -15      6      69.23      1     78.69108   1333         -1 

   -15      6      73.85      1     87.08248   1507         -1 

   -15      6      78.46      1     90.67490   1201         -1 

   -15      6      83.08      1     96.93211   1010         -1 

   -15      6      87.69      1     98.25662     84         -1 

   -15      6      92.31      1    100.44388   1322         -1 

   -15      6      96.92      1    108.16330    495         -1 

   -15      6     101.54      1    109.24050    793         -1 

   -15      6     106.15      1    120.24157   1573         -1 

   -15      6     110.77      1    123.51364    773         -1 

   -15      6     115.38      1    121.62173   1329         -1 

   -15      6     120.00      1    130.76369    143         -1 

   -15      6     124.62      1    135.60627    362         -1 

   -15      6     129.23      1    142.99982    861         -1 

   -15      6     133.85      1    148.05956    458         -1 

   -15      6     138.46      1    152.21241    405         -1 

   -15      6     143.08      1    155.08778    885         -1 

   -15      6     147.69      1    155.48342   1076         -1 

   -15      6     152.31      1    161.16208   1202         -1 

   -15      6     156.92      1    168.25930    898         -1 

   -15      6     161.54      1    173.06940    181         -1 

   -15      6     166.15      1    176.63436   1052         -1 

   -15      6     170.77      1      1.57333   1605         -1 

   -15      6     175.38      1      6.48908    279         -1 

   -15      6     180.00      1     10.44420   1261         -1 

   -15     18       0.00      1     13.45426    590         -1 

   -15     18       4.62      1     16.39058    164         -1 

   -15     18       9.23      1     13.45426    330         -1 

   -15     18      13.85      1     24.02759    122         -1 

   -15     18      18.46      1     26.66118    502         -1 

   -15     18      23.08      1     35.14806    649         -1 

   -15     18      27.69      1     31.32207    247         -1 

   -15     18      32.31      1     42.03511    986         -1 

   -15     18      36.92      1     40.85225    565         -1 

   -15     18      41.54      1     51.37323    616         -1 

   -15     18      46.15      1     50.22177    676         -1 

   -15     18      50.77      1     59.39726   1200         -1 

   -15     18      55.38      1     68.08169    393         -1 

   -15     18      60.00      1     77.82956    431         -1 

   -15     18      64.62      1     69.02428    634         -1 

   -15     18      69.23      1     82.62720   1533         -1 

   -15     18      73.85      1     87.08248    884         -1 

   -15     18      78.46      1     92.91926     66         -1 

   -15     18      83.08      1     89.77619    342         -1 

   -15     18      87.69      1    102.17211   1233         -1 

   -15     18      92.31      1    105.55946    937         -1 

   -15     18      96.92      1    108.97725    135         -1 

   -15     18     101.54      1    114.76071   1568         -1 

   -15     18     106.15      1    117.61048    149         -1 

   -15     18     110.77      1    123.28064     96         -1 

   -15     18     115.38      1    122.56933   1632         -1 

   -15     18     120.00      1    129.22918    614         -1 

   -15     18     124.62      1    135.60627    856         -1 

   -15     18     129.23      1    137.42372   1775         -1 

   -15     18     133.85      1    138.59494   1612         -1 

   -15     18     138.46      1    152.17021    854         -1 

   -15     18     143.08      1    148.05956     99         -1 

   -15     18     147.69      1    158.23810    264         -1 

   -15     18     152.31      1    163.61103   1565         -1 

   -15     18     156.92      1    169.55612   1365         -1 

   -15     18     161.54      1    173.51265   1511         -1 

   -15     18     166.15      1    178.42842   1422         -1 

   -15     18     170.77      1      2.02227   1592         -1 

   -15     18     175.38      1      5.60029    732         -1 

   -15     18     180.00      1     12.17247   1403         -1 

   -12      0       0.00      1     12.17247   1769         -1 

   -12      0       4.62      1     17.62334   1492         -1 

   -12      0       9.23      1     21.28489    750         -1 

   -12      0      13.85      1     26.28482    865         -1 

   -12      0      18.46      1     32.82401    688         -1 

   -12      0      23.08      1     31.10686   1260         -1 

   -12      0      27.69      1     36.32298    481         -1 

   -12      0      32.31      1     43.83792   1122         -1 

   -12      0      36.92      1     48.28014    543         -1 

   -12      0      41.54      1     51.50420    968         -1 

   -12      0      46.15      1     57.52993   1692         -1 

   -12      0      50.77      1     61.27321    252         -1 

   -12      0      55.38      1     69.02428    685         -1 

   -12      0      60.00      1     68.47569   1012         -1 

   -12      0      64.62      1     76.12350   1379         -1 

   -12      0      69.23      1     80.86690     37         -1 

   -12      0      73.85      1     86.63446    410         -1 

   -12      0      78.46      1     87.53086     91         -1 

   -12      0      83.08      1     97.81603   1450         -1 

   -12      0      87.69      1     96.48888   1677         -1 

   -12      0      92.31      1    105.55946    261         -1 

   -12      0      96.92      1    105.97564   1687         -1 

   -12      0     101.54      1    112.31166   1650         -1 

   -12      0     106.15      1    113.64187     32         -1 

   -12      0     110.77      1    124.34337    485         -1 

   -12      0     115.38      1    123.86623    640         -1 

   -12      0     120.00      1    133.18173   1371         -1 

   -12      0     124.62      1    135.00000    874         -1 

   -12      0     129.23      0    137.42372    132         -1 

   -12      0     133.85      1    143.25927   1779         -1 

   -12      0     138.46      1    150.81887   1500         -1 

   -12      0     143.08      1    158.40000    800         -1 

   -12      0     147.69      1    159.92407    846         -1 

   -12      0     152.31      1    157.68923    722         -1 

   -12      0     156.92      1    167.40049    444         -1 

   -12      0     161.54      1    173.06940    868         -1 

   -12      0     166.15      1    178.87755     11         -1 

   -12      0     170.77      1      2.91935   1335         -1 

   -12      0     175.38      1      5.15485   1518         -1 

   -12      0     180.00      1     13.45426    743         -1 

   -12      6       0.00      1     10.44420    933         -1 

   -12      6       4.62      1     13.45426    626         -1 

   -12      6       9.23      1     19.78390    809         -1 

   -12      6      13.85      1     21.52645    443         -1 

   -12      6      18.46      1     31.32207   1520         -1 

   -12      6      23.08      1     32.94712    147         -1 

   -12      6      27.69      1     36.32298    551         -1 

   -12      6      32.31      1     44.12423    345         -1 

   -12      6      36.92      1     47.08914   1312         -1 

   -12      6      41.54      1     52.34414   1645         -1 

   -12      6      46.15      1     54.75355    673         -1 

   -12      6      50.77      1     62.77966     64         -1 

   -12      6      55.38      1     68.47569   1107         -1 

   -12      6      60.00      1     63.53044    254         -1 

   -12      6      64.62      1     78.25964   1332         -1 

   -12      6      69.23      1     82.18568    363         -1 

   -12      6      73.85      1     83.06961   1745         -1 

   -12      6      78.46      1     89.77619    719         -1 

   -12      6      83.08      1     96.04487    159         -1 

   -12      6      87.69      1    101.74203    720         -1 

   -12      6      92.31      1    104.72204    550         -1 

   -12      6      96.92      1    105.55946     71         -1 

   -12      6     101.54      1    113.47394     74         -1 

   -12      6     106.15      1    117.98566    698         -1 

   -12      6     110.77      1    123.86623     21         -1 

   -12      6     115.38      1    122.20938   1148         -1 

   -12      6     120.00      1    130.43829    217         -1 

   -12      6     124.62      1    130.76369     62         -1 

   -12      6     129.23      1    134.70159    227         -1 

   -12      6     133.85      1    147.65825   1161         -1 

   -12      6     138.46      1    146.25045   1295         -1 

   -12      6     143.08      1    154.50811    971         -1 

   -12      6     147.69      1    157.83319   1440         -1 

   -12      6     152.31      1    163.61103    753         -1 

   -12      6     156.92      1    169.99272   1244         -1 

   -12      6     161.54      1    175.29294    371         -1 

   -12      6     166.15      1    179.32683    907         -1 

   -12      6     170.77      1      4.70879    606         -1 

   -12      6     175.38      1      5.15485     78         -1 

   -12      6     180.00      1     16.39058    385         -1 

   -12     18       0.00      1     10.87820   1231         -1 

   -12     18       4.62      1     13.02845   1733         -1 

   -12     18       9.23      1     20.33164    582         -1 

   -12     18      13.85      1     14.72247   1116         -1 

   -12     18      18.46      1     27.03967   1362         -1 

   -12     18      23.08      1     22.31229    904         -1 

   -12     18      27.69      1     34.43524    352         -1 

   -12     18      32.31      1     40.57985    632         -1 

   -12     18      36.92      1     40.85225    260         -1 

   -12     18      41.54      1     52.34414    338         -1 

   -12     18      46.15      1     50.53801    356         -1 

   -12     18      50.77      1     61.10823     51         -1 

   -12     18      55.38      1     69.02428    687         -1 

   -12     18      60.00      1     72.78786   1104         -1 

   -12     18      64.62      1     70.76106    954         -1 

   -12     18      69.23      1     82.18568   1080         -1 

   -12     18      73.85      1     87.08248    517         -1 

   -12     18      78.46      1     92.02221    200         -1 

   -12     18      83.08      0     93.81489   1209         -1 

   -12     18      87.69      1    103.02807   1374         -1 

   -12     18      92.31      1    102.17211   1114         -1 

   -12     18      96.92      1    107.21374    320         -1 

   -12     18     101.54      1    107.62284   1668         -1 

   -12     18     106.15      1    111.12971   1510         -1 

   -12     18     110.77      1    123.28064    889         -1 

   -12     18     115.38      1    127.76323   1330         -1 

   -12     18     120.00      1    129.83316   1248         -1 

   -12     18     124.62      1    137.13232    480         -1 

   -12     18     129.23      1    140.77082    958         -1 

   -12     18     133.85      1    146.84184    651         -1 

   -12     18     138.46      1    151.84154   1404         -1 

   -12     18     143.08      1    152.17021    975         -1 

   -12     18     147.69      1    160.36091    962         -1 

   -12     18     152.31      1    166.12309   1283         -1 

   -12     18     156.92      1    164.85961    967         -1 

   -12     18     161.54      1    159.96328    462         -1 

   -12     18     166.15      1    177.97948   1653         -1 

   -12     18     170.77      1      0.22557   1705         -1 

   -12     18     175.38      1      6.93232    818         -1 

   -12     18     180.00      1     13.45426   1734         -1 

    -9      0       0.00      1     13.02845   1671         -1 

    -9      0       4.62      1     15.14202   1436         -1 

    -9      0       9.23      1     13.45426   1199         -1 

    -9      0      13.85      1     21.92045    512         -1 

    -9      0      18.46      1     28.89397   1418         -1 

    -9      0      23.08      1     33.86255   1771         -1 

    -9      0      27.69      1     41.16747    654         -1 

    -9      0      32.31      1     42.93467   1309         -1 

    -9      0      36.92      1     43.22051     56         -1 

    -9      0      41.54      0     48.83482    272         -1 

    -9      0      46.15      1     52.34414   1663         -1 

    -9      0      50.77      1     59.39726    552         -1 

    -9      0      55.38      1     67.68986   1521         -1 

    -9      0      60.00      1     69.96384    216         -1 

    -9      0      64.62      1     76.12350   1574         -1 

    -9      0      69.23      1     80.42940    671         -1 

    -9      0      73.85      1     84.40161    518         -1 

    -9      0      78.46      1     99.13480    711         -1 

    -9      0      83.08      1     95.15470   1255         -1 

    -9      0      87.69      1    101.74203    768         -1 

    -9      0      92.31      1    104.30089   1175         -1 

    -9      0      96.92      1    103.45386   1676         -1 

    -9      0     101.54      1    110.18336    423         -1 

    -9      0     106.15      1    115.32630   1424         -1 

    -9      0     110.77      1    124.10333    519         -1 

    -9      0     115.38      1    122.20938   1558         -1 

    -9      0     120.00      1    127.16736    259         -1 

    -9      0     124.62      1    134.70159    973         -1 

    -9      0     129.23      1    136.52343     24         -1 

    -9      0     133.85      1    145.06048    703         -1 

    -9      0     138.46      1    150.06818    754         -1 

    -9      0     143.08      1    154.50811   1430         -1 

    -9      0     147.69      1    156.14391    353         -1 

    -9      0     152.31      1    166.97321   1428         -1 

    -9      0     156.92      1    165.27916   1036         -1 

    -9      0     161.54      1    170.42911      1         -1 

    -9      0     166.15      0    177.08239   1127         -1 

    -9      0     170.77      1      2.02227   1751         -1 

    -9      0     175.38      1      6.93232   1578         -1 

    -9      0     180.00      1      9.57259   1465         -1 

    -9      6       0.00      1     11.74238   1144         -1 

    -9      6       4.62      1      6.93232    373         -1 

    -9      6       9.23      1     11.31094   1042         -1 

    -9      6      13.85      1     20.03826   1760         -1 

    -9      6      18.46      1     22.70193   1047         -1 

    -9      6      23.08      1     30.75108   1762         -1 

    -9      6      27.69      1     36.32298   1065         -1 

    -9      6      32.31      1     42.95573    814         -1 

    -9      6      36.92      1     47.06762    824         -1 

    -9      6      41.54      1     45.59487    847         -1 

    -9      6      46.15      1     53.00587    994         -1 

    -9      6      50.77      1     60.90581   1091         -1 

    -9      6      55.38      1     61.84231   1736         -1 

    -9      6      60.00      1     65.97457   1376         -1 

    -9      6      64.62      1     74.02597     94         -1 

    -9      6      69.23      1     79.12381    361         -1 

    -9      6      73.85      1     82.18568   1542         -1 

    -9      6      78.46      1     92.02221    493         -1 

    -9      6      83.08      1     95.60012   1785         -1 

    -9      6      87.69      1    101.31060    945         -1 

    -9      6      92.31      1    100.44388   1399         -1 

    -9      6      96.92      1    100.00868   1021         -1 

    -9      6     101.54      1    112.31166   1085         -1 

    -9      6     106.15      1    114.19922   1203         -1 

    -9      6     110.77      1    120.60415   1699         -1 

    -9      6     115.38      1    124.10333   1135         -1 

    -9      6     120.00      1    132.60163   1580         -1 

    -9      6     124.62      1    134.10484   1234         -1 

    -9      6     129.23      1    135.00000   1265         -1 

    -9      6     133.85      1    141.44147    172         -1 

    -9      6     138.46      1    151.19839   1190         -1 

    -9      6     143.08      1    148.37827   1029         -1 

    -9      6     147.69      1    153.14275    979         -1 

    -9      6     152.31      1    159.51915    629         -1 

    -9      6     156.92      1    169.12213   1257         -1 

    -9      6     161.54      1    173.95668   1770         -1 

    -9      6     166.15      1    179.77618   1282         -1 

    -9      6     170.77      1    171.74484   1039         -1 

    -9      6     175.38      1      6.93232     10         -1 

    -9      6     180.00      1      5.60029   1108         -1 

    -9     18       0.00      1     11.31094    182         -1 

    -9     18       4.62      1     15.14202   1540         -1 

    -9     18       9.23      1      9.13508    721         -1 

    -9     18      13.85      1     23.81274    162         -1 

    -9     18      18.46      1     29.09641    214         -1 

    -9     18      23.08      1     34.09346     98         -1 

    -9     18      27.69      1     28.89397   1391         -1 

    -9     18      32.31      1     40.26207   1308         -1 

    -9     18      36.92      1     49.37748   1446         -1 

    -9     18      41.54      1     41.72217   1285         -1 

    -9     18      46.15      1     54.17286     36         -1 

    -9     18      50.77      1     56.02081   1118         -1 

    -9     18      55.38      0     66.35963   1230         -1 

    -9     18      60.00      1     71.97149    589         -1 

    -9     18      64.62      1     67.68986   1072         -1 

    -9     18      69.23      1     82.18568    766         -1 

    -9     18      73.85      1     82.18568    299         -1 

    -9     18      78.46      1     86.63446    917         -1 

    -9     18      83.08      1     82.18568    464         -1 

    -9     18      87.69      1    100.00868    679         -1 

    -9     18      92.31      1    106.39011    167         -1 

    -9     18      96.92      1    103.45386    656         -1 

    -9     18     101.54      1    114.58402    714         -1 

    -9     18     106.15      1    119.66702   1313         -1 

    -9     18     110.77      1    114.19922    183         -1 

    -9     18     115.38      0    124.10333    784         -1 

    -9     18     120.00      1    128.69304    324         -1 

    -9     18     124.62      1    135.60627    170         -1 

    -9     18     129.23      1    134.40629    810         -1 

    -9     18     133.85      1    137.71193   1553         -1 

    -9     18     138.46      1    148.74252    435         -1 

    -9     18     143.08      1    148.37827   1659         -1 

    -9     18     147.69      1    156.63045    670         -1 

    -9     18     152.31      1    160.36091    978         -1 

    -9     18     156.92      1    163.48736   1710         -1 

    -9     18     161.54      1    158.00560    860         -1 

    -9     18     166.15      1    177.08239   1467         -1 

    -9     18     170.77      1      3.36738    653         -1 

    -9     18     175.38      1      8.25687   1767         -1 

    -9     18     180.00      1     10.44420    731         -1 

    -6      0       0.00      1      9.13508   1417         -1 

    -6      0       4.62      1     10.44420     85         -1 

    -6      0       9.23      1     16.39058    270         -1 

    -6      0      13.85      1     19.64064   1595         -1 

    -6      0      18.46      1     23.03149   1079         -1 

    -6      0      23.08      1     33.17295   1278         -1 

    -6      0      27.69      1     35.24870    771         -1 

    -6      0      32.31      1     36.66117   1340         -1 

    -6      0      36.92      1     48.55900   1660         -1 

    -6      0      41.54      1     52.67355    195         -1 

    -6      0      46.15      1     57.30386    244         -1 

    -6      0      50.77      1     58.46227   1754         -1 

    -6      0      55.38      1     62.40801    637         -1 

    -6      0      60.00      1     71.97149    905         -1 

    -6      0      64.62      1     72.37875    284         -1 

    -6      0      69.23      1     81.74509    278         -1 

    -6      0      73.85      1     86.63446   1180         -1 

    -6      0      78.46      1     97.81603    695         -1 

    -6      0      83.08      1     91.12416     50         -1 

    -6      0      87.69      1     99.13480     40         -1 

    -6      0      92.31      1     97.37451    205         -1 

    -6      0      96.92      1    104.30089   1516         -1 

    -6      0     101.54      1    103.87815   1484         -1 

    -6      0     106.15      1    113.64187   1502         -1 

    -6      0     110.77      1    114.76071   1442         -1 

    -6      0     115.38      1    120.24157   1267         -1 

    -6      0     120.00      1    127.16736    412         -1 

    -6      0     124.62      1    130.10970    820         -1 

    -6      0     129.23      1    128.42957   1032         -1 

    -6      0     133.85      1    142.12487   1717         -1 

    -6      0     138.46      1    148.37827   1049         -1 

    -6      0     143.08      1    148.05956   1572         -1 

    -6      0     147.69      1    147.49778   1517         -1 

    -6      0     152.31      1    166.97193    684         -1 

    -6      0     156.92      1    168.69074   1476         -1 

    -6      0     161.54      1    161.56558   1178         -1 

    -6      0     166.15      1    165.70033    177         -1 

    -6      0     170.77      1    175.29294    102         -1 

    -6      0     175.38      1      7.37474   1030         -1 

    -6      0     180.00      1     11.31094    537         -1 

    -6      6       0.00      1     10.87820    955         -1 

    -6      6       4.62      1     13.45426   1522         -1 

    -6      6       9.23      1     20.03826     47         -1 

    -6      6      13.85      1     20.03826    234         -1 

    -6      6      18.46      1     19.64064   1003         -1 

    -6      6      23.08      1     28.89397    812         -1 

    -6      6      27.69      1     31.89585   1686         -1 

    -6      6      32.31      1     36.07473    522         -1 

    -6      6      36.92      1     39.40753    611         -1 

    -6      6      41.54      1     48.28014   1158         -1 

    -6      6      46.15      1     57.75324    483         -1 

    -6      6      50.77      1     56.36935   1628         -1 

    -6      6      55.38      1     60.54102   1491         -1 

    -6      6      60.00      1     71.97149   1445         -1 

    -6      6      64.62      1     73.61150      8         -1 

    -6      6      69.23      1     81.74509    621         -1 

    -6      6      73.85      1     80.72387   1763         -1 

    -6      6      78.46      1     91.57328    648         -1 

    -6      6      83.08      1     92.02221    785         -1 

    -6      6      87.69      1     96.04487    744         -1 

    -6      6      92.31      1     99.13480    116         -1 

    -6      6      96.92      1    104.30089   1338         -1 

    -6      6     101.54      1    105.97564   1494         -1 

    -6      6     106.15      1    110.97726   1587         -1 

    -6      6     110.77      1    114.93980   1219         -1 

    -6      6     115.38      1    111.52585    880         -1 

    -6      6     120.00      1    123.86623     39         -1 

    -6      6     124.62      1    136.83770   1621         -1 

    -6      6     129.23      1    135.60627   1672         -1 

    -6      6     133.85      1    139.19211    282         -1 

    -6      6     138.46      1    145.65663    675         -1 

    -6      6     143.08      1    148.74252    238         -1 

    -6      6     147.69      1    152.17021    188         -1 

    -6      6     152.31      1    152.78948   1656         -1 

    -6      6     156.92      1    162.37824   1304         -1 

    -6      6     161.54      1    166.97321   1523         -1 

    -6      6     166.15      1    168.69074    455         -1 

    -6      6     170.77      1    173.06940   1538         -1 

    -6      6     175.38      1      2.91935   1541         -1 

    -6      6     180.00      1      5.15485   1342         -1 

    -6     18       0.00      1    179.77618    392         -1 

    -6     18       4.62      1      3.81500    305         -1 

    -6     18       9.23      1     13.45426    710         -1 

    -6     18      13.85      1     15.97611   1788         -1 

    -6     18      18.46      1     16.39058    160         -1 

    -6     18      23.08      1     26.28016   1117         -1 

    -6     18      27.69      1     27.03967   1262         -1 

    -6     18      32.31      1     42.34500    813         -1 

    -6     18      36.92      1     36.32298   1301         -1 

    -6     18      41.54      1     48.55900   1059         -1 

    -6     18      46.15      1     55.09465    115         -1 

    -6     18      50.77      1     52.01763    424         -1 

    -6     18      55.38      1     59.03736   1528         -1 

    -6     18      60.00      1     69.02428   1563         -1 

    -6     18      64.62      1     73.61150   1667         -1 

    -6     18      69.23      1     79.12381    969         -1 

    -6     18      73.85      0     86.18685   1366         -1 

    -6     18      78.46      1     82.18568   1709         -1 

    -6     18      83.08      1     97.81603   1432         -1 

    -6     18      87.69      1     94.26203   1168         -1 

    -6     18      92.31      1    104.72204   1351         -1 

    -6     18      96.92      1    105.55946   1337         -1 

    -6     18     101.54      1    107.21374   1204         -1 

    -6     18     106.15      1    109.78334    376         -1 

    -6     18     110.77      1    112.47311    664         -1 

    -6     18     115.38      1    123.51364    903         -1 

    -6     18     120.00      1    128.09792   1206         -1 

    -6     18     124.62      1    130.43829    233         -1 

    -6     18     129.23      1    134.40629     27         -1 

    -6     18     133.85      1    138.91406    572         -1 

    -6     18     138.46      1    143.25927    323         -1 

    -6     18     143.08      1    148.01685    340         -1 

    -6     18     147.69      1    160.36091   1289         -1 

    -6     18     152.31      1    158.00560   1378         -1 

    -6     18     156.92      1    170.42911    269         -1 

    -6     18     161.54      1    173.95668    807         -1 

    -6     18     166.15      1    169.55750   1100         -1 

    -6     18     170.77      1    174.40144   1451         -1 

    -6     18     175.38      1    177.08239   1617         -1 

    -6     18     180.00      1     13.02845   1413         -1 

    -3      0       0.00      1      1.57333    804         -1 

    -3      0       4.62      1     13.45426    104         -1 

    -3      0       9.23      1     14.72247    585         -1 

    -3      0      13.85      1     24.02759    506         -1 

    -3      0      18.46      1     28.15990    311         -1 

    -3      0      23.08      1     29.09641    713         -1 

    -3      0      27.69      1     39.99317    479         -1 

    -3      0      32.31      1     33.29211    436         -1 

    -3      0      36.92      1     39.08487   1548         -1 

    -3      0      41.54      1     47.96719   1323         -1 

    -3      0      46.15      0     48.55900   1486         -1 

    -3      0      50.77      1     51.43805   1068         -1 

    -3      0      55.38      1     65.97457    137         -1 

    -3      0      60.00      1     67.30021   1426         -1 

    -3      0      64.62      1     69.42020    652         -1 

    -3      0      69.23      1     73.19879   1429         -1 

    -3      0      73.85      1     76.12350    908         -1 

    -3      0      78.46      1     90.22556   1683         -1 

    -3      0      83.08      1     91.12416    841         -1 

    -3      0      87.69      1     86.63446   1026         -1 

    -3      0      92.31      1     93.36728    834         -1 

    -3      0      96.92      1    105.55946    425         -1 

    -3      0     101.54      1    104.30089   1661         -1 

    -3      0     106.15      1    105.97564    665         -1
[truncated: 185,672 more chars]
